# Supplementary material for: Seasonal metabolic dynamics of microeukaryotic plankton: a year-long metatranscriptomic study in a temperate sea
Source: mBio. 2024 Jul 9;15(8):e00383-24. doi: 10.1128/mbio.00383-24 (PMC11323732; doi:10.1128/mbio.00383-24)
Supplement: Data Set S1 — Environmental data, flowcam data, and sampling and lab metadata. [file mbio.00383-24-s0001.xlsx]

## Sheet: Sampling_Locations
station	latitude	longitude
ZGO2	51333333	2500000
120	51185000	2701167
330	51433333	2808333
130	51270833	2905000
780	51471167	3058000
700	51376667	3220000

## Sheet: Overview
Supplementary Dataset 1
This dataset contains sampling and lab metadata. Raw data was collected during sampling campaigns and can be accessed at https://rshiny.vsc.lifewatch.be
Sheet 1: Sampling_Metadata
Description	Dataset containing metatranscriptomic sampling metadata.
Variables	Sample ID	month_station_nucleomidsID (nucleomics_ID is a unique ID added to the sample label by the sequencing provider)
	Station	station at which the metatranscriptomic sample was taken
	Date	date when the metatranscriptomic sample was taken
	Time	time when the metatranscriptomic sample was taken
	SW filtered (L)	the amount of sea surface water filtered for the microeukaryotic size fraction, in liter
	Eluate volume (mL)	the amount of seawater used to resuspend the microeukaryote residue on the filter, in milliliter
	RNA extraction volume (mL)	the amount of eluate used for RNA extraction
Sheet 2: Lab_Data
Description	Dataset containing lab processing volumes and quantity and quality measurements.
Variables	sample ID
	RNA concentration 1	total RNA concentration measured at VLIZ
	Dilution	dilution of sample at Nucleomics
	RNA concentration 2	total RNA concentration measured at Nucleomics
	260/280	260/280 ratio measured at Nucleomics
	260/230	260/230 ratio measured at Nucleomics
	RIN	RNA integrity number, measured using a Bioanalyzer at Nucleomics
	RNA used for library prep (µL)	RNA used for library preparation in µL
	RNA used for library prep (ng)	RNA used for library preparation in ng
	Volume ERCC RNA Spike-In Mix (1/1000) added (µL)	Volume of ERCC RNA Spike-In Mix (1/1000) added in µL
Sheet 3: Environmental_Data_Summary
Description	Summary statistics of environmental data across all, offshore (ZG02, 330, 780), and nearshore (120, 130, 700) sampling stations.
Variables	Temperature	Temperature of the water body, expressed in degrees Celcius.
	Salinity	Salinity of the water body, expressed in Practical Salinity Units.
	Nitrate	Concentration of nitrate in the water body, expressed in µmol N_NO3/L; ODSDM2UM.
	Nitrite	Concentration of nitrites in the water body, expressed in µmol N_NO2/L; NTRIAAD5.
	Phosphate	Concentration of phosphate in the water body, expressed in µmol P_P04/L; PHOSAAD5.
	Silicate	Concentration of silicate in the water body, expressed in µmol Si_SiO4/L; SLCAAAD5.
	SPM	Concentration of Suspended Particulate Matter in the water body, expressed in mg/L.
	Secchi	Visibility in the water body by Secchi disk, expressed cm.
	Conductivity	Electrical conductivity standard deviation of the water body by CTD, expressed in degrees µS/cm.
	Density	The density of the water body, expressed in kg/m³.
	Fluorescence	Fluorescence measured by the CTD (expressed in mg/m3).
	OBS	Optical backscatter as turbidity of the water body, expressed in Nephelometric Turbidity Units.
	PAR	Photosynthetic Active Radiation.
	Pressure	Pressure of the water body, expressed in decibel.
	MeanOxygen	Mean Oxygen measured by CTD (expressed in mg/L).
Sheet 4: Environmental_Data
Description	Dataset combining nutrients, pigments, suspended matter, CTD-profiles, and secchi measurements from fixed stations obtained on LifeWatch campaigns on the Belgian Part of the North Sea.
Variables	TripStationNR	Unique identifier of sampling event.
	date	Year and month of sampling.
	Code	Code of sampling station.
	19'-Butanoyloxyfucoxanthin (µg/l)	Concentration of 19'-butanoyloxyfucoxanthin per unit volume of the water body [particulate >GF/F phase] by filtration, acetone extraction and high performance liquid chromatography (HPLC); BUTAHPP1.
	19'-Hexanoyloxyfucoxanthin (µg/l)	Concentration of 19'-hexanoyloxyfucoxanthin {CAS 60147-85-5} per unit volume of the water body [particulate >GF/F phase] by filtration, acetone extraction and high performance liquid chromatography (HPLC); HEXOHPP1.
	Alloxanthin (µg/l)	Concentration of alloxanthin {CAS 28380-31-6} per unit volume of the water body [particulate >GF/F phase] by filtration, acetone extraction and high performance liquid chromatography (HPLC); ALLOHPP1.
	Antheraxanthin (µg/l)	Concentration of antheraxanthin {CAS 640-03-9} per unit volume of the water body [particulate >GF/F phase] by filtration, acetone extraction and high performance liquid chromatography (HPLC); ANTHHPP1.
	Astaxanthine (µg/l)	Concentration of astaxanthin {CAS 472-61-7} per unit volume of the water body [particulate >GF/F phase] by filtration, acetone extraction and high performance liquid chromatography (HPLC); ASTAXHP1.
	Chlorophyll a (µg/L)	Concentration of chlorophyll-a {chl-a CAS 479-61-8} per unit volume of the water body [particulate >GF/F phase] by filtration, acetone extraction and high performance liquid chromatography (HPLC); CPHLHPP1.
	Chlorophyll b (µg/L)	Concentration of chlorophyll-b {chl-b CAS 519-62-0} per unit volume of the water body [particulate >GF/F phase] by filtration, acetone extraction and high performance liquid chromatography (HPLC); CHLBHPP1.
	Chlorophyll c2 (+c1) (µg/L)	Concentration of chlorophyll-c1+c2 per unit volume of the water body [particulate >GF/F phase] by filtration, acetone extraction and high performance liquid chromatography (HPLC); C1C2HPP1.
	Chlorophyll c3 (µg/l)	Concentration of chlorophyll-c3 {chl-c3} per unit volume of the water body [particulate >GF/F phase] by filtration, acetone extraction and high performance liquid chromatography (HPLC); CLC3HPP1.
	Chlorophyllide a (µg/L)	Concentration of chlorophyllide-a {CAS 14897-06-4} per unit volume of the water body [particulate >GF/F phase] by filtration, acetone extraction and high performance liquid chromatography (HPLC); CIDAHPP1.
	Diadinoxanthin (µg/l)	Concentration of diadinoxanthin {CAS 18457-54-0} per unit volume of the water body [particulate >GF/F phase] by filtration, acetone extraction and high performance liquid chromatography (HPLC); DIADHPP1.
	Diatoxanthin (µg/l)	Concentration of diatoxanthin {CAS 31063-73-7} per unit volume of the water body [particulate >GF/F phase] by filtration, acetone extraction and high performance liquid chromatography (HPLC); DIATHPP1.
	Echinenone (µg/l)	Concentration of echinenone {CAS 432-68-8} per unit volume of the water body [particulate >GF/F phase] by filtration, acetone extraction and high performance liquid chromatography (HPLC); ECHNHPP1.
	Fucoxanthin (µg/l)	Concentration of fucoxanthin {CAS 3351-86-8} per unit volume of the water body [particulate >GF/F phase] by filtration, acetone extraction and high performance liquid chromatography (HPLC); FUCXHPP1.
	Lutein (µg/L)	Concentration of lutein {CAS 127-40-2} per unit volume of the water body [particulate >GF/F phase] by filtration, acetone extraction and high performance liquid chromatography (HPLC); LUTNHPP1.
	Neoxanthin (µg/l)	Concentration of neoxanthin {CAS 30743-41-0} per unit volume of the water body [particulate >GF/F phase] by filtration, acetone extraction and high performance liquid chromatography (HPLC); NEOXHPP1.
	Peridinin (µg/l)	Concentration of peridinin {CAS 33281-81-1} per unit volume of the water body [particulate >GF/F phase] by filtration, acetone extraction and high performance liquid chromatography (HPLC); PERIHPP1.
	Pheophorbide a (µg/l)	Concentration of phaeophorbide-a {pheophorbide-a CAS 15664-29-6} per unit volume of the water body [particulate >GF/F phase] by filtration, acetone extraction and high performance liquid chromatography (HPLC); PBAXHPP1.
	Pheophytin a (µg/l)	Concentration of phaeophytin-a {pheophytin-a CAS 603-17-8} per unit volume of the water body [particulate >GF/F phase] by filtration, acetone extraction and high performance liquid chromatography (HPLC); PTAXHPP1.
	Prasinoxanthin (µg/l)	Concentration of prasinoxanthin {CAS 94705-97-2} per unit volume of the water body [particulate >GF/F phase] by filtration, acetone extraction and high performance liquid chromatography (HPLC); PRSXHPP1.
	Violaxanthin (µg/l)	Concentration of violaxanthin {CAS 126-29-4} per unit volume of the water body [particulate >GF/F phase] by filtration, acetone extraction and high performance liquid chromatography (HPLC); VILXHPP1.
	Zeaxanthin (µg/l)	Concentration of zeaxanthin {CAS 144-68-3} per unit volume of the water body [particulate >GF/F phase] by filtration, acetone extraction and high performance liquid chromatography (HPLC); ZEOXHPP1.
	β,β-Carotene (µg/l)	Concentration of beta, beta-carotene {beta-carotene CAS 7235-40-7} per unit volume of the water body [particulate >GF/F phase] by filtration, acetone extraction and high performance liquid chromatography (HPLC); BBCAHPP1.
	Nitraat - Nitriet (Nox): Molar conc (µmol N-Nox/L)	Concentration of nitrates+ nitrites in the water body, expressed in µmol N_NO3-NO2/L; NTRZAAD5.
	Nitraat (NO3) Molar conc: (µmol N-NO3/L)	Concentration of nitrate in the water body, expressed in µmol N_NO3/L; ODSDM2UM.
	Nitriet (NO2) Molar conc: (µmol N-NO2/L)	Concentration of nitrites in the water body, expressed in µmol N_NO2/L; NTRIAAD5.
	Phosphate (PO4): Molar conc (µmol P-PO4/L)	Concentration of phosphate in the water body, expressed in µmol P_P04/L; PHOSAAD5.
	Silicaat (Si): Molar conc (µmol Si-SiO2/L)	Concentration of silicate in the water body, expressed in µmol Si_SiO4/L; SLCAAAD5.
	Ammonium (NH4): Molar conc (µmol N-NH4/L)	Concentration of ammonium {NH4+ CAS 14798-03-9} per unit volume of the water body by filtration and colorimetric autoanalysis; AMONAAD5.
	SPM(mg/L)	Concentration of Suspended Particulate Matter in the water body, expressed in mg/L.
	Secchi depth (cm)	Visibility in the water body by Secchi disk, expressed cm.
	CTD > Conductivity	Electrical conductivity standard deviation of the water body by CTD, expressed in degrees µS/cm.
	CTD > Density	The density of the water body, expressed in kg/m³.
	CTD > Fluorescence	Fluorescence of the water body, expressed in mg/m³.
	CTD > OBS	Optical backscatter as turbidity of the water body, expressed in Nephelometric Turbidity Units.
	CTD > PAR	Photosynthetic Active Radiation.
	CTD > Pressure	Pressure of the water body, expressed in decibel.
	CTD > Salinity	Salinity of the water body, expressed in Practical Salinity Units.
	CTD > Sound Velocity	The velocity of sound through the water body, expressed in m/s.
	CTD > Temperature	Temperature of the water body, expressed in degrees Celcius.
Sheet 5: Mean_Oxygen
Description	Oxygen data from CTD-profile data from LifeWatch sampling campaigns in the Belgian part of the North Sea.
Variables	Station	code of sampling station.
	StartLat	Center latitude in decimal degrees, WGS84.
	StartLong	Center longitude in decimal degrees, WGS84.
	StartDate	date, beginning of sample timeperiod.
	Date	date, beginning of sample timeperiod.
	Time	Time in UTC, beginning of sample timeperiod.
	Month	month, beginning of sample timeperiod
	Year	year, beginning of sample timeperiod.
	Day	day, beginning of sample timeperiod.
	Hour	hour, beginning of sample timeperiod.
	Minute	minute, beginning of sample timeperiod.
	TripStationNR	Unique identifier of sampling event.
	MeanOxygen	Mean oxygen value through the water column.
Sheet 6: FlowCam
Description	FlowCam Biodiversity data on microplankton in the Belgian part of the North Sea.
Variables	Station	Name or code of sampling station.
	Taxon	Taxonomic group of organisms or group of artefacts.
	Month	Month of sampling.
	Dil	Dilution factor of the processed sample to obtain Particles Per Used Image (PPUI). Values between 1.10 to 1.20.
	TripactionID	Unique identifier to recognize actions taken aboard the RV Simon Stevin.
	Volume_filtered	Total volume of water filtered through the Apstein net in mililitres.
	Sample_volume	Total volume of the water sample in mililitres.
	FVI	Total volume of subsample processed with the FlowCAM in mililitres.
	Taxon_count_sample	The exact number of specimens counted.
	density_cell_L_sample	Number of specimens of taxon per litre.
	Total_count_Sample	The exact number of specimens counted in the sample.
	Total_density_sample	The total density per litre.
	Year	Year of sampling.
	Rel_ab_sample	Relative fraction of the taxon in the sample.
	unique	Unique sample identifier
	year_month	Year and month of sampling.
Sheet 7: FlowCam_StandingTime
Description	Data containing standing times of FlowCam samples until processing.
Variables	year_month	Year and month of sampling.
	Station	Name or code of sampling station.
	Average_Processing_Time_days	Average standing time in days before FlowCam processing.

## Sheet: Sampling_Metadata
Sample ID	Station	Date	Time	SW filtered (L)	Eluate volume (mL)	RNA extraction volume (mL)
A_130_S1	130	2020-07-22	09:15:00	50	18	1.5
A_330_S2	330	2020-07-22	11:10:00	50	18	6		sample ID: month_station_nucleomidsID
A_780_S3	780	2020-07-22	12:30:00	50	18	6		station: sampling station
A_700_S4	700	2020-07-22	13:55:00	50	18	6		date
A_120_S5	120	2020-07-23	11:05:00	50	18	6		time
A_ZGO2_S6	ZG02	2020-07-23	13:50:00	50	18	2		SW filtered: the amount of sea surface water filtered for the microeukaryotic size fraction
B_130_S7	130	2020-08-17	09:50:00	50	36	4		Eluate Volume: the amount of seawater used to resuspend the residue on the filte
B_330_S8	330	2020-08-17	11:35:00	50	36	9		RNA extraction volume: the amount of eluate used for RNA extraction
B_780_S9	780	2020-08-17	12:40:00	50	36	9
B_700_S10	700	2020-08-17	14:05:00	50	36	9
B_120_S11	120	2020-08-18	09:40:00	50	36	9
B_ZG02_S12	ZG02	2020-08-18	12:10:00	50	34	7
C_130_S13	130	2020-09-30	09:10:00	50	45	9
C_700_S14	700	2020-09-30	12:00:00	50	45	9
C_780_S15	780	2020-09-30	13:40:00	50	45	9
C_330_S16	330	2020-09-30	15:00:00	50	45	9
C_ZG02_S17	ZG02	2020-09-30	16:20:00	50	45	9
C_120_S18	120	2020-09-30	18:35:00	50	45	9
E_130_S19	130	2020-11-26	09:05:00	50	45	40
E_700_S20	700	2020-11-26	11:00:00	50	45	40
E_780_S21	780	2020-11-26	13:55:00	50	45	30
E_330_S22	330	2020-11-26	15:00:00	50	45	30
E_120_S23	120	2020-11-27	10:30:00	50	45	30
E_ZG02_S24	ZG02	2020-11-27	12:10:00	50	45	26
F_130_S25	130	2020-12-15	09:25:00	50	45	36
F_700_S26	700	2020-12-15	13:30:00	50	45	36
F_780_S27	780	2020-12-15	12:15:00	50	45	36
F_330_S28	330	2020-12-15	11:05:00	50	45	36
F_120_S29	120	2020-12-16	10:20:00	50	45	36
F_ZG02_S30	ZG02	2020-12-16	12:10:00	50	45	36
1_130_S31	130	2021-01-18	09:05:00	50	45	20
1_700_S32	700	2021-01-18	11:45:00	50	45	17.5
1_780_S33	780	2021-01-18	13:00:00	50	45	19
1_330_S34	330	2021-01-18	14:05:00	50	45	20
1_ZG02_S35	ZG02	2021-01-18	15:35:00	50	45	30
2_130_S36	130	2021-02-15	09:30:00	50	27	18
2_700_S37	700	2021-02-15	11:45:00	50	27	9
2_780_S38	780	2021-02-15	13:10:00	50	9	9
2_330_S39	330	2021-02-15	14:20:00	50	27	9
2_120_S40	120	2021-02-15	16:15:00	50	36	27
4_130_S41	130	2021-04-27	09:45:00	20	18	8
4_330_S42	330	2021-04-27	10:20:00	50	36	8
4_ZG02_S43	ZG02	2021-04-27	13:15:00	30	36	8
4_120_S44	120	2021-04-27	15:00:00	30	36	8
5_130_S45	130	2021-05-18	09:45:00	50	30	18
5_700_S46	700	2021-05-18	12:00:00	50	27	18
5_780_S47	780	2021-05-18	13:15:00	50	31	18
5_330_S48	330	2021-05-18	14:12:00	50	24	8
5_ZG02_S49	ZG02	2021-05-18	18:50:00	50	23	14
5_120_S50	120	2021-05-18	20:25:00	50	27	18
6_130_S51	130	2021-06-29	10:00:00	50	18	7
6_330_S52	330	2021-06-29	15:00:00	50	27	6
6_700_S53	700	2021-06-29	12:35:00	50	18	6
6_780_S54	780	2021-06-29	14:00:00	50	18	4
6_120_S55	120	2021-06-29	18:05:00	50	18	6
6_ZG02_S56	ZG02	2021-06-29	16:25:00	50	18	6
7_130_S57	130	2021-07-26	09:52:00	50	45	10
7_330_S58	330	2021-07-26	14:40:00	50	45	9
7_700_S59	700	2021-07-26	12:15:00	50	45	9
7_780_S60	780	2021-07-26	13:38:00	50	45	10
7_120_S61	120	2021-07-27	12:45:00	50	45	10
7_ZG02_S62	ZG02	2021-07-27	10:15:00	50	45	8

## Sheet: Lab_Data
sample ID	RNA concentration 1	Dilution	RNA concentration 2	260/280	260/230	RIN	RNA used for library prep (µL)	RNA used for library prep (ng)	Volume ERCC RNA Spike-In Mix (1/1000) added (µL)
A_130_S1	80	1	109.7	2.14	1.85	5.3	1.82	200	4
A_330_S2	196	2	354	2.2	2.22	2.2	1.13	200	4		Sample ID: month_station_nucleomicsID
A_780_S3	200	2	407.6	2.2	2.27	2.5	0.98	200	4		Total RNA concentration measured at VLIZ
A_700_S4	>200	2	652	2.19	2.07	2.4	0.61	200	4		Dilution: dilution of sample at Nucleomics
A_120_S5	200	2	366.2	2.2	1.21	5	1.09	200	4		RNA concentration 2: total RNA concentration measured at Nucleomics
A_ZGO2_S6	16	1	16.84	1.97	0.43	2.9	11.88	200	4		260/280 ratio
B_130_S7	190	2	436.6	2.21	1.7	2.9	0.92	200	4		260/230 ratio
B_330_S8	89.2	1	116.5	2.21	1.24	4.6	1.72	200	4		RNA used for library prep
B_780_S9	86.6	1	113.3	2.21	0.59	4	1.77	200	4		Volume of ERCC RNA Spike-In Mix (1/1000) added in µL
B_700_S10	>200	2	471.8	2.2	0.86	2.8	0.85	200	4
B_120_S11	192	2	448.4	2.19	1.67	5.2	0.89	200	4
B_ZG02_S12	24.6	1	27.37	2.03	0.2	2.8	7.31	200	4
C_130_S13	12.1	1	18.93	1.84	0.11	5.1	14.33	200	4
C_700_S14	66	1	74.44	2.17	0.48	3.7	2.69	200	4
C_780_S15	47.6	1	59.21	2.18	0.8	2.7	3.38	200	4
C_330_S16	56.2	1	68	2.15	0.85	3.7	2.94	200	4
C_ZG02_S17	62.6	1	62.73	2.08	0.52	2.6	3.19	200	4
C_120_S18	43.8	1	50.98	2.18	0.94	2.2	3.92	200	4
E_130_S19	43.2	1	48.6	2.18	0.39	3.5	4.12	200	4
E_700_S20	31.4	1	36.53	2.04	0.38	4.7	5.47	200	4
E_780_S21	21.6	1	27.27	1.9	0.2	5.4	7.33	200	4
E_330_S22	47.4	1	53.08	2.03	0.46	3.3	3.77	200	4
E_120_S23	134	1	167.7	2.16	1.15	2.6	1.19	200	4
E_ZG02_S24	96.2	1	118.7	2.21	1.95	4.6	1.68	200	4
F_130_S25	Too low	1	6.358	1.75	0.05	2.9	48.1	96.71	1.93
F_700_S26	Too low	1	7.327	1.39	0.23	3.2	44	64.78	1.3
F_780_S27	16	1	24.55	1.89	0.16	3.3	10.83	200	4
F_330_S28	5.18	1	12.99	1.81	0.1	5.2	39.91	200	4
F_120_S29	5.04	1	5.981	1.99	0.67	2.8	38.01	200	4
F_ZG02_S30	9.72	1	17.73	1.83	0.14	3.7	17.31	200	4
1_130_S31	6.52	1	7.144	1.91	0.98	6.2	29.83	200	4
1_700_S32	Too low	1	Too low	/	/	3.9	45.4	129.78	2.6
1_780_S33	7.5	1	Too low	/	/	5.9	24.25	200	4
1_330_S34	7.76	1	Too low	/	/	6.1	21.65	200	4
1_ZG02_S35	9.22	1	10.43	1.84	0.08	5.7	21.13	200	4
2_130_S36	12.5	1	13.5	1.91	0.47	3.7	15.53	200	4
2_700_S37	Too low	1	Too low	/	/	2.8	44.8	115.03	2.3
2_780_S38	8.38	1	Too low	/	/	5.8	26.48	200	4
2_330_S39	13.9	1	14.34	2.11	0.12	2.7	13.46	200	4
2_120_S40	Too low	1	Too low	/	/	5.2	45.4	151.45	3.03
4_130_S41	45	1	48.27	2.19	0.25	4.5	4.14	200	4
4_330_S42	Too low	1	Too low	/	/	3.4	20.4	54.59	1.09
4_ZG02_S43	7.08	1	Too low	/	/	2.6	31.28	200	4
4_120_S44	9.32	1	15.76	1.89	0.84	4.1	16.84	200	4
5_130_S45	>200	3	530.6	2.21	1.49	2	1.13	200	4
5_700_S46	>200	3	916.6	2.16	1.59	2.2	0.65	200	4
5_780_S47	106	1	143.7	2.17	1.66	5.3	1.39	200	4
5_330_S48	32.6	1	39.06	2.13	1.66	2.8	5.52	200	4
5_ZG02_S49	58.06	1	64.27	2.17	1.24	2.2	3.11	200	4
5_120_S50	172	1	243.6	2.14	0.88	3.2	0.82	200	4
6_130_S51	Too low	1	Too low	/	/	5.2	45.4	83.77	1.68
6_330_S52	>200	3	488.4	2.23	1.84	3.6	1.23	200	4
6_700_S53	86.8	1	134.2	2.16	0.64	3.1	1.49	200	4
6_780_S54	114	1	157.2	2.2	1.91	2.7	1.27	200	4
6_120_S55	184	1	297.8	2.18	1.15	3.6	0.67	200	4
6_ZG02_S56	>200	3	662.4	2.2	1.83	2.7	0.91	200	4
7_130_S57	60.8	1	73.3	2.12	0.27	2	2.73	200	4
7_330_S58	57.6	1	71.7	2.18	0.54	2.2	2.79	200	4
7_700_S59	122	1	157.8	2.15	1.38	2.9	1.27	200	4
7_780_S60	41.4	1	60.05	1.96	0.3	4.5	3.73	200	4
7_120_S61	>200	3	521	2.2	1.86	1.6	1.15	200	4
7_ZG02_S62	85	1	126	2.22	2.35	3.2	1.59	200	4

## Sheet: Environmental_Data_Summary
All
	mean	std_dev	min	min_date	max	max_date	missing_data
Temperature	12.34	5.96	2.17	2021-02	22.54	2020-08	12
Salinity	32.99	1.35	29.92	2021-02	34.73	2020-11	12
Nitrate	12.45	13.68	0.25	2021-06	57.82	2021-02	12
Nitrite	0.43	0.36	0.03	2021-02	1.54	2020-09	12
Phosphate	0.41	0.39	0	2021-06	1.4	2021-02	12
Silicate	7.4	9.29	0	2020-11	43.86	2021-02	12
SPM	50.18	58.07	9	2021-05	340	2021-01	4
Secchi	213.15	176.79	20	2020-12	750	2020-08	1
Conductivity	38406.1	5926.06	26908.1	2021-02	49032.5	2020-08	12
Density	1024.81	1.39	1022.05	2021-06	1026.98	2021-02	12
Fluorescence	24.26	28.14	5.12	2021-05	123.1	2021-04	12
OBS	11.74	19.27	0.49	2021-05	108.98	2021-01	12
PAR	2352.71	4283.6	0	2020-11	9999	2020-07	12
Pressure	3.52	0.09	3.23	2020-08	3.69	2020-12	12
MeanOxygen	336.47	57.74	192.4	2021-05	446.87	2021-04	26
Nearshore
	mean	std_dev	min	min_date	max	max_date	missing_data
Temperature	12.46	6.43	2.17	2021-02	22.54	2020-08	6
Salinity	32.42	1.5	29.92	2021-02	34.67	2020-07	6
Nitrate	15.84	16.94	0.47	2021-05	57.82	2021-02	6
Nitrite	0.54	0.42	0.03	2021-07	1.54	2020-09	6
Phosphate	0.49	0.46	0	2021-06	1.4	2021-02	6
Silicate	10.66	11.51	0	2021-05	43.86	2021-02	6
SPM	77.94	73.63	16.9	2021-05	340	2021-01	3
Secchi	90.5	66.02	20	2020-12	280	2020-11	1
Conductivity	37951	6379.2	26908.1	2021-02	49032.5	2020-08	6
Density	1024.32	1.49	1022.05	2021-06	1026.54	2021-02	6
Fluorescence	30.13	30.1	7.65	2020-08	123.1	2021-04	6
OBS	20.82	24.41	2.97	2020-11	108.98	2021-01	6
PAR	2399.77	4358.46	0	2020-11	9999	2020-07	6
Pressure	3.49	0.1	3.23	2020-08	3.69	2020-12	6
MeanOxygen	334.08	62.53	192.4	2021-05	440.47	2021-04	12
Offshore
	mean	std_dev	min	min_date	max	max_date	missing_data
Temperature	12.22	5.59	3.02	2021-02	21.76	2020-08	6
Salinity	33.54	0.93	31.74	2021-05	34.73	2020-11	6
Nitrate	9.19	8.74	0.25	2021-06	29.32	2021-01	6
Nitrite	0.32	0.25	0.03	2021-02	1.04	2020-09	6
Phosphate	0.32	0.3	0	2021-06	0.96	2021-01	6
Silicate	4.26	4.96	0	2020-11	16.26	2021-01	6
SPM	25.1	16.46	9	2021-05	75	2021-02	1
Secchi	328.12	170.94	80	2021-01	750	2020-08	0
Conductivity	38843.6	5546.5	29259.3	2021-02	47899	2020-08	6
Density	1025.28	1.14	1023.03	2021-06	1026.98	2021-02	6
Fluorescence	18.62	25.41	5.12	2021-05	107.32	2021-04	6
OBS	3.01	2.94	0.49	2021-05	11.66	2021-02	6
PAR	2307.47	4296.26	0	2020-11	9999	2020-07	6
Pressure	3.54	0.05	3.42	2020-11	3.63	2021-01	6
MeanOxygen	338.99	53.91	266.2	2021-05	446.87	2021-04	14

## Sheet: Environmental_Data
TripStationNR	date	Code	19'-Butanoyloxyfucoxanthin (µg/l)	19'-Hexanoyloxyfucoxanthin (µg/l)	Alloxanthin (µg/l)	Antheraxanthin (µg/l)	Astaxanthine (µg/l)	Chlorophyll a (µg/L)	Chlorophyll b (µg/L)	Chlorophyll c2 (+c1) (µg/L)	Chlorophyll c3 (µg/l)	Chlorophyllide a (µg/L)	Diadinoxanthin (µg/l)	Diatoxanthin (µg/l)	Echinenone (µg/l)	Fucoxanthin (µg/l)	Lutein (µg/L)	Neoxanthin (µg/l)	Peridinin (µg/l)	Pheophorbide a (µg/l)	Pheophytin a (µg/l)	Prasinoxanthin (µg/l)	Violaxanthin (µg/l)	Zeaxanthin (µg/l)	β,β-Carotene (µg/l)	Nitraat - Nitriet (Nox): Molar conc (µmol N-Nox/L)	Nitraat (NO3) Molar conc: (µmol N-NO3/L)	Nitriet (NO2) Molar conc: (µmol N-NO2/L)	Phosphate (PO4): Molar conc (µmol P-PO4/L)	Silicaat (Si): Molar conc (µmol Si-SiO2/L)	Ammonium (NH4): Molar conc (µmol N-NH4/L)	SPM(mg/L)	Secchi depth (cm)	CTD > Conductivity	CTD > Density	CTD > Fluorescence	CTD > OBS	CTD > PAR	CTD > Pressure	CTD > Salinity	CTD > Sound Velocity	CTD > Temperature
20779	2020 06	120	0	0.0474725	0.0527418	0	0	7.6825	0.128165	1.23832	0.331237	0.254233	0.409584	0.0473813	0	3.19544	0	0	0.110287	0.311111	0.178293	0	0	0.0340674	0.135346	0.345	2.575	0.055	0.04	-0.9		26.7	220	44136.6	1024.14	25.6833	2.75071	1e-12	3.5131	33.4969	1514.14	18.0011
20780	2020 06	130	0.0446897	0	0.158064	0.0852992	0.0763854	18.3345	0.585277	2.73319	0.116329	0.578611	1.68836	0.0805952	0	2.4137	0.0235977	0.103634	8.05215	0.979422	0.242735	0.133402	0.0768771	0.0220614	0.570045	1.46	1.245	0.22	0.11	4.22		82	60	42597.6	1022.89	54.2964	37.8938	1e-12	3.68356	31.9579	1513.29	18.3028
20781	2020 06	215	0	0	0.0669415	0.0159809	0	6.56638	0.105161	0.110453	0.371686	0.175542	0.503788	0.0786329	0	2.96719	0	0.0080343	0.223477	0.0633744	0.250725	0	0.0287145	0.0149896	0.139132	1.425	1.235	0.19	0.08	0.05		11.6	420	43243.4	1023.73	15.6587	0.997486	1e-12	3.51929	32.9045	1512.87	17.7965
20782	2020 06	230	0	0.0150203	0.0694788	0.020778	0.0114578	8.30076	0.209028	1.03632	0.350063	0	0.521221	0.0402976	0	2.97736	0.00707932	0.0320045	1.22742	0.270781	0.220668	0.0470829	0.0353219	0.00551534	0.238948	2.475	2.105	0.37	0.105	1.155		14.4	160	42981.7	1023.49	24.7995	4.73987	1e-12	3.60358	32.6123	1512.79	17.8836
20783	2020 06	330	0	0	0.219081	0	0	8.32611	0.168695	1.24592	0.343263	0.219932	0.664208	0.044357	0	3.71305	0.00659458	0.0117836	0.133506	0.0537722	0.152292	0	0.027466	0.00635924	0.191188	2.315	2.095	0.22	0.11	0.135		9.5	420	42391.1	1023.63	15.419	0.686388	1e-12	3.55481	32.6015	1510.95	17.2694
20787	2020 06	ZG02	0.0148965	0.0177512	0.0477667	0.00656148	0.0267349	3.24925	0	0.434009	0.173416	0.131231	0.258368	0.0225192	0	1.94898	0	0	0	0	0.0331003	0	0	0.00735379	0.0803636	0.335	0.265	0.07	0.03	-1.115		12	500	43133.9	1024.46	18.9068	0.740156	1e-12	3.53517	33.5658	1510.88	16.877
20788	2020 06	700	0.045674	0	0.188653	0	0	9.48296	0.243184	1.22088	0.056846	0.302659	0.60004	0.116941	0	4.0261	0	0	0.29023	0.460904	0.36773	0.124766	0.0399506	0.0654093	0.236619	13.91	13.205	0.7	0.53	4.96		136	40	41342.3	1021.65	36.3362	72.2102	1e-12	3.52495	30.5097	1513.21	18.8394
20789	2020 06	710	0.0554613	0	0.219081	0.0239714	0.07357	5.31176	0.276047	0.585915	0.0218639	0.102904	0.382961	0.0604868	0	1.76984	0.010991	0	0.383103	0.391769	0.16715	0.0990789	0.0449444	0.190777	0.219583	7.52	7.02	0.5	0.325	3.05		76	100	41938.3	1022.27	20.012	25.6407	1e-12	3.5679	31.2315	1513.13	18.5327
20790	2020 06	780	0.0212058	0	0.477719	0.0253031	0.0238021	6.33827	0.499514	0.994488	0.0349822	0.136196	0.55089	0.0574625	0	0.888661	0.0131892	0.0883773	1.03612	0.0460904	0.0780033	0.108253	0.0861435	0.233021	0.26596	5.75	5.31	0.44	0.265	2.5		13.9	200	42452.7	1022.42	14.5952	3.20637	1e-12	3.53418	31.4936	1514.06	18.7494
20832	2020 07	130	0	0	0.144026	0.0093222	0.0454403	9.05932	0.499514	1.13974	0.221918	0.317792	0.473069	0.0604868	0	3.15428	0	0.057847	0.267012	0.432098	0.0947183	0	0.118603	0.0245285	0.187402							36	160	45564.3	1023.77	25.677	6.39397	9999	3.57894	33.5014	1518.37	19.4666
20833	2020 07	230	0	0	0.144026	0	0	8.986	0.384494	1.16392	0.38699	0.151329	0.50174	0.0564544	0	3.63696	0	0.101232	0.278621	0.311111	0.105862	0	0.116106	0.0218031	0.193081							21.4	200	45665.7	1023.94	26.3597	4.51918	9999	3.56953	33.68	1518.23	19.3487
20834	2020 07	330	0	0	0.0760699	0	0.0302935	7.34033	0.0920157	1.12061	0.59251	0.348058	0.429039	0.0373002	0	3.84089	0	0	0.0812644	0.109465	0.0724317	0	0.0212237	0	0.133453							20.5	400	45438.8	1024.66	23.8638	1.78181	9999	3.59041	34.2991	1516.11	18.3647
20835	2020 07	700																														43	80	43501.5	1022.43	17.4357	12.4014	9999	3.529	31.762	1516.59	19.5296
20836	2020 07	710	0.0538301	0.0389952	0.0720128	0.0159809	0.0670786	5.30362	0.14131	0.776155	0.22957	0.111984	0.343026	0.0393164	0	2.50696	0	0	0.110287	0.26502	0.083575	0.0917397	0.0299629	0.0136269	0.124935							47	200	45188.5	1023.77	19.4059	8.69895	9999	3.4405	33.4081	1517.49	19.1966
20837	2020 07	780	0	0.0573843	0.0834818	0	0.0199738	5.59628	0.189593	0.740091	0.32123	0.0721725	0.315064	0.0411	0	2.45515	0	0.0173047	0.127255	0.0576131	0.107147	0.0127024	0	0.0157234	0.109209							16	340	45209.6	1024.05	17.0245	2.51113	9999	3.53776	33.6711	1516.92	18.893
20838	2020 07	120	0	0	0.0956307	0.0152199	0	9.47365	0	1.46281	0.534103	0.306982	0.614375	0.118093	0	4.70657	0	0.0321372	0.149261	0.222222	0.111433	0	0.133763	0.0233605	0.22445							25.6		46720.6	1024.73	28.8692	5.52551	9999	3.54526	34.6693	1518.95	19.2089
20839	2020 07	215	0	0.0109238	0.0060794	0	0	1.473	0.0464506	0.173562		0.0178952	0.057415	0.00592612	0	0.727996	0	0.00914414	0.0706893	0.0345678	0.0331003	0	0	0	0.0203588							15.5	280	46272.5	1024.56	28.471	2.17842	9999	3.65736	34.4019	1518.29	19.0818
20840	2020 07	ZG02	0	0.0254317	0.0486847	0	0.012983	4.93701	0.101875	0.808899	0.369499	0.036319	0.355314	0.05343	0	2.8961	0	0	0.0493391	0.79506	0.0390017	0	0.0187268	0.0163523	0.119256							22	380	45945.4	1024.84	13.2236	1.58764	9999	3.54493	34.5891	1516.92	18.5292
20860	2020 08	120	0	0.0718869	0.111975	0	0.0346212	3.66935	0.168257	0.459701	0.119814	0.104115	0.204792	0.0346791	0	1.4937	0	0	0.0650115	0.225843	0.080232	0	0	0.020713	0.120392							24.2	240	49032.5	1023.94	7.64925	4.53774	9999	3.4696	34.5088	1525.58	21.6983
20861	2020 08	215	0	0.0366216	0.0949352	0.0117193	0.0173106	4.51663	0.194547	0.747797	0.103197	0.377718	0.281794	0.0370986	0	1.85291	0	0	0.127701	0.0599176	0.0624027	0	0.0359555	0.0196228	0.134021							13.5	260	48550.6	1023.97	9.36325	1.53949	9999	3.63914	34.4155	1524.53	21.338
20862	2020 08	ZG02	0.0114185	0.116138	0.0715057	0.0126515	0.012983	2.8066	0.170886	0.383938	0.159059	0.0907976	0.171513	0.0312515	0	1.1141	0	0.0241029	0.0609483	0.0201646	0.0306442	0.0201827	0	0.0340674	0.0724054							17.1	750	47888.7	1024.4	7.29119	0.904859	9999	3.51912	34.6464	1522.23	20.3975
20864	2020 08	130	0	0	0.202853	0	0	12.4545	0.357382	2.64645	0.0478272	2.26616	0.774369	0.0793889	0	5.88855	0	0	0.203161	0.468106	0.195008	0	0.0530594	0	0.314703							52	80	47314	1022.2	19.4926	11.264	9999	3.231	32.5218	1525.6	22.5358
20865	2020 08	710	0.0407804	0	0.432077	0.0399523	0	6.04498	0.581671	0.940337	0.062312	0.484254	0.368625	0.0927464	0	1.21981	0	0.10766	0.525316	0.115226	0.0947183	0.0788962	0.143572	0.0790363	0.218636							29	200	48087.6	1023.08	13.2232	9.85904	9999	3.521	33.4966	1525.38	22.0414
20866	2020 08	700	0.0130497	0	0.143011	0.00799045	0.0302935	9.09191	0.272761	1.90267	0.0644984	1.73423	0.597992	0.0604868	0	4.54433	0	0	0.127701	0.282304	0.156007	0	0.0561805	0.0258912	0.264067							47	110	47491	1022.43	19.7273	13.8475	9999	3.45792	32.7686	1525.48	22.3883
20867	2020 08	230	0.0309931	0	0.181554	0	0.0562595	9.10006	0.243184	1.67525	0.0426345	0.974561	0.538602	0.0292353	0	4.0841	0	0	0.13931	0.345678	0.13372	0.121096	0.0524352	0.00681347	0.24987							32	140	47012.1	1022.6	15.6554	5.51739	9999	3.41273	32.798	1524.12	21.8563
20868	2020 08	330	0.0205067	0.182139	0.149532	0.0175029	0	3.99895	0.351162	0.717835	0.109319	0.354543	0.275006	0.0345639	0	1.26578	0.00314027	0.0229552	0.252085	0.164609	0.0445733	0.0325021	0	0.0186884	0.118986							31	550	47899	1024.09	10.6077	1.14437	9999	3.53631	34.3624	1522.9	20.7568
20869	2020 08	780	0.0205067	0	0.308337	0.0281568	0	4.48311	0.328627	0.825935	0.0312341	0.473877	0.293145	0.0806491	0	1.18666	0	0.0477467	0.331691	0.118518	0.0541247	0.0167753	0.0556455	0.0451636	0.135752							15.9	260	47618	1023.04	10.3136	2.2291	9999	3.58838	33.3433	1524.47	21.7639
21283	2020 09	120																								1.15	0.94	0.21	0.26	2.98		28	80
21284	2020 09	130																								12.2	10.66	1.535	0.64	13.1		142	25
21285	2020 09	230																								11.6	10.055	1.545	0.675	12.665		79	60
21286	2020 09	330																								4.72	4.17	0.56	0.35	3.53		16	220
21287	2020 09	215																								2.16	1.9	0.265	0.21	1.47		14.9	240
21288	2020 09	700																								10.1	9.105	0.995	0.835	8.905		40	70
21289	2020 09	710																								3.06	1.995	1.055	0.45	2.98		58	100
21290	2020 09	780																								5.075	4.03	1.045	0.53	5.425		17.7	120
21291	2020 09	ZG02																								1.555	1.225	0.335	0.15	0.44		13.8	280
21560	2020 11	780	0.00931034	0	0.032134	0	0	1.16973	0.0603858	0.0850961	0.018311	0.0238603	0.041267	0.0201488	0	0.436444	0	0	0	0.13251	0.0717173	0.0333504	0	0.00643456	0.0525042	16.005	15.48	0.525	0.72	8.645		46	100	37543.5	1025.75	7.79771	8.53071	0.0163627	3.4174	33.6313	1491.3	10.8632
21561	2020 11	330	0.00957635	0	0.017866	0	0	1.33188	0.0557407	0.146842	0.0504706	0.0937367	0.0548518	0.00474089	0	0.665394	0	0.0060961	0.0165248	0.0362139	0.0315241	0.0145733	0.00356187	0.00262635	0.0434729	9.75	9.24	0.515	0.405	2.375		13.6	300	39185.8	1026.26	6.38463	2.67553	0.0144986	3.56307	34.4875	1495.23	11.6949
21562	2020 11	130	0.00931034	0.0068274	0.032134	0	0	1.53365	0.0510956	0.11964	0.0258508	0.0357904	0.0511352	0.00948179	0	0.641414	0	0	0	0.103704	0.0496504	0.0313886	0	0.00459612	0.0535757	9.535	8.805	0.73	0.455	3.71		40	120	37812.7	1026.16	8.45781	6.71504	1e-12	3.50514	34.105	1491.09	10.6429
21563	2020 11	230	0	0	0.0451612	0	0	1.10041	0.0418055	0.0850961	0.0161567	0.0208777	0.0331931	0.00711134	0	0.388736	0	0	0	0.0921809	0.0441337	0.027465	0	0	0.0450036	19.925	19.345	0.575	0.855	10.91		25.4	100	36907	1025.57	6.95141	5.70501	1e-12	3.51471	33.3168	1489.67	10.5112
21564	2020 11	700	0.026601	0	0.0409429	0	0.0136402	1.78245	0.066358	0.10953	0.0123099	0.0340861	0.0640793	0.0440226	0	0.653783	0	0	0	0.222222	0.149739	0.0700639	0	0.0105054	0.0704138	23.59	23.065	0.52	1.095	14.855		90	60	36086.3	1025.05	14.6434	30.8606	0.0133631	3.48992	32.6259	1488.31	10.3636
21565	2020 11	710	0.0116379	0	0.0369106	0	0.0143223	1.37552	0.0754822	0.0789877	0.00942477	0.0298253	0.0459769	0.0296306	0	0.488128	0	0	0	0.208847	0.103438	0.0490447	0	0.0103413	0.0723272	19.28	18.735	0.54	0.91	11.515		88	60	36829.9	1025.6	10.9087	21.3803	0.00948184	3.49012	33.3367	1489.32	10.4048
21568	2020 11	120	0.0103448	0.0098618	0.0279845	0	0.00530454	1.66073	0.0387088	0.168507	0.058643	0.0530228	0.06828	0.00526766	0	0.813793	0	0.00508008	0.00892542	0.0576131	0.0275836	0.0163482	0.00461724	0	0.0494087	11.29	10.85	0.44	0.38	3.155			280	38253.9	1026.2	8.31335	2.96532	0.0485898	3.56171	34.2355	1492.42	10.9759
21569	2020 11	215	0.0273834	0.0160645	0.0178806	0	0	2.20185	0.0327887	0.238884	0.0760317	0.12281	0.0934049	0.00488033	0	1.1475	0	0	0	0.0948921	0.0324513	0.0115399	0.00305553	0	0.0649212	8.56	8.055	0.5	0.35	1.255			480	39527.4	1026.3	8.75557	2.04944	0.000590844	3.54954	34.597	1496.19	11.9369
21570	2020 11	ZG02	0.0158276	0.0177512	0.0178039	0	0	1.73727	0.039483	0.212319	0.0829379	0.159565	0.0767029	0.00474089	0	0.911762	0	0	0.00963945	0.0835389	0.0275836	0.00490447	0	0	0.0519684	5.13	4.69	0.44	0.27	-0.68			560	40086.1	1026.32	6.84866	1.52906	1e-12	3.4881	34.7304	1497.85	12.3781
21610	2020 12	130	0.0186207	0.0136548	0.0223325	0	0.0136402	1.70818	0.0398148	0.120362	0.0230811	0.0426076	0.0666424	0.0220113	0	0.74718	0	0	0	0.246913	0.110334	0.0616562	0	0.00656588	0.0780675	16.65	15.775	0.87	0.6	11.345		39	80	36189	1026.28	11.5665	16.2001	0.00580233	3.30233	33.9292	1485.19	9.0693
21611	2020 12	230	0.0186207	0.0150203	0.0217121	0	0	1.68961	0.0418055	0.133963	0.0258508	0.044738	0.0699745	0.0201488	0	0.768637	0	0	0	0.190123	0.0606838	0.0490447	0	0.00459612	0.0685769	13.17	12.665	0.51	0.49	8.24		37	120	36332.8	1026.37	10.0091	11.5572	0.0056824	3.50671	34.0435	1485.47	9.10652
21612	2020 12	330	0.0148965	0.0163858	0.0187593	0	0	1.0259	0.0483086	0.0909939	0.033606	0.0262463	0.0380374	0.00568907	0	0.456588	0	0.00853453	0	0.0737447	0.0308936	0.0125554	0	0.00441227	0.0360029	12.655	11.88	0.775	0.48	5.915		16	260	37720.6	1026.43	5.92973	3.6219	0.00672601	3.53794	34.3642	1490.08	10.2689
21613	2020 12	780	0	0	0.0658601	0	0	1.09753	0.0619341	0.098998	0.0260303	0	0.0411175	0.0128399	0	0.416713	0	0	0	0	0	0.0457751	0	0	0.037503	17.325	17.09	0.23	0.65	10.545		23.6	180	34763.9	1026.13	6.10144	3.25618	0.00855744	3.48571	33.5097	1480.43	7.93332
21614	2020 12	710	0.0484138	0	0.0468982	0	0.0496505	2.68605	0.102191	0.144916	0.0193881	0.0536856	0.120213	0.0782247	0	1.09906	0	0	0	0.553085	0.264802	0.176561	0	0.0220614	0.107151	17.775	17.605	0.18	0.75	12.27		176	80	34279.8	1025.91	23.7086	54.1064	0.00592643	3.501	33.1867	1479.25	7.72815
21615	2020 12	700	0.0372414	0.0136548	0.0416873	0	0.0305541	2.82469	0.130062	0.134806	0.0172339	0.0477205	0.116624	0.0782247	0	1.12733	0.0141587	0	0.0578367	0.460904	0.275836	0.141249	0	0.0183845	0.0835781	20.11	19.945	0.17	0.84	20.385		202	20	33528.5	1025.26	25.7074	58.3508	0.00587832	3.6873	32.3648	1478.3	7.74492
21616	2020 12	120	0.0111724	0.0163858	0.0130273	0	0	1.30837	0.0557407	0.1129	0.0344677	0.044738	0.0502381	0.010667	0	0.600773	0	0	0	0.144033	0.0496504	0.0255032	0	0.00551534	0.0525042	13.555	12.905	0.65	0.47	9.48			120	36931.2	1026.32	8.38766	7.52516	0.00513412	3.42419	34.1063	1487.68	9.69081
21617	2020 12	215																								10.995	10.3	0.7	0.44	4.87		18.2	230	37685.4	1026.46	6.6958	3.00855	3.55546e-06	3.51154	34.3888	1489.88	10.2052
21618	2020 12	ZG02																								10.255	9.63	0.62	0.445	2.685		14.6	380	38313.9	1026.53	5.40623	1.59898	0.00736083	3.50342	34.59	1491.75	10.6632
21897	2021 01	130	0.0139655	0	0.0162841	0	0	0.0551671	0	0.108018	0	0.022369	0.0381271	0.0133338	1.1589	0.428493	0.0073743	0	0	0.172839	0.0388424	0.0367835	0	0.00689417	0.0388424	45	43.965	1.035	0.92	17.05		31	100	31503.5	1025.62	10.2694	8.39392	0.00711902	3.45018	32.4366	1468.8	5.31254
21898	2021 01	230	0	0	0.0138958	0	0	0.0441337	0	0.139909	0.0143616	0	0.0370805	0.0142227	1.10908	0.454703	0	0	0	0.115226	0.0400032	0.0235415	0	0	0.0400032	25.055	24.385	0.67	0.675	8.45			160	32878.5	1026.44	7.99172	4.29234	0.0109617	3.57669	33.5362	1472.09	5.78252
21899	2021 01	330	0	0.00546192	0.0236228	0	0	0.0220668	0	0.101228	0.0215423	0.0238603	0.0330136	0	0.707038	0.31947	0	0	0	0.0414814	0.0222875	0.0235415	0	0	0.0222875	21.61	21.21	0.395	0.77	10.005		15.2	180	33197.8	1026.24	5.48584	2.92739	0.0234388	3.62688	33.3652	1474	6.31859
21901	2021 01	215	0	0	0	0	0	0.0220668	0	0.136479	0.0229785	0.0258486	0.041267	0.0102719	0.883797	0.413473	0	0	0	0.0384087	0.0321454	0.0117707	0	0.00367689	0.0321454	20.855	20.345	0.515	0.675	7.81		19.9	240	33486.5	1026.55	7.0932	3.47008	0.018561	3.62294	33.7473	1474.24	6.25808
21902	2021 01	ZG02	0.00868965	0.0091032	0.0167907	0	0	0.0257447	0	0.134422	0.0323135	0.0258486	0.0400709	0.00553104	0.924233	0.439389	0	0.00508008	0	0.0499313	0.0307167	0.00915501	0.00484811	0.00428971	0.0307167	14.85	14.24	0.605	0.55	4.655		18.7	260	34700	1026.77	6.29044	2.54443	0.0126075	3.572	34.1827	1478.36	7.17232
21903	2021 01	700	0.0595862	0	0.0486352	0.0218716	0.0611083	0.463404	0	0.571979	0.0215423	0.119301	0.168657	0.151709	4.54029	1.71751	0	0	0	0.576131	0.214303	0.21972	0	0.0477996	0.214303	42.16	41.885	0.285	1.27	23.43		340	20	30310.4	1024.6	53.6929	108.977	0.00664739	3.58879	31.1336	1466.91	5.25553
21904	2021 01	710	0.0409655	0	0.0382134	0	0.0381927	0.264802	0	0.281875	0	0.0775458	0.105859	0.0782247	2.25282	0.915296	0	0	0	0.391769	0.115724	0.117707	0	0.0202229	0.115724	28.83	28.72	0.11	0.97	16.365		16.2	60	31132.9	1025.32	23.8967	36.9799	0.00923566	3.71717	32.0448	1468.17	5.28091
21905	2021 01	780	0	0	0.0208436	0	0	0.0588449	0	0.139909	0.0100531	0.0318137	0.0382767	0.0237045	1.12063	0.407583	0	0	0	0.0921809	0.0457179	0.0287729	0	0.00612815	0.0457179	29.465	29.315	0.16	0.965	16.26		44	80	31760.3	1025.7	10.1069	11.1718	0.0176299	3.59007	32.5615	1469.66	5.48506
21935	2021 02	120	0.0242069	0	0.0217121	0	0.00954817	0.104817	0	0.362116	0.0258508	0.0596507	0.124698	0.0248897	2.56474	1.1397	0	0.0106682	0.0289183	0.172839	0.0782205	0.0411975	0.00934992	0	0.0782205	25.695	25.105	0.59	0.695	14.505		41	80	30516.8	1026.54	14.9104	11.6869	0.00515857	3.43229	33.3274	1461.42	3.26361
21937	2021 02	330	0.00931034	0	0.0182382	0	0	0.0551671	0	0.22015	0.0236966	0.0357904	0.065489	0.010667	1.58564	0.694423	0	0	0.0192789	0.0979422	0.0428606	0	0	0.00643456	0.0428606	26.745	26.34	0.41	0.72	13.91		19.8	240	31413.2	1026.28	8.15752	3.46862	0.00879509	3.52508	33.1492	1466.32	4.48493
21938	2021 02	230	0.026601	0	0.0235732	0	0	0.110334	0	0.27482	0.0153874	0.0553899	0.0974004	0.0253976	2.05477	0.898636	0	0	0	0.18107	0.0673523	0.0448409	0	0.00787906	0.0673523	44.22	43.9	0.33	1.11	29.645		53		28730.2	1025.24	13.8447	14.1708	0.00571805	3.52475	31.6479	1457.18	2.78285
21939	2021 02	130	0.0335172	0	0.0312655	0	0.0343734	0.187568	0	0.29422	0	0.0715808	0.134566	0.0568907	2.4781	1.09553	0	0	0	0.368724	0.0942932	0.0980894	0	0.0147076	0.0942932	57.65	57.33	0.33	1.395	43.865		110	40	27605.5	1024.67	24.1467	39.2926	0.00260124	3.3688	30.8768	1453.47	2.16528
21941	2021 02	700	0.0409655	0	0.0486352	0	0.0611083	0.319969	0	0.450588	0.0215423	0.0715808	0.18301	0.10904	3.89911	1.51607	0.0188782	0	0	0.506995	0.152155	0.145172	0	0.0275767	0.152155	58.22	57.815	0.41	1.355	39.975		207	20	26908.1	1023.9	29.1542	62.0932	0.00439933	3.49645	29.9186	1452.69	2.27174
21942	2021 02	710	0.0446897	0	0.0434243	0	0.0381927	0.198602	0	0.388863	0	0.101406	0.159686	0.0687429	2.99798	1.3111	0	0	0	0.368724	0.111437	0.105937	0	0.0183845	0.111437	42.49	42.16	0.34	1.01	26.27		166	20	28677.4	1025.22	21.1643	38.6362	0.00730398	3.50553	31.6107	1457.01	2.75548
21943	2021 02	780	0	0	0.0196857	0	0	0.0735562	0	0.211234	0.00861693	0.0318137	0.065788	0.0205439	1.60585	0.657317	0	0	0	0.0921809	0.05429	0.0287729	0	0.00612815	0.05429	25.255	25.05	0.21	0.715	13.955		75	200	29259.3	1025.55	10.9356	11.6646	0.00947544	3.47094	32.0592	1458.71	3.01512
21944	2021 02	ZG02	0	0	0.0191067	0	0	0	0	0.158426	0.028005	0	0.057415	0	1.33436	0.572502	0	0	0	0	0.0385745	0	0	0	0.0385745	14.8	14.77	0.03	0.235	5.05		15.4	240	32948.1	1026.98	6.94147	2.68238	0.00402265	3.582	34.1408	1470.76	5.26156
21945	2021 02	215	0	0	0.0173697	0	0	0.0662005	0	0.292162	0.0236966	0.0536856	0.0968878	0.0142227	2.14884	0.95417	0	0	0	0.0921809	0.0600048	0	0	0	0.0600048	28.265	27.835	0.435	0.595	12.35		29	120	30971.3	1026.29	11.4751	6.06979	0.00347148	3.5245	33.101	1464.31	4.01737
22197	2021 03	120	0.160138	0	0.0277915	0	0	0.115851	0	1.26844	0	0.334044	0.444966	0.0284454	8.81198	3.26538	0	0.00914414	0	0.322633	0.192873	0.0196179	0	0	0.192873	18.83	18.74	0.09	0.22	8.83	0.65	39	80	32296.7	1024.44	49.401	7.97456	0.0078686	3.565	31.2769	1475.97	7.49141
22198	2021 03	130	0.163862	0	0.0434243	0	0	0.176535	0	1.20362	0.0452389	0.202812	0.409082	0.0497794	8.24878	3.29719	0	0.0182883	0	0.311111	0.231447	0.0588536	0.0103888	0	0.231447	42.32	42.18	0.14	0.55	15.27	1.69	57	80	31263.2	1024.06	33.1974	15.674	1e-12	3.55969	30.6957	1472.93	6.89616
22199	2021 03	330	0.0943448	0	0.00926384	0.00510337	0	0.0514893	0	0.885402	0.148642	0.127255	0.265544	0.0260749	6.01906	2.1993	0	0.00711211	0	0.0537722	0.117152	0	0.00415552	0	0.117152	8.76	8.66	0.1	0.08	1.69	0.62	18.7	360	33934.3	1025.99	32.4372	0.629293	0.00385683	3.40821	33.2214	1477.66	7.30187
22200	2021 03	215	0.156414	0	0.0347394	0	0	0.104817	0	1.64701	0.1271	0.283341	0.476365	0.0782247	10.0597	3.69476	0	0.0243844	0	0.155555	0.203588	0.0196179	0.0103888	0	0.203588	8.06	7.96	0.1	0.06	1.87	0.72	18.4	160	33901.4	1025.67	61.2877	2.50252	0.00646528	3.70956	32.8691	1478.5	7.63396
22201	2021 03	ZG02	0.054	0	0.0121588	0	0.0171867	0.038617	0	0.786986	0.146488	0.0924585	0.198261	0.0189636	4.84356	1.63092	0	0	0	0.0403292	0.0878642	0	0	0	0.0878642	5.17	5.03	0.14	0.05	0.67	0.7	8.8	600	34973.1	1026.45	31.0135	0.31038	0.00535775	3.58267	33.8859	1480.31	7.77653
22202	2021 03	230	0.181552	0	0.0314826	0	0	0.206877	0	1.37079	0.0632806	0.246059	0.522566	0.0340752	12.1522	4.16566	0	0.0133352	0	0.547324	0.306721	0.0490447	0.0090902	0	0.306721	31.31	31.21	0.1	0.39	10.61	0.98	56	60	31882.9	1024.62	50.6853	15.7015	1e-12	3.52564	31.4024	1473.67	6.86035
22203	2021 03	700	0.0670345	0	0.0347394	0	0.0229156	0.143434	0	0.934095	0	0.161057	0.339107	0.0402976	7.98883	2.81303	0	0.0182883	0	0.253497	0.207874	0.0588536	0.0103888	0	0.207874	27.53	27.42	0.11	0.5	12.06	1.29	70	40	30958.3	1024	32.2041	18.7971	1e-12	3.48267	30.586	1471.81	6.64717
22204	2021 03	710	0.054	0	0.0217121	0	0	0.0827507	0	0.629588	0.0129254	0.143162	0.228763	0.021334	5.3981	1.80939	0	0.00762012	0	0.213168	0.133939	0.027465	0	0	0.133939	30.8	30.7	0.1	0.41	8.11	0.63	42	80	31867.7	1024.75	28.8732	10.9801	1e-12	3.6512	31.5408	1473.18	6.69131
22205	2021 03	780	0.111724	0	0.0217121	0	0	0.132401	0	1.04828	0.0484702	0.340009	0.34449	0.0225192	8.42207	2.70525	0	0.00762012	0	0.299588	0.200373	0.0196179	0.00831104	0	0.200373	12.79	12.73	0.06	0.15	2.31	0.52	28	120	32596.4	1025.28	38.1722	6.65204	1e-12	3.53018	32.2299	1474.5	6.80881
22217	2021 04	120	0.281379	0	0.0540391	0	0	27.1878	0	4.20893	1.63722	0.437438	1.14431	0.136959	0	10.3663	0	0.0474141	0	0.588933	0.637487	0.0784715	0	0	0.60481	3.1	3	0.1	0.11	0.38	0.9	144	40	33203.6	1023.61	123.101	25.5469	0.00338393	3.5742	30.5735	1482.21	9.37424
22218	2021 04	215	0.14069	0	0.0231596	0	0	16.097	0	2.55756	1.42179	0.291625	0.594086	0.0684796	0	5.9135	0	0	0	0	0	0	0	0	0.276213	3.39	3.27	0.12	0.05	0.07	0.61	47	140	33848.7	1024.46	120.069	2.17398	0.00335936	3.50537	31.5761	1481.99	8.98414
22219	2021 04	ZG02	0.124138	0	0	0	0	11.1678	0	1.76745	1.03403	0.318137	0.382767	0.0421413	0	3.69888	0	0	0	0	0.122594	0	0	0	0.171442	3.75	3.68	0.07	0.06	1.28	0.61	48	200	34341.9	1025.01	107.323	1.01619	0.00334098	3.60747	32.2504	1482.15	8.80393
22220	2021 04	330	0.0662069	0	0	0	0	8.85723	0	1.38176	0.785098	0.357904	0.35087	0.0526766	0	3.31407	0	0	0	0.230452	0.171631	0	0	0	0.161918	5.3	5.19	0.11	0.07	0.87	1.11	51	160	34083.1	1025.06	94.7533	3.82531	0.00312405	3.59764	32.2576	1481.02	8.49929
22221	2021 04	230	0.347586	0	0.0636889	0	0	42.1681	0.216769	6.69535	2.38402	2.00824	1.78824	0.165931	0	16.7156	0	0.0508008	0	0	0.257447	0.104629	0	0	0.842924	5.09	4.99	0.1	0.14	1.77	0.7	150	60	33141.8	1023.79	123.09	23.2784	0.00332569	3.50775	30.7437	1481.41	9.10226
22222	2021 04	130	0.190345	0	0	0	0	27.804	0	4.10034	1.61807	0.861621	1.18817	0.126424	0	9.70661	0	0.0338672	0	0.358481	0.563931	0.0697525	0	0	0.585761	3.11	3.02	0.09	0.12	0.31	1.48	115	20	32771.6	1023.45	123.095	29.5413	0.00308187	3.32563	30.3196	1481.08	9.15403
22247	2021 05	W07bis	0	0.0291302	0	0	0	3.25792	0	0.543716	0.344677	0.310183	0.169853	0	0	1.55023	0	0	0	0	0	0.0575458	0	0	0.0628622	0.08	0.07	0.01	0.01	-0.34		50	250	36995.9	1025.23	108.159	1.7247	0.00342608	3.50518	32.9897	1490.9	10.9696
22249	2021 05	435	0	0	0.0150537	0	0	1.05131	0	0.203332	0.133562	0.127255	0.0621996	0.0142227	0	0.574858	0	0	0	0	0	0	0	0	0.022859	3.77	3.66	0.11	0.02	0.97		6.5	500	37337.8	1025.75	17.1616	0.61006	0.00335545	3.5412	33.5889	1490.62	10.6856
22250	2021 05	W10	0.00496552	0.0109238	0	0	0	0.365072	0	0.0584158	0.0528505	0.0143162	0.0210522	0	0	0.172457	0	0	0.0119958	0.0337997	0	0	0	0.00833429	0.00800064	8.31	8.12	0.19	0.05	4.47	0.86	12.3	900	37588.1	1026.37	6.56105	0.286133	0.00349595	3.54767	34.2789	1489.79	10.2168
22251	2021 05	130	0.0319212	0.0390137	0.0595533	0	0	3.72994	0	0.556876	0.240043	0.426076	0.191383	0.0293484	0	2.04297	0	0	0.0612029	0.5048	0.0840642	0.0560511	0	0.0122563	0.112254	1.67	1.59	0.08	0.01	-1.38		16.9	160	38604.8	1025.16	28.7711	4.86929	0.00285088	3.56469	33.2516	1496.28	12.4349
22252	2021 05	230	0	0.0546192	0.0208436	0	0	1.44411	0	0.178618	0.116329	0.027837	0.0909071	0.0142227	0	0.629045	0	0	0	0.0921809	0	0.0418515	0	0.00980505	0.0357171	1.68	1.62	0.06	0.01	-0.13		14.7	380	38427.4	1025.57	13.0737	1.13735	0.00333066	3.54045	33.6251	1494.64	11.826
22253	2021 05	330	0	0.0121376	0.0131238	0	0.0101847	0.562241	0	0.0928662	0.0536165	0.0344648	0.0374792	0.00737472	0	0.31413	0	0	0	0.0256058	0	0	0	0.00980505	0.0142869	4.76	4.72	0.04	0.02	1.11		10.6	550	37765.3	1025.44	5.11825	0.485421	0.00337822	3.53985	33.3631	1492.85	11.3991
22254	2021 05	ZG02	0.00902821	0.0364128	0	0	0.0123451	0.819206	0	0.133444	0.101836	0.0506127	0.0521955	0.0162819	0	0.438354	0	0	0	0.0605228	0	0	0	0.00817087	0.0225126	6.65	6.56	0.09	0.02	1.55		9	500	38299.3	1026.23	8.46432	1.28796	0.00367617	3.6212	34.2768	1492.49	10.9802
22255	2021 05	700	0.0319212	0	0.0314309	0	0	2.80571	0	0.386764	0.125151	0.0568101	0.128159	0.0248333	0	1.1477	0	0	0	0.285322	0.147112	0	0	0.00875451	0.0775572	7.6	7.47	0.13	0.05	6.35		29	40	35372	1022.74	21.2453	8.58211	0.00346229	3.549	30.1343	1492.72	12.4792
22256	2021 05	710	0.0496552	0	0.0509511	0	0.0254618	6.65447	0	0.986329	0.272869	0.143162	0.327744	0.0537301	0	2.91198	0	0	0	0.291906	0.970941	0	0	0.0147076	0.180014	7.87	7.67	0.2	0.04	6.21	0.3	11.1	160	35745.9	1023.11	27.6747	2.14789	0.0033742	3.56089	30.5867	1492.85	12.358
22257	2021 05	780	0.035468	0.0260091	0.0165426	0	0	3.961	0	0.56811	0.108737	0.0965773	0.205054	0.0361211	0	1.83093	0	0	0	0	0.126096	0	0	0.0210108	0.102049	5.89	5.74	0.15	0.02	2.23		57	280	36802	1024.04	17.6912	1.15715	0.00335096	3.51406	31.7426	1493.61	12.1805
22258	2021 05	LW01	0	0.0118899	0	0	0.0145496	0.490409	0	0.060525	0.0574462	0.0129852	0.0248994	0.00387012	0	0.218288	0	0	0.0174865	0.0595727	0	0.0128117	0	0.00450232	0.0110796	0.46	0.34	0.12	0.01	0.49		6.7	600	37829.4	1026.45	5.51452	0.552918	0.00325294	3.52036	34.4115	1490.37	10.3353
22259	2021 05	LW02	0.0148965	0.00849632	0.00463192	0	0	0.95504	0	0.134806	0.122552	0.0397671	0.0398715	0	0	0.331407	0	0	0	0.0768174	0	0.0139505	0	0	0.0180967	7.57	7.37	0.2	0.02	2.33		9.1	550	37135.3	1026.29	23.8189	0.310929	0.00353862	3.54882	34.1076	1488.48	9.91007
22260	2021 05	421	0.00827586	0	0.0150109	0	0.00754423	0.67178	0	0.0944472	0.0941479	0.0162014	0.0372134	0.00936473	0	0.28708	0	0	0.0079337	0	0	0.0164693	0	0.00680906	0.0169326	3.77	3.66	0.11	0.02	0.99		8.2	650	38098.1	1026.25	7.45859	8.9154	0.00344551	3.53473	34.2562	1491.78	10.7873
22261	2021 05	W08	0.00893793	0.0189347	0	0	0.0071293	0.443632	0	0.0736938	0.0660631	0.0174975	0.040669	0.0139066	0	0.248791	0	0	0.0239915	0.0368724	0	0.0188332	0	0.00441227	0.012001	4.71	4.65	0.06	0.02	3.04	0.66	10	1050	38073.8	1026.46	4.13411	0.429742	0.00358239	3.42692	34.4739	1491.14	10.5304
22262	2021 05	W09	0	0	0	0	0.0118822	0.885723	0	0.148286	0.104361	0.0503717	0.0510356	0.00948179	0	0.419363	0	0	0	0.0512116	0	0.0191819	0	0.00490252	0.0171442	1.8	1.79	0	0.01	0.03		9.3	800	37457.7	1026.16	14.8695	0.580792	0.0034606	3.52417	34.0404	1489.9	10.3295
22263	2021 05	215	0	0.0509779	0.0154397	0	0.0101847	0.985848	0	0.132559	0.112977	0.0477205	0.0454535	0.00842825	0	0.406798	0	0	0	0.0409693	0	0	0	0.00408544	0.0190491	3.2	3.1	0.11	0.02	1.28		8.8	550	38374.7	1025.92	11.6572	0.588865	0.00347564	3.48471	33.9689	1493.56	11.3928
22264	2021 05	120	0.0347586	0.120162	0.0544251	0	0	3.95109	0.0619341	0.672905	0.455261	0.318137	0.246406	0.0284454	0	2.27116	0	0	0.0599788	0.337997	0.0735562	0	0	0.00980505	0.118581	0.51	0.47	0.04	0.01	0.29		33	200	38912.5	1025.59	39.177	3.70336	0.00346617	3.54565	33.7421	1496.13	12.2178
22766	2021 06	120																								3.35	2.55	0.79	0	5.39			120	42634.4	1023.06	27.2705	4.93821	0.00458003	3.61567	32.1312	1512.95	18.1206
22767	2021 06	130																								10.45	8.99	1.46	0.01	11.64		56	60	41214.2	1022.14	22.9192	13.5413	0.00529917	3.4011	30.9279	1511.62	18.1357
22768	2021 06	230																								6.53	5.93	0.61	0	4.11		18.5	160	42169.9	1023.04	20.444	3.29767	0.00510813	3.436	32.0001	1511.81	17.788
22769	2021 06	215																								3.64	3.33	0.31	-0.02	-0.55		14.2	420	42461.7	1023.43	33.4627	1.00086	0.00452203	3.44714	32.4309	1511.62	17.5572
22770	2021 06	ZG02																								1.23	1.05	0.18	0	-0.54		22.4	700	43125.6	1024.31	22.4665	0.835137	0.00444699	3.47788	33.4244	1511.2	17.038
22771	2021 06	330																								0.29	0.25	0.04	-0.07	-0.55		10.2	420	42695.2	1024.09	27.9608	1.081	0.004544	3.50547	33.1129	1510.62	16.9637
22772	2021 06	700																								3.79	3.3	0.49	-0.02	1.89		110	60	40792.1	1022.05	39.638	22.8668	0.00492776	3.50612	30.7392	1510.76	17.9165
22773	2021 06	710																								2.57	1.99	0.58	-0.01	2.48		108	40	41604.3	1022.71	26.9163	26.098	0.00498218	3.50786	31.5538	1511.18	17.7463
22774	2021 06	780																								1.04	0.73	0.31	-0.02	-0.42		48	160	41929.8	1023.03	31.5642	2.70848	0.00470841	3.53753	31.9326	1511.22	17.6146
22813	2021 07	710	0.0322759	0.0418747	0.0799007	0	0.0305541	2.35679	0.0681275	0.265118	0.0861693	0.0238603	0.102869	0.015803	0	0.897626	0	0.0142242	0.145663	0.261179	0.0514893	0.0758558	0	0.00857942	0.125724	2.51	2.19	0.31	0.14	0.44		38	100
22814	2021 07	780	0	0.0196069	0.0774956	0	0.0176274	1.98177	0.0619341	0.247144	0.114892	0.0244721	0.0956917	0.0133717	0	0.733977	0	0	0.174663	0.0945445	0.0396072	0	0	0.00754234	0.0747312	1.36	1.11	0.25	0.1	-0.54		12.5	280
22815	2021 07	700	0	0	0.0856906	0	0	6.63137	0.123868	0.759406	0.0287231	0.151115	0.299036	0.0537301	0	2.55859	0	0	0.188505	0.291906	0.161824	0.03662	0	0.0147076	0.240019	12.28	11.63	0.65	0.3	4.3		45	70
22816	2021 07	130	0	0	0.277915	0.0204135	0.0407389	9.1268	0.383991	0.838042	0.0229785	0.135208	0.449751	0.0948178	0	2.63398	0	0	0.80543	0.460904	0.220668	0.151712	0.0526366	0.0269639	0.308596	13.13	12.33	0.8	0.44	9.27		74	20
22817	2021 07	230	0.0297931	0.0509779	0.14359	0	0.037344	3.12699	0.247736	0.363976	0.0421272	0.0530228	0.151512	0.0294989	0	1.0115	0	0.0270938	0.239915	0.30727	0.0588449	0.083703	0.035091	0.0114392	0.144773	8.69	8.07	0.62	0.35	8.32		26	90
22818	2021 07	330	0	0.0191167	0.0631099	0	0.0127309	1.57697	0.123868	0.212881	0.102685	0.0477205	0.0885148	0.0102719	0	0.571324	0	0.0121922	0.205642	0.0499313	0.0257447	0	0	0.00551534	0.0571474	1.32	1.12	0.2	0.09	-0.13		16.1	470
22819	2021 07	120	0	0	0.109313	0	0	8.27188	0.18828	1.06856	0.232083	0.356313	0.490898	0.0594192	0	3.12685	0	0.0195075	0.263907	0.362578	0.0882674	0.0209257	0.0199465	0	0.261735	3.51	3.48	0.03	-0.03	-0.53		21.5	140
22820	2021 07	215	0	0.0174781	0.0324234	0	0.0224064	7.17204	0.0743209	0.949931	0.477952	0.330862	0.378939	0.0328702	0	3.30025	0	0	0.13024	0.153635	0.0882674	0	0	0	0.185158	0.6	0.5	0.1	0.07	0.22	1.03	16.5	320
22821	2021 07	ZG02	0	0.0218477	0.0111166	0	0	2.74497	0.0297284	0.279497	0.189573	0.034995	0.126313	0.0139066	0	1.1516	0	0	0.0514104	0.0614539	0	0	0	0	0.0822923	0.5	0.35	0.15	0.07	0.42	0.69	21.5	500

## Sheet: Mean_Oxygen
Station	StartLat	StartLong	StartDate	Date	Time	Month	Year	Day	Hour	Minute	TripStationNR	MeanOxygen
215	51276645	2611567	2001-07-12 11:44:00	2001-07-12	11:44:17	12	2001	7	11	44	843	NA
120	51184542	2700883	12/14/2001 8:46	12/14/2001	08:46:59	12	2001	14	8	46	887	NA
230	51308445	284832	12/14/2001 10:39	12/14/2001	10:39:00	12	2001	14	10	39	888	NA
700	51376857	3220532	12/14/2001 12:33	12/14/2001	12:33:37	12	2001	14	12	33	889	NA
710	5144069	3141392	12/14/2001 11:50	12/14/2001	11:50:02	12	2001	14	11	50	891	NA
130	51270365	2903093	12/14/2001 13:53	12/14/2001	13:53:32	12	2001	14	13	53	892	NA
330	5143359	2808245	12/17/2001 12:16	12/17/2001	12:16:35	12	2001	17	12	16	894	NA
120	51185632	270279	12/18/2001 9:32	12/18/2001	09:32:06	12	2001	18	9	32	898	NA
130	51270617	290554	12/18/2001 10:32	12/18/2001	10:32:27	12	2001	18	10	32	899	NA
120	51183232	2702605	1/23/2002 13:14	1/23/2002	13:14:47	1	2002	23	13	14	961	NA
120	51184742	27011	1/25/2002 14:57	1/25/2002	14:57:44	1	2002	25	14	57	963	NA
230	51308527	2850002	1/25/2002 12:16	1/25/2002	12:16:28	1	2002	25	12	16	964	NA
130	5127135	2905855	1/25/2002 15:51	1/25/2002	15:51:12	1	2002	25	15	51	965	NA
710	51443567	3140058	1/25/2002 9:56	1/25/2002	09:56:49	1	2002	25	9	56	966	NA
330	51434683	2809533	1/25/2002 11:23	1/25/2002	11:23:16	1	2002	25	11	23	967	NA
215	51275898	2614417	1/25/2002 13:59	1/25/2002	13:59:18	1	2002	25	13	59	968	NA
700	51377263	3219853	1/25/2002 9:10	1/25/2002	09:10:40	1	2002	25	9	10	969	NA
780	51469985	3064888	1/25/2002 10:13	1/25/2002	10:13:04	1	2002	25	10	13	970	NA
130	51271032	2905057	2/21/2002 9:03	2/21/2002	09:03:25	2	2002	21	9	3	981	NA
120	5118545	269886	3/21/2002 9:44	3/21/2002	09:44:51	3	2002	21	9	44	1058	NA
130	51270425	2902987	3/22/2002 7:39	3/22/2002	07:39:43	3	2002	22	7	39	1060	NA
120	5118495	2699802	3/22/2002 13:52	3/22/2002	13:52:06	3	2002	22	13	52	1061	NA
215	51274788	2615575	3/22/2002 13:01	3/22/2002	13:01:56	3	2002	22	13	1	1062	NA
230	5131725	287123	3/22/2002 8:13	3/22/2002	08:13:33	3	2002	22	8	13	1064	NA
330	51430348	2805172	3/22/2002 11:19	3/22/2002	11:19:20	3	2002	22	11	19	1065	NA
780	51471015	3059238	3/22/2002 10:17	3/22/2002	10:17:00	3	2002	22	10	17	1066	NA
710	51440192	3143127	3/22/2002 9:55	3/22/2002	09:55:38	3	2002	22	9	55	1067	NA
700	51376477	3219708	3/22/2002 9:19	3/22/2002	09:19:22	3	2002	22	9	19	1068	NA
421	5148032	244644	3/25/2002 9:53	3/25/2002	09:53:41	3	2002	25	9	53	1069	NA
130	51271188	2905147	4/17/2002 6:56	4/17/2002	06:56:40	4	2002	17	6	56	1144	NA
230	51309027	284982	4/17/2002 7:16	4/17/2002	07:16:09	4	2002	17	7	16	1145	NA
700	51376585	3219432	4/17/2002 8:34	4/17/2002	08:34:12	4	2002	17	8	34	1146	NA
710	51441118	3140407	4/17/2002 9:27	4/17/2002	09:27:06	4	2002	17	9	27	1147	NA
780	51472043	3058085	4/17/2002 9:47	4/17/2002	09:47:40	4	2002	17	9	47	1148	NA
330	51433235	280775	4/17/2002 10:34	4/17/2002	10:34:31	4	2002	17	10	34	1149	NA
120	51185088	2703088	4/17/2002 12:58	4/17/2002	12:58:05	4	2002	17	12	58	1151	NA
215	51275485	2612902	4/17/2002 12:10	4/17/2002	12:10:52	4	2002	17	12	10	1152	NA
421	51479833	2449352	4/22/2002 9:15	4/22/2002	09:15:05	4	2002	22	9	15	1153	NA
230	51308817	2850668	2002-05-07 09:11:00	2002-05-07	09:11:33	7	2002	5	9	11	1275	NA
120	5118498	270219	2002-05-07 07:09:00	2002-05-07	07:09:18	7	2002	5	7	9	1278	NA
130	51268605	2904408	2002-05-07 08:12:00	2002-05-07	08:12:24	7	2002	5	8	12	1279	NA
330	51433345	280794	2002-09-07 04:50:00	2002-09-07	04:50:59	7	2002	9	4	50	1285	NA
435	51579772	2790805	2002-09-07 06:50:00	2002-09-07	06:50:49	7	2002	9	6	50	1286	NA
130	51270882	2904573	7/16/2002 9:30	7/16/2002	09:30:30	7	2002	16	9	30	1317	NA
230	51308322	2851282	7/16/2002 10:29	7/16/2002	10:29:42	7	2002	16	10	29	1318	NA
130	51271297	2906132	7/18/2002 6:56	7/18/2002	06:56:46	7	2002	18	6	56	1325	NA
230	51308192	2850837	7/18/2002 7:47	7/18/2002	07:47:04	7	2002	18	7	47	1326	NA
700	51377567	321919	7/18/2002 9:16	7/18/2002	09:16:27	7	2002	18	9	16	1327	NA
710	51441868	314083	7/18/2002 10:54	7/18/2002	10:54:05	7	2002	18	10	54	1329	NA
780	51471845	3058545	7/18/2002 11:22	7/18/2002	11:22:02	7	2002	18	11	22	1330	NA
330	51432465	2807052	7/18/2002 12:18	7/18/2002	12:18:05	7	2002	18	12	18	1331	NA
215	5127784	2613602	7/18/2002 14:20	7/18/2002	14:20:52	7	2002	18	14	20	1333	NA
120	51184297	2700125	7/18/2002 15:17	7/18/2002	15:17:45	7	2002	18	15	17	1334	NA
130	51271262	2905967	7/19/2002 9:26	7/19/2002	09:26:46	7	2002	19	9	26	1335	NA
230	51308322	2850788	7/19/2002 10:24	7/19/2002	10:24:41	7	2002	19	10	24	1336	NA
130	5127193	2905355	7/26/2002 9:59	7/26/2002	09:59:16	7	2002	26	9	59	1341	NA
230	51308795	2848858	7/26/2002 11:05	7/26/2002	11:05:21	7	2002	26	11	5	1342	NA
130	51270703	2906253	7/29/2002 9:20	7/29/2002	09:20:15	7	2002	29	9	20	1346	NA
230	51308353	2850623	7/29/2002 9:58	7/29/2002	09:58:11	7	2002	29	9	58	1347	NA
421	51479228	24492	7/30/2002 9:13	7/30/2002	09:13:40	7	2002	30	9	13	1352	NA
230	51307377	2850237	8/21/2002 7:59	8/21/2002	07:59:47	8	2002	21	7	59	1375	NA
780	51472168	3060165	8/21/2002 12:22	8/21/2002	12:22:16	8	2002	21	12	22	1377	NA
130	51270593	2905575	8/21/2002 7:21	8/21/2002	07:21:04	8	2002	21	7	21	1379	NA
700	5137642	3220525	8/21/2002 9:30	8/21/2002	09:30:57	8	2002	21	9	30	1380	NA
330	51433222	280906	8/21/2002 13:48	8/21/2002	13:48:01	8	2002	21	13	48	1382	NA
421	51485212	2445198	8/27/2002 11:21	8/27/2002	11:21:14	8	2002	27	11	21	1388	NA
330	51433955	28081	9/16/2002 11:09	9/16/2002	11:09:25	9	2002	16	11	9	1393	NA
120	51186698	2700283	8/23/2002 7:23	8/23/2002	07:23:33	8	2002	23	7	23	1395	NA
215	51276313	2614458	8/23/2002 8:33	8/23/2002	08:33:21	8	2002	23	8	33	1396	NA
230	51307027	2849267	9/27/2002 7:19	9/27/2002	07:19:51	9	2002	27	7	19	1409	NA
780	51471923	3056917	9/27/2002 10:05	9/27/2002	10:05:31	9	2002	27	10	5	1411	NA
215	51276288	2613483	9/27/2002 12:39	9/27/2002	12:39:36	9	2002	27	12	39	1412	NA
130	51271203	2905503	9/27/2002 6:49	9/27/2002	06:49:19	9	2002	27	6	49	1414	NA
700	51376758	3219445	9/27/2002 9:07	9/27/2002	09:07:02	9	2002	27	9	7	1415	NA
330	5143276	2807723	9/27/2002 10:59	9/27/2002	10:59:13	9	2002	27	10	59	1417	NA
120	51184792	2701557	9/27/2002 13:37	9/27/2002	13:37:17	9	2002	27	13	37	1418	NA
330	5143403	2810652	11/18/2002 9:05	11/18/2002	09:05:49	11	2002	18	9	5	1518	NA
130	51270877	2903982	11/21/2002 8:09	11/21/2002	08:09:24	11	2002	21	8	9	1536	NA
230	51307845	2848833	11/21/2002 8:41	11/21/2002	08:41:40	11	2002	21	8	41	1537	NA
700	51376265	3220343	11/21/2002 9:55	11/21/2002	09:55:43	11	2002	21	9	55	1538	NA
710	51441425	313965	11/21/2002 11:34	11/21/2002	11:34:33	11	2002	21	11	34	1540	NA
780	51471852	3058383	11/21/2002 11:57	11/21/2002	11:57:53	11	2002	21	11	57	1541	NA
330	51433768	2808968	11/21/2002 12:59	11/21/2002	12:59:42	11	2002	21	12	59	1542	NA
215	51277522	2613297	11/21/2002 15:26	11/21/2002	15:26:49	11	2002	21	15	26	1544	NA
120	51184308	2700937	11/21/2002 16:33	11/21/2002	16:33:12	11	2002	21	16	33	1545	NA
421	51481958	2452867	11/26/2002 12:39	11/26/2002	12:39:56	11	2002	26	12	39	1547	NA
215	51271353	2611065	2002-03-12 12:29:00	2002-03-12	12:29:18	12	2002	3	12	29	1564	NA
230	51291538	2836273	2002-05-12 10:28:00	2002-05-12	10:28:11	12	2002	5	10	28	1566	NA
130	51273345	2897853	2002-05-12 08:17:00	2002-05-12	08:17:15	12	2002	5	8	17	1567	NA
710	51447107	3132092	12/17/2002 12:19	12/17/2002	12:19:54	12	2002	17	12	19	1589	NA
421	51487577	2455808	12/18/2002 11:07	12/18/2002	11:07:34	12	2002	18	11	7	1590	NA
330	5143424	2808113	12/20/2002 12:50	12/20/2002	12:50:11	12	2002	20	12	50	1593	NA
130	51271067	290427	12/23/2002 8:15	12/23/2002	08:15:22	12	2002	23	8	15	1596	NA
230	51307932	28493	12/23/2002 8:42	12/23/2002	08:42:22	12	2002	23	8	42	1597	NA
700	5137685	321958	12/23/2002 10:13	12/23/2002	10:13:50	12	2002	23	10	13	1598	NA
710	51440723	3139133	12/23/2002 11:32	12/23/2002	11:32:30	12	2002	23	11	32	1600	NA
780	5147112	3057087	12/23/2002 12:01	12/23/2002	12:01:11	12	2002	23	12	1	1601	NA
330	5143376	2809122	12/23/2002 12:51	12/23/2002	12:51:02	12	2002	23	12	51	1602	NA
ZG02	51335448	250162	12/23/2002 14:07	12/23/2002	14:07:26	12	2002	23	14	7	1603	NA
215	5127688	261251	12/23/2002 14:34	12/23/2002	14:34:50	12	2002	23	14	34	1604	NA
120	51185593	2701247	12/23/2002 15:12	12/23/2002	15:12:06	12	2002	23	15	12	1605	NA
700	51376478	3221217	2003-07-01 14:07:00	2003-07-01	14:07:32	1	2003	7	14	7	1608	NA
230	51308665	285015	2003-07-01 12:33:00	2003-07-01	12:33:26	1	2003	7	12	33	1610	NA
120	5118484	2701717	2003-07-01 08:38:00	2003-07-01	08:38:55	1	2003	7	8	38	1626	NA
130	5127052	29067	2003-07-01 16:44:00	2003-07-01	16:44:16	1	2003	7	16	44	1627	NA
130	51270613	2902945	2003-08-01 13:21:00	2003-08-01	13:21:11	1	2003	8	13	21	1628	NA
330	5143399	2807828	2003-08-01 11:59:00	2003-08-01	11:59:09	1	2003	8	11	59	1629	NA
230	513073	2849857	2003-08-01 12:57:00	2003-08-01	12:57:51	1	2003	8	12	57	1630	NA
435	51578915	2788033	2003-08-01 10:58:00	2003-08-01	10:58:04	1	2003	8	10	58	1632	NA
230	51308432	2853583	10/29/2002 10:24	10/29/2002	10:24:49	10	2002	29	10	24	1645	NA
780	51471357	3058765	10/29/2002 12:55	10/29/2002	12:55:58	10	2002	29	12	55	1648	NA
120	51189877	2707447	10/29/2002 16:09	10/29/2002	16:09:54	10	2002	29	16	9	1649	NA
130	51271052	290456	10/29/2002 9:49	10/29/2002	09:49:55	10	2002	29	9	49	1650	NA
330	5143361	2809025	10/29/2002 13:42	10/29/2002	13:42:43	10	2002	29	13	42	1651	NA
700	51376712	3219907	10/29/2002 11:49	10/29/2002	11:49:50	10	2002	29	11	49	1652	NA
330	51432767	2806497	1/13/2003 12:03	1/13/2003	12:03:29	1	2003	13	12	3	1692	NA
710	51441632	3139507	1/20/2003 14:57	1/20/2003	14:57:00	1	2003	20	14	57	1730	NA
780	51472478	3058295	1/20/2003 14:19	1/20/2003	14:19:14	1	2003	20	14	19	1731	NA
ZG02	51335565	2497842	1/20/2003 11:50	1/20/2003	11:50:32	1	2003	20	11	50	1732	NA
215	51275808	261261	1/20/2003 10:48	1/20/2003	10:48:36	1	2003	20	10	48	1733	NA
120	51184552	2702937	1/20/2003 9:42	1/20/2003	09:42:02	1	2003	20	9	42	1734	NA
130	51270343	2903705	1/20/2003 8:12	1/20/2003	08:12:34	1	2003	20	8	12	1735	NA
230	51307617	2850572	1/20/2003 8:38	1/20/2003	08:38:26	1	2003	20	8	38	1736	NA
330	51433287	280714	1/20/2003 13:14	1/20/2003	13:14:02	1	2003	20	13	14	1737	NA
700	51377672	3221498	1/20/2003 16:24	1/20/2003	16:24:19	1	2003	20	16	24	1738	NA
130	51270205	2904888	1/21/2003 10:23	1/21/2003	10:23:05	1	2003	21	10	23	1739	NA
230	5130903	2846182	1/27/2003 13:26	1/27/2003	13:26:36	1	2003	27	13	26	1752	NA
421	51479872	2449907	2003-12-02 09:50:00	2003-12-02	09:50:02	2	2003	12	9	50	1759	NA
230	51307752	2848835	2/17/2003 10:44	2/17/2003	10:44:50	2	2003	17	10	44	1772	NA
130	51273848	2902238	2/17/2003 11:54	2/17/2003	11:54:25	2	2003	17	11	54	1773	NA
230	51309028	2849203	2/24/2003 14:00	2/24/2003	14:00:24	2	2003	24	14	0	1775	NA
130	5127169	2903355	2/25/2003 12:33	2/25/2003	12:33:01	2	2003	25	12	33	1778	NA
710	51439957	31381	2/25/2003 8:56	2/25/2003	08:56:10	2	2003	25	8	56	1779	NA
130	51271637	2905627	2/26/2003 8:11	2/26/2003	08:11:34	2	2003	26	8	11	1781	NA
230	51308195	285133	2/26/2003 8:40	2/26/2003	08:40:50	2	2003	26	8	40	1782	NA
700	5137577	3220197	2/26/2003 9:58	2/26/2003	09:58:16	2	2003	26	9	58	1783	NA
710	51441002	3140812	2/26/2003 11:08	2/26/2003	11:08:34	2	2003	26	11	8	1785	NA
780	5147006	3059677	2/26/2003 11:52	2/26/2003	11:52:13	2	2003	26	11	52	1786	NA
330	51432965	2807965	2/26/2003 12:50	2/26/2003	12:50:37	2	2003	26	12	50	1787	NA
ZG02	51335023	249838	2/26/2003 14:13	2/26/2003	14:13:07	2	2003	26	14	13	1788	NA
215	5127671	2611965	2/26/2003 15:13	2/26/2003	15:13:57	2	2003	26	15	13	1789	NA
120	51184503	2701923	2/26/2003 16:28	2/26/2003	16:28:03	2	2003	26	16	28	1790	NA
120	51184608	2700763	2003-05-03 11:10:00	2003-05-03	11:10:32	3	2003	5	11	10	1791	NA
230	51309253	2850332	2003-05-03 14:29:00	2003-05-03	14:29:15	3	2003	5	14	29	1800	NA
130	5127131	2904107	2003-05-03 14:52:00	2003-05-03	14:52:24	3	2003	5	14	52	1801	NA
130	51271318	2904237	3/13/2003 7:44	3/13/2003	07:44:55	3	2003	13	7	44	1803	NA
700	51376717	3218653	3/13/2003 9:10	3/13/2003	09:10:55	3	2003	13	9	10	1804	NA
230	51308178	2850343	3/13/2003 11:16	3/13/2003	11:16:24	3	2003	13	11	16	1805	NA
120	51183897	2700478	3/13/2003 13:44	3/13/2003	13:44:43	3	2003	13	13	44	1806	NA
215	51277982	2615612	3/27/2003 10:16	3/27/2003	10:16:30	3	2003	27	10	16	1835	NA
130	51271162	2903938	3/31/2003 7:05	3/31/2003	07:05:45	3	2003	31	7	5	1839	NA
230	51308752	2848867	3/31/2003 7:43	3/31/2003	07:43:00	3	2003	31	7	43	1840	NA
700	51377298	3219782	3/31/2003 9:02	3/31/2003	09:02:04	3	2003	31	9	2	1841	NA
710	51440947	313937	3/31/2003 10:35	3/31/2003	10:35:43	3	2003	31	10	35	1842	NA
780	51471357	3060218	3/31/2003 11:04	3/31/2003	11:04:06	3	2003	31	11	4	1844	NA
330	51434507	2809257	3/31/2003 12:08	3/31/2003	12:08:04	3	2003	31	12	8	1845	NA
ZG02	5133492	249946	3/31/2003 13:37	3/31/2003	13:37:37	3	2003	31	13	37	1846	NA
215	51278387	261269	3/31/2003 14:12	3/31/2003	14:12:59	3	2003	31	14	12	1847	NA
120	51184785	2700292	3/31/2003 15:12	3/31/2003	15:12:23	3	2003	31	15	12	1848	NA
215	51277833	2617167	4/22/2003 9:10	4/22/2003	09:10:31	4	2003	22	9	10	1887	NA
710	51444	3145667	4/23/2003 7:32	4/23/2003	07:32:41	4	2003	23	7	32	1888	NA
230	51309833	2853167	4/23/2003 11:22	4/23/2003	11:22:17	4	2003	23	11	22	1890	NA
130	512705	2901	4/23/2003 12:55	4/23/2003	12:55:09	4	2003	23	12	55	1891	NA
120	51184667	2700833	4/24/2003 12:08	4/24/2003	12:08:02	4	2003	24	12	8	1892	NA
130	51271167	2903833	4/25/2003 6:52	4/25/2003	06:52:13	4	2003	25	6	52	1893	NA
230	51307833	2850333	4/25/2003 7:15	4/25/2003	07:15:11	4	2003	25	7	15	1894	NA
700	51377167	3221	4/25/2003 8:29	4/25/2003	08:29:25	4	2003	25	8	29	1895	NA
710	51440667	3139167	4/25/2003 9:37	4/25/2003	09:37:03	4	2003	25	9	37	1896	NA
780	51470167	3056833	4/25/2003 10:03	4/25/2003	10:03:01	4	2003	25	10	3	1898	NA
330	51433167	2809	4/25/2003 11:05	4/25/2003	11:05:57	4	2003	25	11	5	1899	NA
215	51276333	2612833	4/25/2003 12:12	4/25/2003	12:12:11	4	2003	25	12	12	1901	NA
120	51185667	2701167	4/25/2003 13:39	4/25/2003	13:39:55	4	2003	25	13	39	1902	NA
330	514335	2808667	2003-07-05 14:25:00	2003-07-05	14:25:56	5	2003	7	14	25	1915	NA
421	514805	2450167	2003-07-05 16:05:00	2003-07-05	16:05:10	5	2003	7	16	5	1917	NA
230	51308667	2.85	2003-07-05 18:11:00	2003-07-05	18:11:44	5	2003	7	18	11	1918	NA
215	51.28	2617	5/16/2003 11:44	5/16/2003	11:44:27	5	2003	16	11	44	1923	NA
330	514335	2807333	5/21/2003 10:48	5/21/2003	10:48:33	5	2003	21	10	48	1932	NA
130	51271333	2904667	5/26/2003 7:09	5/26/2003	07:09:41	5	2003	26	7	9	1938	NA
230	51308167	2850167	5/26/2003 7:38	5/26/2003	07:38:51	5	2003	26	7	38	1939	NA
700	51376333	3221667	5/26/2003 8:55	5/26/2003	08:55:33	5	2003	26	8	55	1940	NA
710	51440833	3138833	5/26/2003 10:18	5/26/2003	10:18:13	5	2003	26	10	18	1942	NA
780	51471333	30585	5/26/2003 10:48	5/26/2003	10:48:27	5	2003	26	10	48	1943	NA
330	514335	2808833	5/26/2003 11:46	5/26/2003	11:46:47	5	2003	26	11	46	1944	NA
ZG02	513345	2496833	5/26/2003 13:23	5/26/2003	13:23:49	5	2003	26	13	23	1945	NA
215	51276	2613833	5/26/2003 14:04	5/26/2003	14:04:23	5	2003	26	14	4	1946	NA
120	51184667	2700167	5/26/2003 15:25	5/26/2003	15:25:57	5	2003	26	15	25	1947	NA
130	51271667	2905667	2003-03-06 09:33:00	2003-03-06	09:33:25	6	2003	3	9	33	2115	NA
230	51307167	2850833	2003-03-06 10:58:00	2003-03-06	10:58:17	6	2003	3	10	58	2121	NA
230	513095	2854167	6/13/2003 15:51	6/13/2003	15:51:43	6	2003	13	15	51	2133	NA
330	51432667	2807	6/16/2003 8:08	6/16/2003	08:08:09	6	2003	16	8	8	2134	NA
215	51276167	2.61	6/26/2003 11:02	6/26/2003	11:02:21	6	2003	26	11	2	2151	NA
230	51308833	2849833	6/27/2003 11:00	6/27/2003	11:00:45	6	2003	27	11	0	2155	NA
130	51272333	29105	6/27/2003 9:12	6/27/2003	09:12:51	6	2003	27	9	12	2157	NA
230	51309167	2848167	6/30/2003 7:31	6/30/2003	07:31:58	6	2003	30	7	31	2159	NA
700	513755	3219	6/30/2003 8:55	6/30/2003	08:55:36	6	2003	30	8	55	2160	NA
710	51441167	3139	6/30/2003 10:11	6/30/2003	10:11:16	6	2003	30	10	11	2161	NA
ZG02	51334667	2.5	6/30/2003 12:40	6/30/2003	12:40:52	6	2003	30	12	40	2162	NA
120	511855	2701333	6/30/2003 14:07	6/30/2003	14:07:46	6	2003	30	14	7	2163	NA
130	51271167	2903333	6/30/2003 7:00	6/30/2003	07:00:44	6	2003	30	7	0	2164	NA
330	51433667	2808833	6/30/2003 11:25	6/30/2003	11:25:16	6	2003	30	11	25	2166	NA
215	51277333	2613	6/30/2003 13:18	6/30/2003	13:18:00	6	2003	30	13	18	2167	NA
780	51471167	3057667	6/30/2003 10:37	6/30/2003	10:37:00	6	2003	30	10	37	2168	NA
330	51434	2807	7/14/2003 8:51	7/14/2003	08:51:22	7	2003	14	8	51	2180	NA
230	51328333	2884833	7/30/2003 11:48	7/30/2003	11:48:18	7	2003	30	11	48	2197	NA
710	51441667	3146	7/30/2003 8:11	7/30/2003	08:11:12	7	2003	30	8	11	2198	NA
130	512735	29025	7/30/2003 12:52	7/30/2003	12:52:52	7	2003	30	12	52	2200	NA
130	5127083333	2905	7/31/2003 7:12	7/31/2003	07:12:49	7	2003	31	7	12	2201	NA
710	51.44	3142	7/31/2003 12:41	7/31/2003	12:41:49	7	2003	31	12	41	2202	NA
700	513765	3.22	7/31/2003 13:54	7/31/2003	13:54:23	7	2003	31	13	54	2204	NA
215	51277	2612833	7/31/2003 9:14	7/31/2003	09:14:09	7	2003	31	9	14	2205	NA
120	51185167	2700333	7/31/2003 8:31	7/31/2003	08:31:53	7	2003	31	8	31	2206	NA
230	5130833333	2.85	7/31/2003 7:40	7/31/2003	07:40:31	7	2003	31	7	40	2207	NA
780	51469667	30585	7/31/2003 12:11	7/31/2003	12:11:05	7	2003	31	12	11	2208	NA
330	51433	2808667	7/31/2003 11:08	7/31/2003	11:08:33	7	2003	31	11	8	2209	NA
ZG02	51333833	2496167	7/31/2003 9:49	7/31/2003	09:49:43	7	2003	31	9	49	2210	NA
130	512705	2904167	8/28/2003 6:49	8/28/2003	06:49:10	8	2003	28	6	49	2321	NA
230	51307667	28495	8/28/2003 7:15	8/28/2003	07:15:15	8	2003	28	7	15	2322	NA
700	51376833	3.22	8/28/2003 8:37	8/28/2003	08:37:39	8	2003	28	8	37	2323	NA
710	51441	3139	8/28/2003 9:57	8/28/2003	09:57:04	8	2003	28	9	57	2324	NA
780	51471333	3.06	8/28/2003 10:21	8/28/2003	10:21:54	8	2003	28	10	21	2326	NA
330	51433833	2808167	8/28/2003 11:18	8/28/2003	11:18:13	8	2003	28	11	18	2327	NA
ZG02	513335	2502167	8/28/2003 12:32	8/28/2003	12:32:59	8	2003	28	12	32	2328	NA
215	51276667	2612	8/28/2003 13:15	8/28/2003	13:15:45	8	2003	28	13	15	2329	NA
120	51185667	2701833	8/29/2003 1:23	8/29/2003	01:23:18	8	2003	29	1	23	2330	NA
330	51433167	2808	9/16/2003 7:48	9/16/2003	07:48:58	9	2003	16	7	48	2519	NA
421	51479667	2449333	9/22/2003 8:43	9/22/2003	08:43:54	9	2003	22	8	43	2530	NA
130	51270667	2904	9/26/2003 7:27	9/26/2003	07:27:43	9	2003	26	7	27	2536	NA
230	513075	2849167	9/26/2003 7:44	9/26/2003	07:44:55	9	2003	26	7	44	2537	NA
700	51376667	3220833	9/26/2003 9:05	9/26/2003	09:05:07	9	2003	26	9	5	2538	NA
710	51439667	3137833	9/26/2003 10:30	9/26/2003	10:30:19	9	2003	26	10	30	2540	NA
780	51471833	3059	9/26/2003 10:48	9/26/2003	10:48:35	9	2003	26	10	48	2541	NA
330	51433167	2808667	9/26/2003 11:44	9/26/2003	11:44:43	9	2003	26	11	44	2542	NA
ZG02	51334	2.5	9/26/2003 12:59	9/26/2003	12:59:29	9	2003	26	12	59	2543	NA
215	512775	2612167	9/26/2003 13:30	9/26/2003	13:30:10	9	2003	26	13	30	2544	NA
120	51184667	2701	9/26/2003 14:38	9/26/2003	14:38:53	9	2003	26	14	38	2545	NA
130	51270353	2904317	2003-09-12 08:12:00	2003-09-12	08:12:17	12	2003	9	8	12	2561	NA
230	51307822	2849693	2003-09-12 08:38:00	2003-09-12	08:38:40	12	2003	9	8	38	2562	NA
700	51376778	3219758	2003-09-12 15:00:00	2003-09-12	15:00:25	12	2003	9	15	0	2563	NA
710	51441087	3137405	2003-09-12 13:50:00	2003-09-12	13:50:05	12	2003	9	13	50	2565	NA
780	51471208	3056962	2003-09-12 13:21:00	2003-09-12	13:21:34	12	2003	9	13	21	2566	NA
330	51433902	2807087	2003-09-12 12:23:00	2003-09-12	12:23:25	12	2003	9	12	23	2567	NA
ZG02	51332835	2500243	2003-09-12 11:14:00	2003-09-12	11:14:10	12	2003	9	11	14	2568	NA
215	5127752	2612717	2003-09-12 10:29:00	2003-09-12	10:29:21	12	2003	9	10	29	2569	NA
120	5118463	2702883	2003-09-12 09:30:00	2003-09-12	09:30:03	12	2003	9	9	30	2570	NA
215	51276498	2611442	12/17/2003 12:24	12/17/2003	12:24:26	12	2003	17	12	24	2581	NA
710	51440825	313988	12/18/2003 8:58	12/18/2003	08:58:50	12	2003	18	8	58	2585	NA
230	51308158	2850267	12/18/2003 12:31	12/18/2003	12:31:50	12	2003	18	12	31	2586	NA
130	51270197	2908797	12/18/2003 13:58	12/18/2003	13:58:31	12	2003	18	13	58	2587	NA
130	5127068	2903908	1/21/2004 15:28	1/21/2004	15:28:55	1	2004	21	15	28	2609	NA
230	51308337	2850115	1/21/2004 15:06	1/21/2004	15:06:56	1	2004	21	15	6	2610	NA
120	5118611	2703878	1/21/2004 8:24	1/21/2004	08:24:23	1	2004	21	8	24	2611	NA
215	51276372	2613883	1/21/2004 9:29	1/21/2004	09:29:53	1	2004	21	9	29	2612	NA
ZG02	51333808	2499297	1/21/2004 10:12	1/21/2004	10:12:23	1	2004	21	10	12	2613	NA
330	51433458	280847	1/21/2004 11:15	1/21/2004	11:15:29	1	2004	21	11	15	2615	NA
780	51471618	3057315	1/21/2004 12:04	1/21/2004	12:04:19	1	2004	21	12	4	2616	NA
710	51441395	3137708	1/21/2004 12:47	1/21/2004	12:47:30	1	2004	21	12	47	2617	NA
700	51377268	3220523	1/21/2004 13:52	1/21/2004	13:52:56	1	2004	21	13	52	2618	NA
330	51433533	2807043	1/22/2004 8:57	1/22/2004	08:57:38	1	2004	22	8	57	2619	NA
215	51276013	2612095	1/26/2004 12:16	1/26/2004	12:16:21	1	2004	26	12	16	2628	NA
710	51442848	3137553	2004-02-02 08:50:00	2004-02-02	08:50:36	2	2004	2	8	50	2631	NA
230	51310513	2849468	2004-03-02 13:18:00	2004-03-02	13:18:36	2	2004	3	13	18	2664	NA
130	51271687	2902272	2004-03-02 14:47:00	2004-03-02	14:47:29	2	2004	3	14	47	2665	NA
700	5137636	3222897	2004-03-02 09:11:00	2004-03-02	09:11:54	2	2004	3	9	11	2666	NA
120	51184502	2703863	2/19/2004 8:17	2/19/2004	08:17:47	2	2004	19	8	17	3412	NA
230	5130721	2852847	2/19/2004 12:59	2/19/2004	12:59:46	2	2004	19	12	59	3416	NA
215	51276362	2613037	2/19/2004 9:29	2/19/2004	09:29:24	2	2004	19	9	29	3417	NA
700	51376415	3220993	2/19/2004 11:34	2/19/2004	11:34:24	2	2004	19	11	34	3420	NA
215	51276627	2616677	2/26/2004 15:02	2/26/2004	15:02:22	2	2004	26	15	2	3434	NA
710	5144163	3139367	2/27/2004 9:03	2/27/2004	09:03:20	2	2004	27	9	3	3438	NA
230	51310683	284716	2/27/2004 14:09	2/27/2004	14:09:42	2	2004	27	14	9	3441	NA
130	51271173	2905302	2/27/2004 15:34	2/27/2004	15:34:01	2	2004	27	15	34	3442	NA
700	5137694	3220245	2004-01-03 08:44:00	2004-01-03	08:44:12	3	2004	1	8	44	3443	NA
230	51309017	2850685	3/16/2004 11:15	3/16/2004	11:15:40	3	2004	16	11	15	3480	NA
330	51436222	2815622	3/16/2004 10:26	3/16/2004	10:26:25	3	2004	16	10	26	3481	NA
435	51581313	2791178	3/16/2004 9:08	3/16/2004	09:08:54	3	2004	16	9	8	3482	NA
230	5130965	2847368	3/17/2004 11:01	3/17/2004	11:01:44	3	2004	17	11	1	3483	NA
330	51433903	2808353	3/17/2004 10:06	3/17/2004	10:06:08	3	2004	17	10	6	3484	NA
435	51586582	2789438	3/17/2004 9:13	3/17/2004	09:13:58	3	2004	17	9	13	3485	NA
130	51270853	2904872	3/24/2004 7:57	3/24/2004	07:57:04	3	2004	24	7	57	3499	NA
230	51308173	2849935	3/24/2004 8:23	3/24/2004	08:23:36	3	2004	24	8	23	3500	NA
700	51376915	3219368	3/24/2004 9:48	3/24/2004	09:48:42	3	2004	24	9	48	3501	NA
710	51439178	313802	3/24/2004 11:10	3/24/2004	11:10:26	3	2004	24	11	10	3503	NA
780	51470845	305794	3/24/2004 11:27	3/24/2004	11:27:56	3	2004	24	11	27	3504	NA
330	5143356	28078	3/24/2004 12:15	3/24/2004	12:15:58	3	2004	24	12	15	3505	NA
ZG02	51334168	2499655	3/24/2004 13:26	3/24/2004	13:26:28	3	2004	24	13	26	3506	NA
215	51277392	261253	3/24/2004 13:59	3/24/2004	13:59:01	3	2004	24	13	59	3507	NA
120	51184838	2700268	3/24/2004 15:03	3/24/2004	15:03:50	3	2004	24	15	3	3508	NA
215	51276907	261018	3/25/2004 11:57	3/25/2004	11:57:50	3	2004	25	11	57	3512	NA
710	51428197	3118907	2004-01-04 08:49:00	2004-01-04	08:49:34	4	2004	1	8	49	3516	NA
130	51271392	2905678	4/19/2004 14:27	4/19/2004	14:27:28	4	2004	19	14	27	3536	NA
230	51308298	2850853	4/19/2004 14:05	4/19/2004	14:05:13	4	2004	19	14	5	3537	NA
700	5137784	3221267	4/19/2004 12:43	4/19/2004	12:43:39	4	2004	19	12	43	3538	NA
710	51441225	3139687	4/19/2004 11:38	4/19/2004	11:38:57	4	2004	19	11	38	3540	NA
780	51470993	3058713	4/19/2004 11:12	4/19/2004	11:12:17	4	2004	19	11	12	3541	NA
330	51432872	2807022	4/19/2004 10:16	4/19/2004	10:16:17	4	2004	19	10	16	3542	NA
ZG02	51334048	249798	4/19/2004 9:03	4/19/2004	09:03:24	4	2004	19	9	3	3543	NA
215	51276868	261261	4/19/2004 8:22	4/19/2004	08:22:00	4	2004	19	8	22	3544	NA
120	5118492	2701583	4/19/2004 7:21	4/19/2004	07:21:33	4	2004	19	7	21	3545	NA
710	5143998	3140995	3/26/2004 13:34	3/26/2004	13:34:59	3	2004	26	13	34	3547	NA
230	51313247	2860172	3/26/2004 9:17	3/26/2004	09:17:23	3	2004	26	9	17	3549	NA
130	51271083	2904892	3/26/2004 7:39	3/26/2004	07:39:05	3	2004	26	7	39	3550	NA
215	5127719	2613245	4/29/2004 12:10	4/29/2004	12:10:32	4	2004	29	12	10	3581	NA
710	51440602	3138867	4/30/2004 11:52	4/30/2004	11:52:23	4	2004	30	11	52	3584	NA
230	5130891	2850348	4/30/2004 8:35	4/30/2004	08:35:09	4	2004	30	8	35	3586	NA
130	51271072	290569	4/30/2004 7:09	4/30/2004	07:09:25	4	2004	30	7	9	3587	NA
710	51438605	3134068	5/13/2004 8:00	5/13/2004	08:00:39	5	2004	13	8	0	3618	NA
780	5147192	3059888	5/17/2004 11:56	5/17/2004	11:56:54	5	2004	17	11	56	3625	NA
230	51308037	2849722	5/17/2004 7:30	5/17/2004	07:30:27	5	2004	17	7	30	3627	NA
700	5137645	3216878	5/17/2004 13:45	5/17/2004	13:45:33	5	2004	17	13	45	3628	NA
710	51442367	3141993	5/17/2004 12:29	5/17/2004	12:29:30	5	2004	17	12	29	3630	NA
330	51432828	2806647	5/17/2004 11:09	5/17/2004	11:09:28	5	2004	17	11	9	3631	NA
ZG02	51369785	261722	5/17/2004 10:37	5/17/2004	10:37:10	5	2004	17	10	37	3632	NA
215	51277085	2613225	5/17/2004 9:32	5/17/2004	09:32:54	5	2004	17	9	32	3633	NA
120	51185815	2703393	5/17/2004 8:19	5/17/2004	08:19:38	5	2004	17	8	19	3634	NA
130	5127088	2904747	5/17/2004 7:07	5/17/2004	07:07:01	5	2004	17	7	7	3641	NA
130	51226613	2934953	5/27/2004 13:42	5/27/2004	13:42:19	5	2004	27	13	42	3668	NA
230	51298342	2847873	5/27/2004 11:59	5/27/2004	11:59:49	5	2004	27	11	59	3669	NA
710	51440672	3136693	5/27/2004 7:45	5/27/2004	07:45:32	5	2004	27	7	45	3670	NA
215	51272547	26098	5/28/2004 10:34	5/28/2004	10:34:02	5	2004	28	10	34	3672	NA
710	51440507	3146177	2004-10-06 07:34:00	2004-10-06	07:34:50	6	2004	10	7	34	3688	NA
ZG02	51333073	2500108	6/14/2004 9:16	6/14/2004	09:16:42	6	2004	14	9	16	3695	NA
130	5127431	2908308	6/14/2004 11:32	6/14/2004	11:32:33	6	2004	14	11	32	3696	NA
230	51305605	2846333	6/14/2004 11:50	6/14/2004	11:50:34	6	2004	14	11	50	3697	NA
700	51376428	3219238	6/14/2004 14:35	6/14/2004	14:35:45	6	2004	14	14	35	3698	NA
780	51471183	3057388	6/14/2004 13:43	6/14/2004	13:43:49	6	2004	14	13	43	3701	NA
330	51433642	2808605	6/14/2004 12:48	6/14/2004	12:48:24	6	2004	14	12	48	3702	NA
215	51275582	2613915	6/14/2004 8:25	6/14/2004	08:25:17	6	2004	14	8	25	3703	NA
120	5118472	2700873	6/14/2004 7:19	6/14/2004	07:19:36	6	2004	14	7	19	3704	NA
130	51275785	290129	6/21/2004 10:13	6/21/2004	10:13:24	6	2004	21	10	13	3792	NA
230	51307638	284826	6/21/2004 10:38	6/21/2004	10:38:08	6	2004	21	10	38	3793	NA
130	51271692	2906808	6/25/2004 7:10	6/25/2004	07:10:34	6	2004	25	7	10	3794	NA
230	5130864	2849093	6/25/2004 9:04	6/25/2004	09:04:08	6	2004	25	9	4	3795	NA
710	5144102	3136622	6/25/2004 12:42	6/25/2004	12:42:56	6	2004	25	12	42	3796	NA
710	51440363	3138357	2004-12-07 07:49:00	2004-12-07	07:49:26	7	2004	12	7	49	3803	NA
130	51270932	2905052	7/19/2004 7:09	7/19/2004	07:09:25	7	2004	19	7	9	3819	NA
230	51307732	2850105	7/19/2004 7:32	7/19/2004	07:32:43	7	2004	19	7	32	3820	NA
700	51376508	3218947	7/19/2004 8:54	7/19/2004	08:54:45	7	2004	19	8	54	3821	NA
710	51440552	3138342	7/19/2004 10:08	7/19/2004	10:08:03	7	2004	19	10	8	3823	NA
780	51471012	305908	7/19/2004 10:31	7/19/2004	10:31:52	7	2004	19	10	31	3824	NA
330	51434517	2811273	7/19/2004 11:30	7/19/2004	11:30:35	7	2004	19	11	30	3825	NA
ZG02	51333888	2501252	7/19/2004 12:41	7/19/2004	12:41:49	7	2004	19	12	41	3826	NA
215	51277883	260893	7/19/2004 13:31	7/19/2004	13:31:41	7	2004	19	13	31	3827	NA
120	51185775	2700058	7/19/2004 17:25	7/19/2004	17:25:25	7	2004	19	17	25	3828	NA
215	51277275	2615167	7/27/2004 10:41	7/27/2004	10:41:53	7	2004	27	10	41	3830	NA
130	51.27	2903572	7/28/2004 6:41	7/28/2004	06:41:38	7	2004	28	6	41	3835	NA
710	5144407	314316	7/28/2004 9:42	7/28/2004	09:42:42	7	2004	28	9	42	3837	NA
130	51270617	2904245	8/16/2004 7:10	8/16/2004	07:10:08	8	2004	16	7	10	3843	NA
230	51307905	2850418	8/16/2004 7:30	8/16/2004	07:30:04	8	2004	16	7	30	3844	NA
700	51376208	3219022	8/16/2004 8:49	8/16/2004	08:49:22	8	2004	16	8	49	3845	NA
710	51440565	3134853	8/16/2004 10:05	8/16/2004	10:05:36	8	2004	16	10	5	3847	NA
780	51470823	3058733	8/16/2004 10:21	8/16/2004	10:21:46	8	2004	16	10	21	3848	NA
330	5143333333	280833333	8/16/2004 11:20	8/16/2004	11:20:18	8	2004	16	11	20	3849	NA
215	51275968	2612855	8/16/2004 13:12	8/16/2004	13:12:44	8	2004	16	13	12	3850	NA
120	51183367	2701525	8/16/2004 14:09	8/16/2004	14:09:48	8	2004	16	14	9	3851	NA
ZG02	51334227	249986	8/16/2004 12:33	8/16/2004	12:33:24	8	2004	16	12	33	3852	NA
215	51278343	2618787	8/26/2004 10:50	8/26/2004	10:50:57	8	2004	26	10	50	3855	NA
130	51270818	290461	8/27/2004 6:39	8/27/2004	06:39:16	8	2004	27	6	39	3860	NA
230	51307323	2850438	8/27/2004 8:24	8/27/2004	08:24:43	8	2004	27	8	24	3861	NA
710	51438987	313605	8/27/2004 11:05	8/27/2004	11:05:49	8	2004	27	11	5	3862	NA
120	51185367	2701735	10/18/2004 8:46	10/18/2004	08:46:36	10	2004	18	8	46	3864	NA
215	51275698	260919	10/18/2004 10:27	10/18/2004	10:27:44	10	2004	18	10	27	3865	NA
230	51308602	2849182	10/18/2004 11:33	10/18/2004	11:33:41	10	2004	18	11	33	3866	NA
130	51270968	2905388	10/18/2004 12:12	10/18/2004	12:12:48	10	2004	18	12	12	3867	NA
700	51377655	3218717	10/19/2004 9:04	10/19/2004	09:04:21	10	2004	19	9	4	3868	NA
710	51440968	3138853	10/19/2004 10:28	10/19/2004	10:28:19	10	2004	19	10	28	3870	NA
780	51467955	3051318	10/19/2004 11:03	10/19/2004	11:03:51	10	2004	19	11	3	3871	NA
330	51431202	2801977	10/19/2004 12:00	10/19/2004	12:00:20	10	2004	19	12	0	3872	NA
421	51480778	2446017	10/19/2004 13:54	10/19/2004	13:54:21	10	2004	19	13	54	3873	NA
ZG02	513337	2500603	10/19/2004 14:51	10/19/2004	14:51:31	10	2004	19	14	51	3874	NA
215	51287075	2627453	10/22/2004 11:16	10/22/2004	11:16:34	10	2004	22	11	16	3965	NA
710	51450612	315774	10/27/2004 8:07	10/27/2004	08:07:41	10	2004	27	8	7	3975	NA
215	51275212	26144	11/25/2004 12:25	11/25/2004	12:25:12	11	2004	25	12	25	4351	NA
130	51270123	2904018	11/26/2004 7:40	11/26/2004	07:40:34	11	2004	26	7	40	4352	NA
230	51307533	2850045	11/26/2004 9:09	11/26/2004	09:09:05	11	2004	26	9	9	4353	NA
130	51271373	2906005	2004-08-12 08:00:00	2004-08-12	08:00:03	12	2004	8	8	0	4356	NA
700	51377107	3221483	2004-08-12 09:39:00	2004-08-12	09:39:33	12	2004	8	9	39	4357	NA
710	51440948	313835	2004-08-12 10:41:00	2004-08-12	10:41:19	12	2004	8	10	41	4359	NA
780	51471135	3058347	2004-08-12 11:03:00	2004-08-12	11:03:13	12	2004	8	11	3	4360	NA
330	51433247	2808238	2004-08-12 11:53:00	2004-08-12	11:53:59	12	2004	8	11	53	4361	NA
ZG02	5133243	250041	2004-08-12 13:07:00	2004-08-12	13:07:02	12	2004	8	13	7	4362	NA
215	51277122	2611842	2004-08-12 13:40:00	2004-08-12	13:40:44	12	2004	8	13	40	4363	NA
120	51184212	2700492	2004-08-12 15:09:00	2004-08-12	15:09:41	12	2004	8	15	9	4364	NA
230	51308413	2849673	2004-08-12 08:20:00	2004-08-12	08:20:13	12	2004	8	8	20	4365	NA
421	514804	2447565	12/13/2004 9:58	12/13/2004	09:58:29	12	2004	13	9	58	4368	NA
230	51308008	284842	12/17/2004 10:17	12/17/2004	10:17:47	12	2004	17	10	17	4370	NA
130	51270593	2905308	12/17/2004 8:39	12/17/2004	08:39:27	12	2004	17	8	39	4371	NA
710	51440713	3138032	12/17/2004 13:52	12/17/2004	13:52:56	12	2004	17	13	52	4372	NA
130	5127049	2904842	1/25/2005 7:57	1/25/2005	07:57:05	1	2005	25	7	57	4481	NA
230	513091	2850083	1/25/2005 8:36	1/25/2005	08:36:57	1	2005	25	8	36	4482	NA
700	51377633	3220917	1/25/2005 9:55	1/25/2005	09:55:29	1	2005	25	9	55	4483	NA
710	51441038	3140162	1/25/2005 11:06	1/25/2005	11:06:58	1	2005	25	11	6	4485	NA
780	51470863	3058618	1/25/2005 11:29	1/25/2005	11:29:45	1	2005	25	11	29	4486	NA
330	51433548	2810007	1/25/2005 12:22	1/25/2005	12:22:04	1	2005	25	12	22	4487	NA
215	5127744	2613717	1/25/2005 14:22	1/25/2005	14:22:26	1	2005	25	14	22	4488	NA
120	51185055	2700432	1/25/2005 15:36	1/25/2005	15:36:00	1	2005	25	15	36	4489	NA
ZG02	51333483	2501203	1/25/2005 13:41	1/25/2005	13:41:02	1	2005	25	13	41	4490	NA
421	51479938	2445295	1/28/2005 10:21	1/28/2005	10:21:58	1	2005	28	10	21	4492	NA
130	51270353	290474	2/21/2005 8:40	2/21/2005	08:40:45	2	2005	21	8	40	4494	NA
230	51307563	2850042	2/21/2005 9:09	2/21/2005	09:09:52	2	2005	21	9	9	4495	NA
700	5137654	3219353	2/21/2005 10:22	2/21/2005	10:22:34	2	2005	21	10	22	4496	NA
710	51440938	3139793	2/21/2005 11:34	2/21/2005	11:34:09	2	2005	21	11	34	4498	NA
780	514706	3060035	2/21/2005 12:00	2/21/2005	12:00:49	2	2005	21	12	0	4499	NA
330	5143389	2809018	2/21/2005 13:09	2/21/2005	13:09:18	2	2005	21	13	9	4500	NA
215	5127737	2612722	2/21/2005 15:05	2/21/2005	15:05:54	2	2005	21	15	5	4501	NA
120	5118466	2699943	2/21/2005 16:14	2/21/2005	16:14:44	2	2005	21	16	14	4502	NA
ZG02	51333673	2502138	2/21/2005 14:25	2/21/2005	14:25:29	2	2005	21	14	25	4503	NA
421	51475827	2449195	2/24/2005 10:18	2/24/2005	10:18:38	2	2005	24	10	18	4504	NA
710	51438512	313984	2005-09-03 09:09:00	2005-09-03	09:09:04	3	2005	9	9	9	4531	NA
230	51310137	283585	2005-10-03 11:29:00	2005-10-03	11:29:43	3	2005	10	11	29	4534	NA
130	5127125	2904392	3/29/2005 6:58	3/29/2005	06:58:23	3	2005	29	6	58	4556	NA
230	5130862	2849165	3/29/2005 7:26	3/29/2005	07:26:58	3	2005	29	7	26	4557	NA
700	51377083	3219925	3/29/2005 8:53	3/29/2005	08:53:18	3	2005	29	8	53	4558	NA
710	51440945	3138868	3/29/2005 10:11	3/29/2005	10:11:38	3	2005	29	10	11	4560	NA
780	51471268	305559	3/29/2005 10:56	3/29/2005	10:56:45	3	2005	29	10	56	4561	NA
330	51433508	2807718	3/29/2005 11:44	3/29/2005	11:44:37	3	2005	29	11	44	4562	NA
215	51276838	2614485	3/29/2005 13:36	3/29/2005	13:36:13	3	2005	29	13	36	4563	NA
120	51184978	270106	3/29/2005 14:41	3/29/2005	14:41:02	3	2005	29	14	41	4564	NA
ZG02	5133416	2499495	3/29/2005 12:54	3/29/2005	12:54:57	3	2005	29	12	54	4565	NA
710	51457313	3155807	4/21/2005 13:06	4/21/2005	13:06:59	4	2005	21	13	6	4614	NA
120	51185183	2700098	5/24/2005 8:02	5/24/2005	08:02:42	5	2005	24	8	2	4632	NA
130	51270377	2904985	5/24/2005 6:51	5/24/2005	06:51:19	5	2005	24	6	51	4633	NA
230	5130829	2850907	5/24/2005 7:14	5/24/2005	07:14:54	5	2005	24	7	14	4634	NA
700	51376843	3220898	5/24/2005 13:13	5/24/2005	13:13:10	5	2005	24	13	13	4635	NA
710	51441878	3139023	5/24/2005 12:07	5/24/2005	12:07:17	5	2005	24	12	7	4637	NA
780	51471125	305875	5/24/2005 11:41	5/24/2005	11:41:05	5	2005	24	11	41	4638	NA
330	51433598	2808107	5/24/2005 10:48	5/24/2005	10:48:09	5	2005	24	10	48	4639	NA
215	5127694	2612468	5/24/2005 9:03	5/24/2005	09:03:47	5	2005	24	9	3	4640	NA
ZG02	51333877	2500672	5/24/2005 9:39	5/24/2005	09:39:45	5	2005	24	9	39	4641	NA
710	51445457	31584	6/15/2005 11:49	6/15/2005	11:49:43	6	2005	15	11	49	4678	NA
130	51271027	2904427	6/21/2005 6:39	6/21/2005	06:39:11	6	2005	21	6	39	4773	NA
230	51307868	2849855	6/21/2005 7:08	6/21/2005	07:08:39	6	2005	21	7	8	4774	NA
120	5118442	2700305	6/21/2005 7:54	6/21/2005	07:54:16	6	2005	21	7	54	4775	NA
ZG02	51333678	2498573	6/21/2005 9:32	6/21/2005	09:32:47	6	2005	21	9	32	4776	NA
215	51276347	261358	6/21/2005 8:54	6/21/2005	08:54:45	6	2005	21	8	54	4777	NA
330	51433753	2809137	6/21/2005 10:35	6/21/2005	10:35:45	6	2005	21	10	35	4778	NA
780	51471687	3059463	6/21/2005 11:21	6/21/2005	11:21:42	6	2005	21	11	21	4779	NA
710	51440982	313958	6/21/2005 11:45	6/21/2005	11:45:24	6	2005	21	11	45	4780	NA
700	51377207	3220808	6/21/2005 12:44	6/21/2005	12:44:53	6	2005	21	12	44	4782	NA
130	51271507	290591	7/18/2005 9:33	7/18/2005	09:33:35	7	2005	18	9	33	4864	NA
230	513089	2849627	7/18/2005 10:55	7/18/2005	10:55:12	7	2005	18	10	55	4865	NA
130	51274012	2910538	7/19/2005 10:13	7/19/2005	10:13:28	7	2005	19	10	13	4866	NA
230	51309583	2849545	7/19/2005 11:01	7/19/2005	11:01:03	7	2005	19	11	1	4867	NA
780	51471087	305823	7/26/2005 10:24	7/26/2005	10:24:58	7	2005	26	10	24	4868	NA
330	5143262	280754	7/26/2005 11:16	7/26/2005	11:16:05	7	2005	26	11	16	4869	NA
215	51276992	2612703	7/26/2005 12:56	7/26/2005	12:56:00	7	2005	26	12	56	4870	NA
120	51185283	2701215	7/26/2005 14:00	7/26/2005	14:00:02	7	2005	26	14	0	4871	NA
ZG02	51333348	249946	7/26/2005 12:14	7/26/2005	12:14:35	7	2005	26	12	14	4872	NA
130	51270787	2903965	7/26/2005 6:50	7/26/2005	06:50:18	7	2005	26	6	50	4873	NA
230	51308325	2849538	7/26/2005 7:17	7/26/2005	07:17:53	7	2005	26	7	17	4874	NA
700	51376448	3219237	7/26/2005 8:41	7/26/2005	08:41:49	7	2005	26	8	41	4875	NA
710	51440078	3137548	7/26/2005 10:06	7/26/2005	10:06:45	7	2005	26	10	6	4877	NA
700	51376468	3219242	11/18/2004 10:02	11/18/2004	10:02:58	11	2004	18	10	2	4880	NA
330	5143378	2810032	11/18/2004 11:27	11/18/2004	11:27:58	11	2004	18	11	27	4881	NA
215	51276832	2612225	11/18/2004 12:29	11/18/2004	12:29:52	11	2004	18	12	29	4882	NA
120	5118472	2700033	11/18/2004 13:32	11/18/2004	13:32:18	11	2004	18	13	32	4883	NA
130	51270223	2904328	4/28/2005 7:08	4/28/2005	07:08:20	4	2005	28	7	8	4884	NA
230	51307877	2850677	4/28/2005 7:38	4/28/2005	07:38:18	4	2005	28	7	38	4885	NA
700	51376615	3219795	4/28/2005 9:15	4/28/2005	09:15:08	4	2005	28	9	15	4886	NA
710	51440373	3137502	4/28/2005 10:33	4/28/2005	10:33:17	4	2005	28	10	33	4888	NA
780	51470095	3058755	4/28/2005 10:55	4/28/2005	10:55:22	4	2005	28	10	55	4889	NA
330	51433758	2808948	4/28/2005 11:43	4/28/2005	11:43:36	4	2005	28	11	43	4890	NA
ZG02	51334093	2502412	4/28/2005 12:47	4/28/2005	12:47:09	4	2005	28	12	47	4891	NA
215	5127762	2613045	4/28/2005 13:21	4/28/2005	13:21:08	4	2005	28	13	21	4892	NA
120	51184422	2699402	4/28/2005 14:26	4/28/2005	14:26:52	4	2005	28	14	26	4893	NA
130	51271462	2907027	2005-04-08 10:54:00	2005-04-08	10:54:19	8	2005	4	10	54	4901	NA
230	51307355	2851337	2005-04-08 11:46:00	2005-04-08	11:46:03	8	2005	4	11	46	4902	NA
215	51276815	2613442	8/18/2005 9:03	8/18/2005	09:03:36	8	2005	18	9	3	4904	NA
130	51271013	2904595	8/18/2005 6:55	8/18/2005	06:55:35	8	2005	18	6	55	4905	NA
230	51308102	2849888	8/18/2005 7:18	8/18/2005	07:18:42	8	2005	18	7	18	4906	NA
120	5118518	2701412	8/18/2005 8:12	8/18/2005	08:12:06	8	2005	18	8	12	4907	NA
ZG02	51335028	249982	8/18/2005 9:42	8/18/2005	09:42:53	8	2005	18	9	42	4908	NA
330	51433062	2808893	8/18/2005 10:45	8/18/2005	10:45:56	8	2005	18	10	45	4909	NA
780	5147091	3057777	8/18/2005 11:42	8/18/2005	11:42:31	8	2005	18	11	42	4910	NA
710	51440603	3140037	8/18/2005 12:07	8/18/2005	12:07:57	8	2005	18	12	7	4911	NA
700	5137654	3220212	8/18/2005 13:13	8/18/2005	13:13:20	8	2005	18	13	13	4913	NA
130	5127113	2904125	8/22/2005 10:33	8/22/2005	10:33:18	8	2005	22	10	33	4914	NA
230	51307917	2849613	8/22/2005 11:19	8/22/2005	11:19:30	8	2005	22	11	19	4915	NA
330	5143375	2806745	2005-08-09 07:26:00	2005-08-09	07:26:06	9	2005	8	7	26	4934	NA
130	51270617	2904935	9/15/2005 7:47	9/15/2005	07:47:34	9	2005	15	7	47	4936	NA
230	51307635	2849538	9/15/2005 8:15	9/15/2005	08:15:57	9	2005	15	8	15	4937	NA
700	51377167	3220567	9/15/2005 9:26	9/15/2005	09:26:00	9	2005	15	9	26	4938	NA
710	51441197	314039	9/15/2005 11:40	9/15/2005	11:40:05	9	2005	15	11	40	4940	NA
780	51469442	305944	9/15/2005 12:08	9/15/2005	12:08:51	9	2005	15	12	8	4941	NA
330	51434737	2809653	9/15/2005 16:51	9/15/2005	16:51:16	9	2005	15	16	51	4942	NA
710	51443365	3142522	2005-03-10 10:06:00	2005-03-10	10:06:27	10	2005	3	10	6	5001	NA
710	51441945	3139057	10/17/2005 12:03	10/17/2005	12:03:06	10	2005	17	12	3	5036	NA
215	51275758	2612495	10/17/2005 9:06	10/17/2005	09:06:27	10	2005	17	9	6	5037	NA
780	51471693	3058693	10/17/2005 11:39	10/17/2005	11:39:48	10	2005	17	11	39	5038	NA
130	5127094	290508	10/17/2005 15:09	10/17/2005	15:09:36	10	2005	17	15	9	5039	NA
230	51308535	2850452	10/17/2005 14:27	10/17/2005	14:27:44	10	2005	17	14	27	5040	NA
700	51376688	3220112	10/17/2005 13:08	10/17/2005	13:08:05	10	2005	17	13	8	5041	NA
330	51433838	2809908	10/17/2005 10:50	10/17/2005	10:50:12	10	2005	17	10	50	5043	NA
120	51185557	2702455	10/17/2005 8:02	10/17/2005	08:02:08	10	2005	17	8	2	5044	NA
ZG02	51333578	2501037	10/17/2005 9:48	10/17/2005	09:48:52	10	2005	17	9	48	5045	NA
130	51270753	2904615	12/19/2005 8:37	12/19/2005	08:37:49	12	2005	19	8	37	5103	NA
230	51307925	2849662	12/19/2005 9:07	12/19/2005	09:07:00	12	2005	19	9	7	5104	NA
700	51376802	3221083	12/19/2005 15:20	12/19/2005	15:20:09	12	2005	19	15	20	5105	NA
710	51441458	3139143	12/19/2005 14:43	12/19/2005	14:43:49	12	2005	19	14	43	5107	NA
780	5147116667	3058	12/19/2005 14:15	12/19/2005	14:15:16	12	2005	19	14	15	5108	NA
330	51471098	3061057	12/19/2005 14:17	12/19/2005	14:17:16	12	2005	19	14	17	5109	NA
ZG02	51333368	2501268	12/19/2005 11:57	12/19/2005	11:57:13	12	2005	19	11	57	5110	NA
215	51276592	2612712	12/19/2005 11:09	12/19/2005	11:09:20	12	2005	19	11	9	5111	NA
120	51185643	2701053	12/19/2005 9:58	12/19/2005	09:58:33	12	2005	19	9	58	5112	NA
120	51185337	2699345	1/27/2006 15:23	1/27/2006	15:23:31	1	2006	27	15	23	5200	NA
130	51269828	2903218	2006-03-02 08:03:00	2006-03-02	08:03:52	2	2006	3	8	3	5201	NA
230	51306148	2851488	2006-03-02 08:25:00	2006-03-02	08:25:29	2	2006	3	8	25	5202	NA
700	51378162	3216122	2006-03-02 10:02:00	2006-03-02	10:02:11	2	2006	3	10	2	5203	NA
710	51440312	3136783	2006-03-02 11:22:00	2006-03-02	11:22:48	2	2006	3	11	22	5205	NA
780	51470375	306036	2006-03-02 11:47:00	2006-03-02	11:47:32	2	2006	3	11	47	5206	NA
330	51433918	2813243	2006-03-02 12:35:00	2006-03-02	12:35:25	2	2006	3	12	35	5207	NA
ZG02	51332878	2503853	2006-03-02 13:51:00	2006-03-02	13:51:59	2	2006	3	13	51	5208	NA
215	51276275	2611937	2006-03-02 14:21:00	2006-03-02	14:21:32	2	2006	3	14	21	5209	NA
120	51186167	2700593	2006-03-02 15:23:00	2006-03-02	15:23:32	2	2006	3	15	23	5210	NA
130	51271075	290438	2/15/2006 13:27	2/15/2006	13:27:47	2	2006	15	13	27	5212	NA
230	51309277	2848812	2/15/2006 13:05	2/15/2006	13:05:12	2	2006	15	13	5	5213	NA
330	51433223	2807472	2/15/2006 12:11	2/15/2006	12:11:53	2	2006	15	12	11	5217	NA
215	51275848	2612675	2/15/2006 10:01	2/15/2006	10:01:35	2	2006	15	10	1	5218	NA
ZG02	51333762	2502625	2/15/2006 10:44	2/15/2006	10:44:44	2	2006	15	10	44	5220	NA
230	51307513	285312	2/27/2006 10:18	2/27/2006	10:18:00	2	2006	27	10	18	5224	NA
130	51271045	2904953	2006-02-03 08:15:00	2006-02-03	08:15:41	3	2006	2	8	15	5225	NA
230	51298352	2844492	2006-02-03 09:32:00	2006-02-03	09:32:31	3	2006	2	9	32	5226	NA
330	51434055	2807092	2006-02-03 10:34:00	2006-02-03	10:34:21	3	2006	2	10	34	5227	NA
421	51479605	2453323	2006-02-03 13:09:00	2006-02-03	13:09:27	3	2006	2	13	9	5229	NA
215	51279453	2611442	2006-02-03 15:29:00	2006-02-03	15:29:28	3	2006	2	15	29	5230	NA
120	51184307	2696075	2006-02-03 16:51:00	2006-02-03	16:51:57	3	2006	2	16	51	5232	NA
700	51376962	321826	2006-07-03 10:50:00	2006-07-03	10:50:20	3	2006	7	10	50	5234	NA
330	51432692	2809648	2006-07-03 12:23:00	2006-07-03	12:23:55	3	2006	7	12	23	5235	NA
215	51277558	261321	2006-07-03 13:26:00	2006-07-03	13:26:11	3	2006	7	13	26	5236	NA
120	51183935	2698298	2006-07-03 14:23:00	2006-07-03	14:23:52	3	2006	7	14	23	5237	NA
130	51270537	2904742	3/27/2006 7:07	3/27/2006	07:07:06	3	2006	27	7	7	5280	NA
230	51307683	2849003	3/27/2006 8:02	3/27/2006	08:02:01	3	2006	27	8	2	5281	NA
120	51184748	2700855	3/27/2006 9:11	3/27/2006	09:11:50	3	2006	27	9	11	5282	NA
700	51376623	322066	3/27/2006 14:40	3/27/2006	14:40:36	3	2006	27	14	40	5283	NA
710	51441405	3138733	3/27/2006 13:31	3/27/2006	13:31:40	3	2006	27	13	31	5284	NA
780	51471797	3057202	3/27/2006 13:06	3/27/2006	13:06:07	3	2006	27	13	6	5285	NA
330	5143346	280892	3/27/2006 12:17	3/27/2006	12:17:29	3	2006	27	12	17	5287	NA
ZG02	51333183	2500857	3/27/2006 11:16	3/27/2006	11:16:02	3	2006	27	11	16	5288	NA
215	51278068	261467	3/27/2006 10:27	3/27/2006	10:27:56	3	2006	27	10	27	5289	NA
700	5137684	322025	2006-10-04 09:05:00	2006-10-04	09:05:45	4	2006	10	9	5	5296	NA
330	5143346	2807695	2006-10-04 10:36:00	2006-10-04	10:36:56	4	2006	10	10	36	5297	NA
215	51276593	2613285	2006-10-04 11:42:00	2006-10-04	11:42:59	4	2006	10	11	42	5298	NA
120	51184608	2701258	2006-10-04 12:38:00	2006-10-04	12:38:58	4	2006	10	12	38	5299	NA
130	51269993	2907118	2006-12-04 06:49:00	2006-12-04	06:49:56	4	2006	12	6	49	5304	NA
230	51308198	28532	2006-12-04 07:47:00	2006-12-04	07:47:17	4	2006	12	7	47	5305	NA
120	51182048	2695108	2006-12-04 10:40:00	2006-12-04	10:40:20	4	2006	12	10	40	5306	NA
215	51279448	2614633	2006-12-04 09:10:00	2006-12-04	09:10:34	4	2006	12	9	10	5307	NA
120	51185158	2701123	4/25/2006 7:30	4/25/2006	07:30:59	4	2006	25	7	30	5314	NA
215	51277757	261393	4/25/2006 9:21	4/25/2006	09:21:38	4	2006	25	9	21	5315	NA
ZG02	51333155	2501412	4/25/2006 10:02	4/25/2006	10:02:54	4	2006	25	10	2	5316	NA
330	51433347	2809418	4/25/2006 11:05	4/25/2006	11:05:50	4	2006	25	11	5	5317	NA
780	51471505	305727	4/25/2006 11:55	4/25/2006	11:55:20	4	2006	25	11	55	5318	NA
710	51441445	313836	4/25/2006 12:25	4/25/2006	12:25:39	4	2006	25	12	25	5319	NA
700	5137689	3220618	4/25/2006 13:32	4/25/2006	13:32:57	4	2006	25	13	32	5321	NA
230	5130781	2849452	4/25/2006 14:54	4/25/2006	14:54:05	4	2006	25	14	54	5322	NA
130	51270697	2904198	4/25/2006 15:25	4/25/2006	15:25:18	4	2006	25	15	25	5323	NA
230	51308338	2848212	2006-02-05 11:04:00	2006-02-05	11:04:40	5	2006	2	11	4	5324	NA
330	5143406	280589	2006-02-05 10:06:00	2006-02-05	10:06:39	5	2006	2	10	6	5325	NA
435	51582258	2792622	2006-02-05 08:46:00	2006-02-05	08:46:07	5	2006	2	8	46	5326	NA
435	51580802	2791168	2006-05-05 09:46:00	2006-05-05	09:46:48	5	2006	5	9	46	5331	NA
330	51433907	2806212	2006-05-05 10:54:00	2006-05-05	10:54:37	5	2006	5	10	54	5332	NA
230	51309645	2843673	2006-05-05 11:45:00	2006-05-05	11:45:14	5	2006	5	11	45	5333	NA
780	51470907	3059543	2006-08-05 09:58:00	2006-08-05	09:58:33	5	2006	8	9	58	5335	NA
710	51439777	3142093	2006-08-05 10:53:00	2006-08-05	10:53:44	5	2006	8	10	53	5336	NA
700	51376772	3219242	2006-08-05 12:41:00	2006-08-05	12:41:25	5	2006	8	12	41	5337	NA
421	51480453	2451307	2006-10-05 08:53:00	2006-10-05	08:53:54	5	2006	10	8	53	5342	NA
215	5127722	2614273	2006-10-05 10:53:00	2006-10-05	10:53:49	5	2006	10	10	53	5344	NA
120	51182807	2698092	2006-10-05 12:14:00	2006-10-05	12:14:37	5	2006	10	12	14	5345	NA
230	51304445	2849385	2006-10-05 13:22:00	2006-10-05	13:22:01	5	2006	10	13	22	5346	NA
130	51308343	2848897	2006-02-06 07:30:00	2006-02-06	07:30:37	6	2006	2	7	30	5358	NA
230	51308375	2848812	2006-02-06 07:30:00	2006-02-06	07:30:46	6	2006	2	7	30	5359	NA
700	51376385	3219395	2006-02-06 08:46:00	2006-02-06	08:46:28	6	2006	2	8	46	5360	NA
710	51440572	3141218	2006-02-06 10:03:00	2006-02-06	10:03:45	6	2006	2	10	3	5362	NA
780	51471498	3059067	2006-02-06 10:28:00	2006-02-06	10:28:07	6	2006	2	10	28	5363	NA
330	51432773	2808587	2006-02-06 11:19:00	2006-02-06	11:19:17	6	2006	2	11	19	5364	NA
ZG02	51333125	2499237	2006-02-06 12:22:00	2006-02-06	12:22:53	6	2006	2	12	22	5365	NA
215	51277823	2608122	2006-02-06 12:59:00	2006-02-06	12:59:00	6	2006	2	12	59	5366	NA
120	511847	2701017	2006-02-06 14:05:00	2006-02-06	14:05:02	6	2006	2	14	5	5367	NA
130	51270743	2904873	6/27/2006 6:56	6/27/2006	06:56:52	6	2006	27	6	56	5460	NA
230	51308368	2850033	6/27/2006 7:23	6/27/2006	07:23:14	6	2006	27	7	23	5461	NA
700	5137666	3220463	6/27/2006 8:52	6/27/2006	08:52:54	6	2006	27	8	52	5462	NA
710	51439248	31386	6/27/2006 10:08	6/27/2006	10:08:28	6	2006	27	10	8	5464	NA
780	51471097	3056382	6/27/2006 10:29	6/27/2006	10:29:32	6	2006	27	10	29	5465	NA
330	51396507	2700278	6/27/2006 11:42	6/27/2006	11:42:47	6	2006	27	11	42	5466	NA
215	51276855	2613377	6/27/2006 13:01	6/27/2006	13:01:01	6	2006	27	13	1	5468	NA
120	5118468	2702352	6/27/2006 13:41	6/27/2006	13:41:03	6	2006	27	13	41	5469	NA
130	51269603	2906702	6/29/2006 10:43	6/29/2006	10:43:35	6	2006	29	10	43	5470	NA
230	513078	2849935	6/29/2006 12:40	6/29/2006	12:40:24	6	2006	29	12	40	5471	NA
130	51271085	2904577	2006-03-07 10:24:00	2006-03-07	10:24:13	7	2006	3	10	24	5472	NA
230	51305852	2853808	2006-03-07 12:31:00	2006-03-07	12:31:42	7	2006	3	12	31	5473	NA
130	51270678	2904417	7/25/2006 7:00	7/25/2006	07:00:34	7	2006	25	7	0	5480	NA
230	51308225	2849882	7/25/2006 7:25	7/25/2006	07:25:52	7	2006	25	7	25	5481	NA
700	51376695	3219913	7/25/2006 8:55	7/25/2006	08:55:25	7	2006	25	8	55	5482	NA
710	51439805	314009	7/25/2006 10:08	7/25/2006	10:08:37	7	2006	25	10	8	5484	NA
780	51471	3058665	7/25/2006 10:36	7/25/2006	10:36:14	7	2006	25	10	36	5485	NA
330	51433042	280844	7/25/2006 11:29	7/25/2006	11:29:29	7	2006	25	11	29	5486	NA
215	51277282	2613635	7/25/2006 13:23	7/25/2006	13:23:43	7	2006	25	13	23	5488	NA
120	51184823	2700963	7/25/2006 14:24	7/25/2006	14:24:03	7	2006	25	14	24	5489	NA
130	51270258	290541	2006-12-07 10:35:00	2006-12-07	10:35:30	7	2006	12	10	35	5493	NA
230	51307995	2848843	2006-12-07 12:03:00	2006-12-07	12:03:21	7	2006	12	12	3	5494	NA
130	51270833	290461	7/13/2006 10:07	7/13/2006	10:07:47	7	2006	13	10	7	5495	NA
230	51308147	2850233	7/13/2006 12:40	7/13/2006	12:40:05	7	2006	13	12	40	5496	NA
130	51271303	29051	8/31/2006 6:56	8/31/2006	06:56:24	8	2006	31	6	56	5717	NA
230	51308553	285059	8/31/2006 7:19	8/31/2006	07:19:41	8	2006	31	7	19	5718	NA
700	51376713	3220155	8/31/2006 8:42	8/31/2006	08:42:19	8	2006	31	8	42	5719	NA
710	51440958	3139492	8/31/2006 9:54	8/31/2006	09:54:06	8	2006	31	9	54	5721	NA
780	51471082	3059772	8/31/2006 10:19	8/31/2006	10:19:34	8	2006	31	10	19	5722	NA
330	51433045	28084	8/31/2006 11:18	8/31/2006	11:18:16	8	2006	31	11	18	5723	NA
215	5127635	26129	8/31/2006 13:10	8/31/2006	13:10:11	8	2006	31	13	10	5725	NA
120	51185	270118	8/31/2006 13:51	8/31/2006	13:51:00	8	2006	31	13	51	5726	NA
130	51270488	29047	2006-08-09 10:15:00	2006-08-09	10:15:51	9	2006	8	10	15	5731	NA
230	51307318	2848107	2006-08-09 12:42:00	2006-08-09	12:42:02	9	2006	8	12	42	5732	NA
230	51308393	2850128	12/19/2006 15:23	12/19/2006	15:23:04	12	2006	19	15	23	5746	NA
215	51276695	261336	12/19/2006 9:36	12/19/2006	09:36:59	12	2006	19	9	36	5747	NA
330	51433505	2809012	12/19/2006 10:38	12/19/2006	10:38:12	12	2006	19	10	38	5748	NA
710	51441082	3137532	12/19/2006 12:25	12/19/2006	12:25:11	12	2006	19	12	25	5749	NA
700	51377158	3220143	12/19/2006 13:23	12/19/2006	13:23:52	12	2006	19	13	23	5750	NA
130	51270432	290474	12/19/2006 14:58	12/19/2006	14:58:03	12	2006	19	14	58	5751	NA
120	51184045	269881	12/19/2006 8:42	12/19/2006	08:42:21	12	2006	19	8	42	5752	NA
780	51471375	3058477	12/19/2006 11:27	12/19/2006	11:27:45	12	2006	19	11	27	5753	NA
215	51276863	2613092	1/22/2007 10:17	1/22/2007	10:17:17	1	2007	22	10	17	5790	NA
330	51433318	2808563	1/22/2007 12:20	1/22/2007	12:20:55	1	2007	22	12	20	5791	NA
780	5147097	3058817	1/22/2007 13:19	1/22/2007	13:19:24	1	2007	22	13	19	5792	NA
700	51376752	3220288	1/22/2007 14:20	1/22/2007	14:20:21	1	2007	22	14	20	5794	NA
130	51270797	290489	1/22/2007 15:38	1/22/2007	15:38:30	1	2007	22	15	38	5796	NA
120	51185333	2700828	1/22/2007 9:10	1/22/2007	09:10:50	1	2007	22	9	10	5797	NA
130	51271277	2904833	1/23/2007 6:10	1/23/2007	06:10:52	1	2007	23	6	10	5799	NA
435	51579778	2788812	2007-07-02 17:01:00	2007-07-02	17:01:24	2	2007	7	17	1	5804	NA
230	51310278	2849897	2007-08-02 10:30:00	2007-08-02	10:30:43	2	2007	8	10	30	5806	NA
700	51376715	3220495	2007-08-02 13:15:00	2007-08-02	13:15:14	2	2007	8	13	15	5807	NA
130	51270948	2905697	2007-09-02 17:32:00	2007-09-02	17:32:05	2	2007	9	17	32	5810	NA
120	51185307	270156	2007-09-02 10:05:00	2007-09-02	10:05:33	2	2007	9	10	5	5811	NA
330	51433648	2808638	2007-09-02 15:35:00	2007-09-02	15:35:33	2	2007	9	15	35	5813	NA
120	51185227	2701203	2/19/2007 9:28	2/19/2007	09:28:40	2	2007	19	9	28	5818	NA
215	51276895	2613407	2/19/2007 10:25	2/19/2007	10:25:46	2	2007	19	10	25	5819	NA
330	5143331	280826	2/19/2007 12:12	2/19/2007	12:12:31	2	2007	19	12	12	5820	NA
780	514712	3058022	2/19/2007 13:05	2/19/2007	13:05:28	2	2007	19	13	5	5821	NA
710	51440915	3138557	2/19/2007 13:34	2/19/2007	13:34:16	2	2007	19	13	34	5822	NA
700	51376663	3219987	2/19/2007 14:43	2/19/2007	14:43:52	2	2007	19	14	43	5823	NA
130	5127079	2904812	2/19/2007 16:31	2/19/2007	16:31:49	2	2007	19	16	31	5824	NA
230	5130873	2849335	2/19/2007 16:06	2/19/2007	16:06:45	2	2007	19	16	6	5825	NA
120	5118487	2700525	2007-12-03 08:47:00	2007-12-03	08:47:06	3	2007	12	8	47	5830	NA
215	51276593	2614042	2007-12-03 09:43:00	2007-12-03	09:43:03	3	2007	12	9	43	5831	NA
330	51433553	2808303	2007-12-03 10:50:00	2007-12-03	10:50:49	3	2007	12	10	50	5832	NA
700	51376683	3220542	2007-12-03 12:24:00	2007-12-03	12:24:34	3	2007	12	12	24	5833	NA
130	51270832	2906012	3/26/2007 14:57	3/26/2007	14:57:57	3	2007	26	14	57	5846	NA
700	51376568	3220432	3/26/2007 9:06	3/26/2007	09:06:10	3	2007	26	9	6	5848	NA
710	51441768	3136818	3/26/2007 9:44	3/26/2007	09:44:59	3	2007	26	9	44	5850	NA
780	51471097	3058392	3/26/2007 10:15	3/26/2007	10:15:09	3	2007	26	10	15	5851	NA
330	51433602	2808527	3/26/2007 11:06	3/26/2007	11:06:41	3	2007	26	11	6	5852	NA
215	51276897	2612527	3/26/2007 12:57	3/26/2007	12:57:44	3	2007	26	12	57	5854	NA
120	51185153	2700283	3/26/2007 14:01	3/26/2007	14:01:15	3	2007	26	14	1	5855	NA
330	51433105	2807337	2007-03-04 15:15:00	2007-03-04	15:15:00	4	2007	3	15	15	5862	NA
435	51580683	2790517	2007-03-04 13:23:00	2007-03-04	13:23:43	4	2007	3	13	23	5864	NA
120	51184953	2701033	2007-10-04 07:38:00	2007-10-04	07:38:49	4	2007	10	7	38	5904	NA
215	51276777	261353	2007-10-04 08:38:00	2007-10-04	08:38:10	4	2007	10	8	38	5906	NA
330	51433305	2808308	2007-10-04 09:50:00	2007-10-04	09:50:09	4	2007	10	9	50	5907	NA
700	51376763	3219828	2007-10-04 11:19:00	2007-10-04	11:19:49	4	2007	10	11	19	5908	NA
120	51185153	2701337	4/23/2007 13:42	4/23/2007	13:42:19	4	2007	23	13	42	5944	NA
215	51276778	2613135	4/23/2007 12:50	4/23/2007	12:50:08	4	2007	23	12	50	5945	NA
330	51433372	2809137	4/23/2007 11:13	4/23/2007	11:13:05	4	2007	23	11	13	5946	NA
780	51471233	30574	4/23/2007 10:24	4/23/2007	10:24:21	4	2007	23	10	24	5947	NA
710	51440507	3140288	4/23/2007 9:59	4/23/2007	09:59:09	4	2007	23	9	59	5948	NA
700	51376747	3219813	4/23/2007 8:47	4/23/2007	08:47:21	4	2007	23	8	47	5949	NA
230	51308217	2849675	4/23/2007 7:28	4/23/2007	07:28:54	4	2007	23	7	28	5950	NA
130	51271285	2905507	4/23/2007 14:32	4/23/2007	14:32:25	4	2007	23	14	32	5951	NA
330	51433232	2808105	2007-04-05 11:09:00	2007-04-05	11:09:16	5	2007	4	11	9	5985	NA
700	51375277	3222853	2007-04-05 12:26:00	2007-04-05	12:26:01	5	2007	4	12	26	5986	NA
120	51184487	2700652	2007-04-05 08:41:00	2007-04-05	08:41:57	5	2007	4	8	41	5987	NA
215	512767	2612938	2007-04-05 09:46:00	2007-04-05	09:46:05	5	2007	4	9	46	5988	NA
130	5124232	2840583	5/22/2007 8:52	5/22/2007	08:52:26	5	2007	22	8	52	6001	NA
700	51376647	3220412	5/16/2007 10:58	5/16/2007	10:58:06	5	2007	16	10	58	6007	NA
435	515807	279026	2007-05-06 11:54:00	2007-05-06	11:54:33	6	2007	5	11	54	6052	NA
700	51376632	322002	2007-05-06 09:16:00	2007-05-06	09:16:46	6	2007	5	9	16	6054	NA
710	51440975	3139458	2007-05-06 10:05:00	2007-05-06	10:05:22	6	2007	5	10	5	6055	NA
780	51470987	305749	2007-05-06 10:30:00	2007-05-06	10:30:30	6	2007	5	10	30	6056	NA
330	51433917	280674	2007-06-06 09:35:00	2007-06-06	09:35:34	6	2007	6	9	35	6062	NA
230	5130827	2849853	2007-06-06 08:30:00	2007-06-06	08:30:58	6	2007	6	8	30	6063	NA
130	51434032	2806723	2007-06-06 09:35:00	2007-06-06	09:35:17	6	2007	6	9	35	6064	NA
130	51283595	290055	6/15/2007 11:02	6/15/2007	11:02:45	6	2007	15	11	2	6081	NA
230	51316355	2859383	6/15/2007 9:21	6/15/2007	09:21:29	6	2007	15	9	21	6082	NA
120	51182793	2683902	2007-03-07 07:34:00	2007-03-07	07:34:17	7	2007	3	7	34	6118	NA
215	51275993	261182	2007-03-07 08:30:00	2007-03-07	08:30:08	7	2007	3	8	30	6119	NA
330	51433343	2808212	2007-03-07 10:58:00	2007-03-07	10:58:08	7	2007	3	10	58	6121	NA
780	51471125	305808	2007-03-07 11:57:00	2007-03-07	11:57:38	7	2007	3	11	57	6122	NA
710	51440023	3140152	2007-03-07 12:28:00	2007-03-07	12:28:37	7	2007	3	12	28	6123	NA
700	51376665	3220422	2007-03-07 13:11:00	2007-03-07	13:11:58	7	2007	3	13	11	6125	NA
230	51308387	2849987	2007-03-07 14:40:00	2007-03-07	14:40:26	7	2007	3	14	40	6126	NA
130	51271205	2907622	2007-03-07 15:07:00	2007-03-07	15:07:33	7	2007	3	15	7	6127	NA
330	51434412	2807993	7/16/2007 5:32	7/16/2007	05:32:12	7	2007	16	5	32	6140	NA
130	51271047	2905252	7/23/2007 6:53	7/23/2007	06:53:37	7	2007	23	6	53	6142	NA
230	51308372	285028	7/23/2007 7:14	7/23/2007	07:14:08	7	2007	23	7	14	6143	NA
700	51376552	3220647	7/23/2007 8:34	7/23/2007	08:34:25	7	2007	23	8	34	6144	NA
710	51440135	3139887	7/23/2007 9:04	7/23/2007	09:04:51	7	2007	23	9	4	6145	NA
780	51471432	3057813	7/23/2007 9:27	7/23/2007	09:27:09	7	2007	23	9	27	6146	NA
330	51432167	2806752	7/23/2007 10:21	7/23/2007	10:21:13	7	2007	23	10	21	6147	NA
215	51276737	2613453	7/23/2007 12:29	7/23/2007	12:29:34	7	2007	23	12	29	6149	NA
120	51185157	2701952	7/23/2007 13:26	7/23/2007	13:26:22	7	2007	23	13	26	6150	NA
120	51185412	2701178	8/21/2007 7:45	8/21/2007	07:45:32	8	2007	21	7	45	6153	NA
215	51276645	2612997	8/21/2007 8:52	8/21/2007	08:52:25	8	2007	21	8	52	6155	NA
330	51433205	280768	8/21/2007 10:41	8/21/2007	10:41:20	8	2007	21	10	41	6156	NA
780	5147144	3058172	8/21/2007 11:42	8/21/2007	11:42:08	8	2007	21	11	42	6157	NA
710	5144017	3140308	8/21/2007 12:04	8/21/2007	12:04:53	8	2007	21	12	4	6158	NA
700	51376558	321993	8/21/2007 13:13	8/21/2007	13:13:30	8	2007	21	13	13	6160	NA
230	51308337	284991	8/21/2007 14:27	8/21/2007	14:27:02	8	2007	21	14	27	6161	NA
130	5127084	2904957	8/21/2007 14:51	8/21/2007	14:51:48	8	2007	21	14	51	6162	NA
130	5127105	290456	9/25/2007 6:50	9/25/2007	06:50:46	9	2007	25	6	50	6176	NA
230	51308405	2849998	9/25/2007 7:14	9/25/2007	07:14:18	9	2007	25	7	14	6177	NA
700	51377422	3221082	9/25/2007 8:42	9/25/2007	08:42:27	9	2007	25	8	42	6178	NA
710	51440108	3141298	9/25/2007 9:12	9/25/2007	09:12:06	9	2007	25	9	12	6179	NA
780	51470087	3062102	9/25/2007 9:50	9/25/2007	09:50:56	9	2007	25	9	50	6180	NA
330	51433595	2809297	9/25/2007 11:11	9/25/2007	11:11:30	9	2007	25	11	11	6181	NA
215	5127587	2615672	9/25/2007 13:28	9/25/2007	13:28:17	9	2007	25	13	28	6183	NA
120	51185175	270147	9/25/2007 14:35	9/25/2007	14:35:32	9	2007	25	14	35	6184	NA
130	51270932	2905212	10/17/2007 7:20	10/17/2007	07:20:29	10	2007	17	7	20	6186	NA
230	51307597	2848943	10/17/2007 7:51	10/17/2007	07:51:45	10	2007	17	7	51	6187	NA
330	51433485	280846	10/17/2007 8:41	10/17/2007	08:41:40	10	2007	17	8	41	6188	NA
435	51580513	2790158	10/17/2007 9:52	10/17/2007	09:52:38	10	2007	17	9	52	6189	NA
215	51276622	261332	10/17/2007 11:52	10/17/2007	11:52:23	10	2007	17	11	52	6190	NA
120	51185072	2701343	10/17/2007 13:01	10/17/2007	13:01:28	10	2007	17	13	1	6191	NA
120	51184953	2701063	10/29/2007 8:35	10/29/2007	08:35:44	10	2007	29	8	35	6197	NA
215	51276003	2612525	10/29/2007 9:34	10/29/2007	09:34:15	10	2007	29	9	34	6198	NA
330	51432548	2806933	10/29/2007 11:35	10/29/2007	11:35:54	10	2007	29	11	35	6199	NA
780	51470567	305789	10/29/2007 12:34	10/29/2007	12:34:30	10	2007	29	12	34	6200	NA
710	51440697	3138985	10/29/2007 12:59	10/29/2007	12:59:57	10	2007	29	12	59	6201	NA
700	5137665	321997	10/29/2007 13:31	10/29/2007	13:31:40	10	2007	29	13	31	6202	NA
230	51308447	2850523	10/29/2007 15:05	10/29/2007	15:05:29	10	2007	29	15	5	6203	NA
130	5127109	2905082	10/29/2007 15:27	10/29/2007	15:27:00	10	2007	29	15	27	6204	NA
130	51270503	2905205	11/27/2007 15:48	11/27/2007	15:48:30	11	2007	27	15	48	6217	NA
120	51184888	2701205	11/27/2007 11:26	11/27/2007	11:26:50	11	2007	27	11	26	6218	NA
230	5130888	2851278	11/27/2007 13:14	11/27/2007	13:14:33	11	2007	27	13	14	6219	NA
700	51376807	321985	11/27/2007 14:18	11/27/2007	14:18:58	11	2007	27	14	18	6221	NA
215	51276947	2613358	11/27/2007 12:28	11/27/2007	12:28:26	11	2007	27	12	28	6228	NA
120	51184955	2701057	12/13/2007 14:13	12/13/2007	14:13:26	12	2007	13	14	13	6258	NA
330	51432308	28068	12/17/2007 12:53	12/17/2007	12:53:30	12	2007	17	12	53	6261	NA
120	51184798	2700532	12/18/2007 14:58	12/18/2007	14:58:09	12	2007	18	14	58	6263	NA
215	51276695	2613133	12/18/2007 13:52	12/18/2007	13:52:40	12	2007	18	13	52	6264	NA
330	51433123	2807792	12/18/2007 12:06	12/18/2007	12:06:06	12	2007	18	12	6	6265	NA
780	51471085	3057795	12/18/2007 11:04	12/18/2007	11:04:54	12	2007	18	11	4	6266	NA
710	51440815	3138282	12/18/2007 10:40	12/18/2007	10:40:00	12	2007	18	10	40	6267	NA
700	51376662	321997	12/18/2007 10:05	12/18/2007	10:05:04	12	2007	18	10	5	6268	NA
230	5130836	2850022	12/18/2007 8:22	12/18/2007	08:22:02	12	2007	18	8	22	6269	NA
130	5127072	2904958	12/18/2007 8:00	12/18/2007	08:00:51	12	2007	18	8	0	6270	NA
120	51184517	2700297	1/29/2008 8:56	1/29/2008	08:56:38	1	2008	29	8	56	6290	NA
215	51276545	2613352	1/29/2008 9:53	1/29/2008	09:53:39	1	2008	29	9	53	6291	NA
330	51433313	2808347	1/29/2008 11:48	1/29/2008	11:48:50	1	2008	29	11	48	6292	NA
780	51470518	3057718	1/29/2008 12:51	1/29/2008	12:51:05	1	2008	29	12	51	6293	NA
710	5144059	3138128	1/29/2008 13:18	1/29/2008	13:18:16	1	2008	29	13	18	6294	NA
700	51376667	3220047	1/29/2008 13:53	1/29/2008	13:53:25	1	2008	29	13	53	6295	NA
230	51308648	2850128	1/29/2008 15:11	1/29/2008	15:11:58	1	2008	29	15	11	6296	NA
130	5127066	2906213	1/29/2008 15:35	1/29/2008	15:35:22	1	2008	29	15	35	6297	NA
120	51184982	2701962	2/22/2008 8:56	2/22/2008	08:56:35	2	2008	22	8	56	6383	NA
215	51276548	261315	2/22/2008 10:07	2/22/2008	10:07:10	2	2008	22	10	7	6384	NA
710	5144086	313933	2/22/2008 12:08	2/22/2008	12:08:08	2	2008	22	12	8	6387	NA
700	51376977	3221598	2/22/2008 12:48	2/22/2008	12:48:22	2	2008	22	12	48	6388	NA
230	513083	2850187	2/22/2008 14:51	2/22/2008	14:51:41	2	2008	22	14	51	6389	NA
130	51270947	290531	2/22/2008 15:19	2/22/2008	15:19:10	2	2008	22	15	19	6390	NA
120	51185012	2701153	4/28/2008 13:36	4/28/2008	13:36:17	4	2008	28	13	36	6565	NA
215	51276758	2613517	4/28/2008 12:31	4/28/2008	12:31:43	4	2008	28	12	31	6566	NA
130	51270687	2905683	4/28/2008 7:02	4/28/2008	07:02:17	4	2008	28	7	2	6567	NA
230	51308148	284972	4/28/2008 7:27	4/28/2008	07:27:04	4	2008	28	7	27	6568	NA
330	51433472	2808458	4/28/2008 10:45	4/28/2008	10:45:42	4	2008	28	10	45	6569	NA
700	51376752	3219917	4/28/2008 8:52	4/28/2008	08:52:57	4	2008	28	8	52	6570	NA
710	51440867	3139032	4/28/2008 9:26	4/28/2008	09:26:08	4	2008	28	9	26	6571	NA
780	51471483	3058047	4/28/2008 9:47	4/28/2008	09:47:29	4	2008	28	9	47	6572	NA
230	51307288	2849938	2008-07-05 07:56:00	2008-07-05	07:56:15	5	2008	7	7	56	6580	NA
435	51580932	2790082	5/13/2008 9:10	5/13/2008	09:10:40	5	2008	13	9	10	6584	NA
780	51471267	3057823	5/13/2008 12:15	5/13/2008	12:15:04	5	2008	13	12	15	6585	NA
710	51440728	3138415	5/13/2008 14:09	5/13/2008	14:09:36	5	2008	13	14	9	6586	NA
700	5137678	3219917	5/14/2008 12:36	5/14/2008	12:36:09	5	2008	14	12	36	6589	NA
130	51269353	2894722	5/19/2008 8:22	5/19/2008	08:22:45	5	2008	19	8	22	6602	NA
700	51392817	3281065	5/19/2008 11:10	5/19/2008	11:10:05	5	2008	19	11	10	6605	NA
700	5135324	3037528	5/20/2008 12:51	5/20/2008	12:51:14	5	2008	20	12	51	6606	NA
120	51184742	2700887	5/21/2008 7:30	5/21/2008	07:30:30	5	2008	21	7	30	6611	NA
215	51275928	2612295	5/21/2008 8:41	5/21/2008	08:41:03	5	2008	21	8	41	6612	NA
330	51432693	2808708	5/21/2008 11:28	5/21/2008	11:28:42	5	2008	21	11	28	6616	NA
780	51470695	305826	5/21/2008 12:22	5/21/2008	12:22:25	5	2008	21	12	22	6617	NA
710	51440923	313858	5/21/2008 12:46	5/21/2008	12:46:23	5	2008	21	12	46	6618	NA
700	5137673	3221545	5/21/2008 13:18	5/21/2008	13:18:20	5	2008	21	13	18	6619	NA
230	5130886	2849593	5/21/2008 16:02	5/21/2008	16:02:27	5	2008	21	16	2	6620	NA
130	51270898	2904017	5/21/2008 16:23	5/21/2008	16:23:27	5	2008	21	16	23	6621	NA
230	5130833	2.85	3/26/2007 7:17	3/26/2007	07:17:50	3	2007	26	7	17	6836	NA
120	51184653	270092	6/17/2008 7:34	6/17/2008	07:34:38	6	2008	17	7	34	6876	NA
130	51270997	2905307	6/17/2008 15:16	6/17/2008	15:16:52	6	2008	17	15	16	6877	NA
215	5127675	2612882	6/17/2008 8:30	6/17/2008	08:30:31	6	2008	17	8	30	6878	NA
230	51308285	2849905	6/17/2008 14:54	6/17/2008	14:54:40	6	2008	17	14	54	6879	NA
330	51433227	2808408	6/17/2008 11:19	6/17/2008	11:19:07	6	2008	17	11	19	6880	NA
700	51376632	3220208	6/17/2008 13:12	6/17/2008	13:12:54	6	2008	17	13	12	6881	NA
710	5144134	3139408	6/17/2008 12:39	6/17/2008	12:39:01	6	2008	17	12	39	6882	NA
780	51471498	3060632	6/17/2008 12:11	6/17/2008	12:11:52	6	2008	17	12	11	6883	NA
120	51184413	2702652	7/17/2008 7:33	7/17/2008	07:33:24	7	2008	17	7	33	6903	NA
215	51276212	2613093	7/17/2008 9:05	7/17/2008	09:05:23	7	2008	17	9	5	6904	NA
330	5143322	280783	7/17/2008 10:58	7/17/2008	10:58:50	7	2008	17	10	58	6905	NA
780	51471027	3057585	7/17/2008 11:50	7/17/2008	11:50:55	7	2008	17	11	50	6906	NA
710	51440737	313803	7/17/2008 12:18	7/17/2008	12:18:58	7	2008	17	12	18	6907	NA
700	5137743	322091	7/17/2008 12:56	7/17/2008	12:56:40	7	2008	17	12	56	6908	NA
230	51308367	2850408	7/17/2008 14:42	7/17/2008	14:42:04	7	2008	17	14	42	6909	NA
130	512713	2904122	7/17/2008 15:05	7/17/2008	15:05:36	7	2008	17	15	5	6910	NA
120	5118498	2701483	8/18/2008 8:24	8/18/2008	08:24:50	8	2008	18	8	24	6964	NA
215	51276493	2613623	8/18/2008 9:39	8/18/2008	09:39:06	8	2008	18	9	39	6965	NA
330	51433253	2808558	8/18/2008 11:40	8/18/2008	11:40:15	8	2008	18	11	40	6966	NA
700	51376495	322061	8/18/2008 13:56	8/18/2008	13:56:35	8	2008	18	13	56	6967	NA
710	51440845	3138608	8/18/2008 13:17	8/18/2008	13:17:55	8	2008	18	13	17	6968	NA
780	51471827	3059155	8/18/2008 12:49	8/18/2008	12:49:15	8	2008	18	12	49	6969	NA
130	5127142	2905702	8/18/2008 15:37	8/18/2008	15:37:21	8	2008	18	15	37	6975	NA
130	51270545	2904342	9/26/2008 12:06	9/26/2008	12:06:08	9	2008	26	12	6	6988	NA
120	5118433	270165	9/26/2008 7:33	9/26/2008	07:33:49	9	2008	26	7	33	6989	NA
215	51275858	2612902	9/26/2008 8:34	9/26/2008	08:34:32	9	2008	26	8	34	6990	NA
230	5130814	2850127	9/26/2008 12:29	9/26/2008	12:29:21	9	2008	26	12	29	6991	NA
700	51376512	3218835	9/26/2008 14:03	9/26/2008	14:03:49	9	2008	26	14	3	6993	NA
710	51441428	3137598	9/26/2008 14:36	9/26/2008	14:36:44	9	2008	26	14	36	6994	NA
120	51185043	2701165	10/20/2008 14:18	10/20/2008	14:18:59	10	2008	20	14	18	7028	NA
215	51277107	2614212	10/20/2008 13:19	10/20/2008	13:19:50	10	2008	20	13	19	7029	NA
230	51307932	2849212	10/20/2008 7:26	10/20/2008	07:26:51	10	2008	20	7	26	7030	NA
330	51433252	2808575	10/20/2008 11:10	10/20/2008	11:10:34	10	2008	20	11	10	7031	NA
780	51470968	3057883	10/20/2008 10:10	10/20/2008	10:10:34	10	2008	20	10	10	7032	NA
710	51440902	313896	10/20/2008 9:43	10/20/2008	09:43:50	10	2008	20	9	43	7033	NA
700	51376278	3219598	10/20/2008 9:08	10/20/2008	09:08:35	10	2008	20	9	8	7034	NA
130	51271728	2904772	10/20/2008 7:02	10/20/2008	07:02:34	10	2008	20	7	2	7035	NA
120	51185563	2700923	1/26/2009 17:22	1/26/2009	17:22:58	1	2009	26	17	22	7096	NA
215	51278078	2613927	1/26/2009 16:30	1/26/2009	16:30:25	1	2009	26	16	30	7097	NA
330	514333	2807315	1/26/2009 11:51	1/26/2009	11:51:42	1	2009	26	11	51	7098	NA
780	51471233	3058002	1/26/2009 10:50	1/26/2009	10:50:06	1	2009	26	10	50	7099	NA
710	51440578	313863	1/26/2009 10:26	1/26/2009	10:26:22	1	2009	26	10	26	7100	NA
700	51376778	3219562	1/26/2009 9:51	1/26/2009	09:51:26	1	2009	26	9	51	7101	NA
230	51308555	2849965	1/26/2009 8:22	1/26/2009	08:22:39	1	2009	26	8	22	7102	NA
130	51270913	2904477	1/26/2009 7:58	1/26/2009	07:58:49	1	2009	26	7	58	7103	NA
120	51184932	2701043	2/23/2009 8:40	2/23/2009	08:40:27	2	2009	23	8	40	7134	NA
130	51267412	2904607	2/23/2009 15:38	2/23/2009	15:38:48	2	2009	23	15	38	7135	NA
230	51309022	2853035	2/23/2009 15:02	2/23/2009	15:02:24	2	2009	23	15	2	7136	NA
330	51433462	2808235	2/23/2009 11:35	2/23/2009	11:35:02	2	2009	23	11	35	7137	NA
700	51376535	3221432	2/23/2009 13:33	2/23/2009	13:33:30	2	2009	23	13	33	7138	NA
710	51440927	3139458	2/23/2009 12:56	2/23/2009	12:56:10	2	2009	23	12	56	7139	NA
780	51472672	306253	2/23/2009 12:30	2/23/2009	12:30:51	2	2009	23	12	30	7140	NA
215	51276747	2613515	2/23/2009 9:43	2/23/2009	09:43:46	2	2009	23	9	43	7141	NA
120	51184837	270101	3/30/2009 14:15	3/30/2009	14:15:18	3	2009	30	14	15	7172	NA
215	51275845	2613917	3/30/2009 12:59	3/30/2009	12:59:51	3	2009	30	12	59	7173	NA
330	51432847	2809702	3/30/2009 10:55	3/30/2009	10:55:13	3	2009	30	10	55	7175	NA
780	51471377	3056603	3/30/2009 10:03	3/30/2009	10:03:17	3	2009	30	10	3	7176	NA
710	51440165	314163	3/30/2009 9:36	3/30/2009	09:36:49	3	2009	30	9	36	7177	NA
700	51376397	3219548	3/30/2009 9:04	3/30/2009	09:04:41	3	2009	30	9	4	7178	NA
130	51271243	290066	3/30/2009 7:12	3/30/2009	07:12:17	3	2009	30	7	12	7179	NA
230	51306985	2850818	3/30/2009 7:28	3/30/2009	07:28:24	3	2009	30	7	28	7180	NA
120	51184483	2700483	4/27/2009 9:40	4/27/2009	09:40:15	4	2009	27	9	40	7232	NA
130	51270067	2904663	4/27/2009 7:18	4/27/2009	07:18:21	4	2009	27	7	18	7233	NA
215	5127599	2613722	4/27/2009 10:45	4/27/2009	10:45:55	4	2009	27	10	45	7234	NA
230	51307813	2849822	4/27/2009 7:42	4/27/2009	07:42:04	4	2009	27	7	42	7235	NA
330	5143301	2808455	4/27/2009 19:18	4/27/2009	19:18:10	4	2009	27	19	18	7236	NA
700	51376753	3222592	4/27/2009 23:53	4/27/2009	23:53:49	4	2009	27	23	53	7237	NA
780	5146114	307547	4/27/2009 21:30	4/27/2009	21:30:50	4	2009	27	21	30	7241	NA
120	51185085	2700995	2009-06-05 13:54:00	2009-06-05	13:54:59	5	2009	6	13	54	7260	NA
330	51433277	2808897	5/13/2009 17:16	5/13/2009	17:16:03	5	2009	13	17	16	7273	NA
120	51184835	2702128	5/19/2009 6:32	5/19/2009	06:32:04	5	2009	19	6	32	7307	NA
215	51276367	261328	5/19/2009 5:26	5/19/2009	05:26:04	5	2009	19	5	26	7308	NA
130	51270362	2904252	5/18/2009 15:36	5/18/2009	15:36:06	5	2009	18	15	36	7309	NA
230	5130802	2849395	5/18/2009 16:10	5/18/2009	16:10:04	5	2009	18	16	10	7310	NA
330	51433823	2807653	5/18/2009 21:42	5/18/2009	21:42:30	5	2009	18	21	42	7311	NA
700	51376705	3221667	5/18/2009 17:47	5/18/2009	17:47:42	5	2009	18	17	47	7312	NA
780	51470865	3058113	5/18/2009 18:57	5/18/2009	18:57:09	5	2009	18	18	57	7313	NA
710	51440425	3139583	5/18/2009 18:21	5/18/2009	18:21:41	5	2009	18	18	21	7323	NA
120	51180395	2689028	6/22/2009 8:19	6/22/2009	08:19:44	6	2009	22	8	19	7425	NA
215	51275478	261351	6/22/2009 9:16	6/22/2009	09:16:45	6	2009	22	9	16	7426	NA
330	5143315	2807728	6/22/2009 11:11	6/22/2009	11:11:28	6	2009	22	11	11	7427	NA
710	51441077	3138717	6/22/2009 12:34	6/22/2009	12:34:10	6	2009	22	12	34	7428	NA
780	51470068	3053588	6/22/2009 12:06	6/22/2009	12:06:37	6	2009	22	12	6	7429	NA
700	51377132	3220507	6/22/2009 13:07	6/22/2009	13:07:51	6	2009	22	13	7	7430	NA
230	51308727	2851233	6/22/2009 14:38	6/22/2009	14:38:18	6	2009	22	14	38	7431	NA
130	5127066	2904315	6/22/2009 15:09	6/22/2009	15:09:13	6	2009	22	15	9	7432	NA
120	51182927	269882	7/28/2009 14:48	7/28/2009	14:48:11	7	2009	28	14	48	7486	NA
215	5127558	2613408	7/28/2009 12:16	7/28/2009	12:16:00	7	2009	28	12	16	7487	NA
230	51313147	2871055	7/28/2009 7:39	7/28/2009	07:39:44	7	2009	28	7	39	7488	NA
330	51433373	2806525	7/28/2009 11:00	7/28/2009	11:00:47	7	2009	28	11	0	7489	NA
700	51375943	3218552	7/28/2009 8:54	7/28/2009	08:54:57	7	2009	28	8	54	7490	NA
710	51439525	3137227	7/28/2009 9:33	7/28/2009	09:33:36	7	2009	28	9	33	7491	NA
130	51271077	2905608	7/28/2009 6:53	7/28/2009	06:53:14	7	2009	28	6	53	7492	NA
780	51470658	3058853	7/28/2009 10:00	7/28/2009	10:00:59	7	2009	28	10	0	7494	NA
120	51185165	2701647	2009-04-08 07:43:00	2009-04-08	07:43:34	8	2009	4	7	43	7521	NA
330	5143411	2810483	2009-04-08 16:19:00	2009-04-08	16:19:14	8	2009	4	16	19	7524	NA
330	51433883	2808313	2009-12-08 08:20:00	2009-12-08	08:20:51	8	2009	12	8	20	7561	NA
120	51185335	2702758	8/20/2009 7:46	8/20/2009	07:46:37	8	2009	20	7	46	7573	NA
215	5127632	2611535	8/20/2009 9:02	8/20/2009	09:02:33	8	2009	20	9	2	7575	NA
330	51432725	2807672	8/20/2009 12:19	8/20/2009	12:19:42	8	2009	20	12	19	7577	NA
700	5137755	32181	8/20/2009 14:37	8/20/2009	14:37:41	8	2009	20	14	37	7578	NA
710	51440085	3138318	8/20/2009 13:52	8/20/2009	13:52:20	8	2009	20	13	52	7579	NA
780	5147224	3062448	8/20/2009 13:19	8/20/2009	13:19:38	8	2009	20	13	19	7580	NA
120	511841	2698905	9/14/2009 13:18	9/14/2009	13:18:54	9	2009	14	13	18	7599	NA
130	51272207	2904085	9/14/2009 6:42	9/14/2009	06:42:42	9	2009	14	6	42	7600	NA
215	5127769	2613235	9/14/2009 11:47	9/14/2009	11:47:25	9	2009	14	11	47	7601	NA
700	51375892	3220265	9/14/2009 8:37	9/14/2009	08:37:49	9	2009	14	8	37	7602	NA
710	5144148	3137217	9/14/2009 9:29	9/14/2009	09:29:24	9	2009	14	9	29	7603	NA
230	51307873	2847442	9/14/2009 7:10	9/14/2009	07:10:30	9	2009	14	7	10	7606	NA
120	51184578	270143	11/30/2009 15:39	11/30/2009	15:39:37	11	2009	30	15	39	7652	NA
130	51270972	2904743	11/30/2009 7:49	11/30/2009	07:49:52	11	2009	30	7	49	7653	NA
230	51308045	2850057	11/30/2009 8:19	11/30/2009	08:19:57	11	2009	30	8	19	7654	NA
700	51376553	3223887	11/30/2009 9:43	11/30/2009	09:43:17	11	2009	30	9	43	7655	NA
710	51439755	313783	11/30/2009 10:24	11/30/2009	10:24:11	11	2009	30	10	24	7656	NA
780	51471482	3059028	11/30/2009 10:54	11/30/2009	10:54:29	11	2009	30	10	54	7657	NA
330	51432935	280933	11/30/2009 12:07	11/30/2009	12:07:29	11	2009	30	12	7	7658	NA
215	5127599	2613573	11/30/2009 14:22	11/30/2009	14:22:39	11	2009	30	14	22	7659	NA
ZG02	51333868	2498622	11/30/2009 13:42	11/30/2009	13:42:19	11	2009	30	13	42	7660	NA
230	5130852	285001	12/18/2009 8:32	12/18/2009	08:32:54	12	2009	18	8	32	7664	NA
120	51188162	2696898	12/18/2009 10:45	12/18/2009	10:45:03	12	2009	18	10	45	7665	NA
130	51270425	2904112	12/18/2009 8:05	12/18/2009	08:05:27	12	2009	18	8	5	7666	NA
700	51376558	3220182	12/18/2009 12:53	12/18/2009	12:53:32	12	2009	18	12	53	7667	NA
710	51440118	3138018	12/18/2009 13:36	12/18/2009	13:36:55	12	2009	18	13	36	7668	NA
215	51274907	261574	12/18/2009 9:28	12/18/2009	09:28:25	12	2009	18	9	28	7669	NA
130	5127083333	2905	8/23/2010 8:52	8/23/2010	08:52:00	8	2010	23	8	52	7746	NA
230	5130833333	2.85	8/23/2010 9:14	8/23/2010	09:14:00	8	2010	23	9	14	7747	NA
700	5137666667	3.22	8/23/2010 14:18	8/23/2010	14:18:00	8	2010	23	14	18	7748	NA
130	51307057	2849832	4/14/2010 16:33	4/14/2010	16:33:11	4	2010	14	16	33	7812	NA
230	51308662	2849613	4/14/2010 16:27	4/14/2010	16:27:01	4	2010	14	16	27	7813	NA
700	51376772	3219577	4/14/2010 14:57	4/14/2010	14:57:07	4	2010	14	14	57	7814	NA
710	5144137	3139613	4/14/2010 13:41	4/14/2010	13:41:42	4	2010	14	13	41	7815	NA
780	514712	3057172	4/14/2010 13:09	4/14/2010	13:09:02	4	2010	14	13	9	7816	NA
330	51431033	280747	4/14/2010 12:19	4/14/2010	12:19:11	4	2010	14	12	19	7817	NA
215	51274377	2612145	4/14/2010 11:15	4/14/2010	11:15:17	4	2010	14	11	15	7818	NA
120	51185082	2704548	4/14/2010 7:39	4/14/2010	07:39:02	4	2010	14	7	39	7820	NA
130	51271387	2903495	5/17/2010 7:01	5/17/2010	07:01:42	5	2010	17	7	1	7867	NA
700	51376873	3219717	5/17/2010 8:53	5/17/2010	08:53:20	5	2010	17	8	53	7868	NA
230	51307747	2850558	5/17/2010 7:29	5/17/2010	07:29:00	5	2010	17	7	29	7870	NA
710	51440475	3138182	5/17/2010 10:09	5/17/2010	10:09:54	5	2010	17	10	9	7871	NA
780	51471733	3058562	5/17/2010 10:34	5/17/2010	10:34:36	5	2010	17	10	34	7872	NA
330	51431548	2807932	5/17/2010 11:23	5/17/2010	11:23:41	5	2010	17	11	23	7873	NA
215	51276992	2614165	5/17/2010 13:01	5/17/2010	13:01:24	5	2010	17	13	1	7874	NA
120	51184592	2700668	5/17/2010 15:32	5/17/2010	15:32:21	5	2010	17	15	32	7875	NA
230	5130759	2848555	6/22/2010 16:20	6/22/2010	16:20:14	6	2010	22	16	20	7927	NA
780	51471625	3059737	6/22/2010 13:17	6/22/2010	13:17:45	6	2010	22	13	17	7928	NA
120	51185122	2702055	6/22/2010 7:32	6/22/2010	07:32:05	6	2010	22	7	32	7929	NA
700	51376928	3221418	6/22/2010 14:47	6/22/2010	14:47:49	6	2010	22	14	47	7932	NA
710	51441093	3138002	6/22/2010 13:56	6/22/2010	13:56:29	6	2010	22	13	56	7933	NA
215	51277188	2613978	6/22/2010 10:35	6/22/2010	10:35:31	6	2010	22	10	35	7934	NA
130	51271735	2905842	6/22/2010 16:43	6/22/2010	16:43:48	6	2010	22	16	43	7936	NA
330	51432308	280814	6/22/2010 12:20	6/22/2010	12:20:50	6	2010	22	12	20	7937	NA
230	51308418	285064	7/13/2010 6:56	7/13/2010	06:56:45	7	2010	13	6	56	7947	NA
710	51441402	3136788	7/13/2010 13:47	7/13/2010	13:47:50	7	2010	13	13	47	7951	NA
130	51271548	290548	7/13/2010 6:34	7/13/2010	06:34:59	7	2010	13	6	34	7954	NA
700	51376375	3216933	7/13/2010 13:13	7/13/2010	13:13:49	7	2010	13	13	13	7955	NA
330	51433718	2809283	7/13/2010 15:01	7/13/2010	15:01:51	7	2010	13	15	1	7957	NA
120	51184615	2700817	7/13/2010 8:16	7/13/2010	08:16:13	7	2010	13	8	16	7959	NA
120	51185048	270054	7/16/2010 8:30	7/16/2010	08:30:18	7	2010	16	8	30	7970	NA
780	51470733	3058343	7/16/2010 13:51	7/16/2010	13:51:25	7	2010	16	13	51	7973	NA
230	513087	284975	2010-07-09 06:56:00	2010-07-09	06:56:12	9	2010	7	6	56	8021	NA
330	51432922	280829	2010-07-09 08:05:00	2010-07-09	08:05:36	9	2010	7	8	5	8022	NA
130	5127023	290679	2010-07-09 09:47:00	2010-07-09	09:47:06	9	2010	7	9	47	8023	NA
130	51270697	2904147	9/20/2010 7:22	9/20/2010	07:22:21	9	2010	20	7	22	8072	NA
230	5130781	2849512	9/20/2010 7:43	9/20/2010	07:43:09	9	2010	20	7	43	8073	NA
700	51377355	3219627	9/20/2010 15:37	9/20/2010	15:37:54	9	2010	20	15	37	8074	NA
710	51441585	3138217	9/20/2010 14:49	9/20/2010	14:49:03	9	2010	20	14	49	8075	NA
780	51470863	3059298	9/20/2010 14:23	9/20/2010	14:23:07	9	2010	20	14	23	8076	NA
330	51434288	280888	9/20/2010 13:33	9/20/2010	13:33:45	9	2010	20	13	33	8077	NA
215	51276673	261526	9/20/2010 11:56	9/20/2010	11:56:28	9	2010	20	11	56	8079	NA
120	51184807	2701272	9/20/2010 10:48	9/20/2010	10:48:42	9	2010	20	10	48	8081	NA
130	5127057	290373	2010-11-10 16:02:00	2010-11-10	16:02:23	10	2010	11	16	2	8099	NA
230	5130879	285047	2010-11-10 15:41:00	2010-11-10	15:41:35	10	2010	11	15	41	8100	NA
700	51376935	3221298	2010-11-10 14:11:00	2010-11-10	14:11:47	10	2010	11	14	11	8101	NA
710	5144296	3139307	2010-11-10 13:24:00	2010-11-10	13:24:47	10	2010	11	13	24	8102	NA
780	51470793	3057965	2010-11-10 12:59:00	2010-11-10	12:59:25	10	2010	11	12	59	8103	NA
330	51433482	2807587	2010-11-10 12:00:00	2010-11-10	12:00:11	10	2010	11	12	0	8104	NA
215	51276527	2612695	2010-11-10 10:42:00	2010-11-10	10:42:48	10	2010	11	10	42	8105	NA
120	51186048	2702122	2010-11-10 07:34:00	2010-11-10	07:34:22	10	2010	11	7	34	8107	NA
130	51270335	2905182	11/18/2010 8:52	11/18/2010	08:52:03	11	2010	18	8	52	8183	NA
230	51308593	285206	11/18/2010 9:25	11/18/2010	09:25:32	11	2010	18	9	25	8184	NA
700	51377005	3221133	11/18/2010 10:39	11/18/2010	10:39:23	11	2010	18	10	39	8185	NA
710	51440655	3138745	11/18/2010 11:15	11/18/2010	11:15:23	11	2010	18	11	15	8186	NA
780	5147119	3058518	11/18/2010 11:42	11/18/2010	11:42:56	11	2010	18	11	42	8187	NA
330	51434732	2811545	11/18/2010 12:52	11/18/2010	12:52:47	11	2010	18	12	52	8188	NA
215	51275892	2611757	11/18/2010 15:01	11/18/2010	15:01:37	11	2010	18	15	1	8189	NA
120	51184438	2699465	11/18/2010 16:05	11/18/2010	16:05:52	11	2010	18	16	5	8191	NA
130	51272015	2905737	12/13/2010 8:38	12/13/2010	08:38:29	12	2010	13	8	38	8207	NA
230	5131033	2851325	12/13/2010 9:28	12/13/2010	09:28:51	12	2010	13	9	28	8208	NA
700	51377102	3219565	12/13/2010 11:17	12/13/2010	11:17:36	12	2010	13	11	17	8209	NA
710	51440448	3140512	12/13/2010 12:08	12/13/2010	12:08:57	12	2010	13	12	8	8210	NA
780	51471723	3058587	12/13/2010 12:56	12/13/2010	12:56:21	12	2010	13	12	56	8211	NA
330	51432768	2809608	12/13/2010 14:06	12/13/2010	14:06:36	12	2010	13	14	6	8212	NA
215	51276697	2614025	12/13/2010 15:51	12/13/2010	15:51:50	12	2010	13	15	51	8213	NA
120	51184447	2700578	12/13/2010 16:47	12/13/2010	16:47:43	12	2010	13	16	47	8215	NA
120	51184225	2701105	1/17/2011 15:20	1/17/2011	15:20:41	1	2011	17	15	20	8233	NA
230	51306965	2851588	1/17/2011 8:54	1/17/2011	08:54:59	1	2011	17	8	54	8234	NA
700	5137701	3219663	1/17/2011 10:04	1/17/2011	10:04:40	1	2011	17	10	4	8236	NA
710	51440842	3138455	1/17/2011 10:47	1/17/2011	10:47:44	1	2011	17	10	47	8237	NA
780	51470823	3059288	1/17/2011 11:12	1/17/2011	11:12:12	1	2011	17	11	12	8238	NA
330	51433362	2808645	1/17/2011 12:12	1/17/2011	12:12:54	1	2011	17	12	12	8239	NA
215	51275965	2613845	1/17/2011 14:19	1/17/2011	14:19:35	1	2011	17	14	19	8240	NA
130	51270735	2905065	1/17/2011 8:32	1/17/2011	08:32:14	1	2011	17	8	32	8241	NA
120	51184787	2698555	2/21/2011 16:46	2/21/2011	16:46:11	2	2011	21	16	46	8345	NA
130	51269937	2899447	2/21/2011 7:46	2/21/2011	07:46:45	2	2011	21	7	46	8346	NA
215	51277312	2613222	2/21/2011 15:50	2/21/2011	15:50:02	2	2011	21	15	50	8347	NA
330	51433522	2808952	2/21/2011 13:54	2/21/2011	13:54:16	2	2011	21	13	54	8348	NA
700	51376258	3218542	2/21/2011 10:50	2/21/2011	10:50:38	2	2011	21	10	50	8349	NA
710	51440735	3140938	2/21/2011 11:47	2/21/2011	11:47:07	2	2011	21	11	47	8350	NA
780	51471107	3059767	2/21/2011 12:35	2/21/2011	12:35:39	2	2011	21	12	35	8351	NA
230	51309168	2851643	2/21/2011 8:38	2/21/2011	08:38:32	2	2011	21	8	38	8353	NA
130	51270738	2906037	3/17/2011 8:03	3/17/2011	08:03:24	3	2011	17	8	3	8367	NA
230	51308625	2849338	3/17/2011 8:53	3/17/2011	08:53:45	3	2011	17	8	53	8369	NA
120	51184952	270059	3/17/2011 16:42	3/17/2011	16:42:23	3	2011	17	16	42	8370	NA
215	51276502	261259	3/17/2011 15:45	3/17/2011	15:45:14	3	2011	17	15	45	8371	NA
700	51375075	321581	3/17/2011 10:48	3/17/2011	10:48:03	3	2011	17	10	48	8372	NA
710	51440207	3137415	3/17/2011 11:29	3/17/2011	11:29:57	3	2011	17	11	29	8373	NA
780	51471348	305696	3/17/2011 12:18	3/17/2011	12:18:02	3	2011	17	12	18	8374	NA
330	51433158	28078	3/17/2011 13:54	3/17/2011	13:54:42	3	2011	17	13	54	8376	NA
710	5143938	3133162	2011-04-04 13:10:00	2011-04-04	13:10:44	4	2011	4	13	10	8400	NA
780	51470502	3058732	2011-04-04 10:39:00	2011-04-04	10:39:19	4	2011	4	10	39	8401	NA
120	51184553	2701	2011-05-04 08:00:00	2011-05-04	08:00:24	4	2011	5	8	0	8406	NA
130	51271757	290637	2011-05-04 10:32:00	2011-05-04	10:32:10	4	2011	5	10	32	8407	NA
700	5137772	3220282	2011-05-04 12:47:00	2011-05-04	12:47:31	4	2011	5	12	47	8408	NA
120	51185023	2700547	4/18/2011 15:45	4/18/2011	15:45:56	4	2011	18	15	45	8434	NA
130	51270923	2904497	4/18/2011 6:33	4/18/2011	06:33:48	4	2011	18	6	33	8435	NA
215	51275627	2612818	4/18/2011 14:49	4/18/2011	14:49:38	4	2011	18	14	49	8436	NA
230	51308673	284967	4/18/2011 7:39	4/18/2011	07:39:04	4	2011	18	7	39	8437	NA
330	51434833	2808272	4/18/2011 13:36	4/18/2011	13:36:48	4	2011	18	13	36	8438	NA
700	51376747	321942	4/18/2011 9:59	4/18/2011	09:59:48	4	2011	18	9	59	8439	NA
710	51441637	3139842	4/18/2011 11:03	4/18/2011	11:03:44	4	2011	18	11	3	8440	NA
780	5147319	3055663	4/18/2011 12:12	4/18/2011	12:12:52	4	2011	18	12	12	8441	NA
215	51276542	2614198	2011-09-05 10:49:00	2011-09-05	10:49:07	5	2011	9	10	49	8453	NA
130	5127061	290404	5/23/2011 6:40	5/23/2011	06:40:43	5	2011	23	6	40	8460	NA
120	51184118	2702277	5/23/2011 15:42	5/23/2011	15:42:20	5	2011	23	15	42	8461	NA
230	51307972	284761	5/23/2011 7:33	5/23/2011	07:33:27	5	2011	23	7	33	8462	NA
215	51277337	261628	5/23/2011 14:36	5/23/2011	14:36:13	5	2011	23	14	36	8463	NA
330	51432892	2809987	5/23/2011 12:51	5/23/2011	12:51:04	5	2011	23	12	51	8465	NA
780	51470097	3059263	5/23/2011 11:31	5/23/2011	11:31:22	5	2011	23	11	31	8466	NA
710	51441052	3141578	5/23/2011 10:52	5/23/2011	10:52:41	5	2011	23	10	52	8467	NA
700	51376952	3219852	5/23/2011 9:48	5/23/2011	09:48:40	5	2011	23	9	48	8468	NA
330	51434785	2808775	2011-06-06 07:47:00	2011-06-06	07:47:47	6	2011	6	7	47	8470	NA
215	51277277	2613733	2011-06-06 11:40:00	2011-06-06	11:40:15	6	2011	6	11	40	8472	NA
700	51376962	322129	6/20/2011 9:19	6/20/2011	09:19:33	6	2011	20	9	19	8487	NA
710	51440672	3137852	6/20/2011 10:05	6/20/2011	10:05:39	6	2011	20	10	5	8488	NA
780	51469175	3063785	6/20/2011 10:30	6/20/2011	10:30:48	6	2011	20	10	30	8489	NA
330	51434482	281091	6/20/2011 11:20	6/20/2011	11:20:22	6	2011	20	11	20	8490	NA
215	51277078	2612077	6/20/2011 13:54	6/20/2011	13:54:08	6	2011	20	13	54	8491	NA
230	51308413	2849287	6/20/2011 7:38	6/20/2011	07:38:29	6	2011	20	7	38	8492	NA
130	51270803	2904445	6/20/2011 7:15	6/20/2011	07:15:26	6	2011	20	7	15	8493	NA
120	51183682	2697642	6/20/2011 14:49	6/20/2011	14:49:40	6	2011	20	14	49	8494	NA
130	51270868	290406	6/21/2011 6:49	6/21/2011	06:49:09	6	2011	21	6	49	8499	NA
330	51433068	280945	6/21/2011 13:20	6/21/2011	13:20:45	6	2011	21	13	20	8501	NA
230	51308585	2846848	6/21/2011 7:43	6/21/2011	07:43:17	6	2011	21	7	43	8502	NA
700	51376513	3220468	6/21/2011 9:54	6/21/2011	09:54:37	6	2011	21	9	54	8503	NA
710	5144025	3139332	6/21/2011 11:16	6/21/2011	11:16:57	6	2011	21	11	16	8504	NA
780	51470898	3058522	6/21/2011 12:02	6/21/2011	12:02:18	6	2011	21	12	2	8505	NA
120	51184127	270109	6/21/2011 16:21	6/21/2011	16:21:41	6	2011	21	16	21	8506	NA
120	51184338	2701397	7/18/2011 8:54	7/18/2011	08:54:00	7	2011	18	8	54	8619	NA
130	5127046	2904963	7/18/2011 7:16	7/18/2011	07:16:07	7	2011	18	7	16	8620	NA
230	51309028	2851043	7/18/2011 7:39	7/18/2011	07:39:52	7	2011	18	7	39	8621	NA
215	51276595	2613305	7/18/2011 9:58	7/18/2011	09:58:47	7	2011	18	9	58	8622	NA
330	5143289	2808853	7/18/2011 11:29	7/18/2011	11:29:23	7	2011	18	11	29	8623	NA
700	51378475	3228853	7/18/2011 13:36	7/18/2011	13:36:40	7	2011	18	13	36	8624	NA
710	51440843	3140113	7/18/2011 12:42	7/18/2011	12:42:52	7	2011	18	12	42	8625	NA
215	51277613	2614363	2011-02-08 13:52:00	2011-02-08	13:52:48	8	2011	2	13	52	8637	NA
330	51433285	2809033	2011-02-08 08:05:00	2011-02-08	08:05:34	8	2011	2	8	5	8638	NA
120	51184743	270226	8/16/2011 12:50	8/16/2011	12:50:51	8	2011	16	12	50	8646	NA
130	51270867	2906977	8/16/2011 14:00	8/16/2011	14:00:33	8	2011	16	14	0	8647	NA
230	51308325	2850905	8/16/2011 13:37	8/16/2011	13:37:19	8	2011	16	13	37	8648	NA
330	51433463	2808012	8/16/2011 10:16	8/16/2011	10:16:01	8	2011	16	10	16	8649	NA
700	51377113	3220483	8/16/2011 8:22	8/16/2011	08:22:48	8	2011	16	8	22	8650	NA
710	51440697	313934	8/16/2011 8:59	8/16/2011	08:59:19	8	2011	16	8	59	8651	NA
780	51471145	3057457	8/16/2011 9:24	8/16/2011	09:24:47	8	2011	16	9	24	8652	NA
215	51276468	261359	8/16/2011 12:03	8/16/2011	12:03:49	8	2011	16	12	3	8653	NA
130	51270697	290472	8/17/2011 6:41	8/17/2011	06:41:06	8	2011	17	6	41	8655	NA
230	513085	2850257	8/17/2011 7:30	8/17/2011	07:30:55	8	2011	17	7	30	8656	NA
700	51377128	3220965	8/17/2011 9:49	8/17/2011	09:49:25	8	2011	17	9	49	8658	NA
710	51441265	314291	8/17/2011 10:38	8/17/2011	10:38:20	8	2011	17	10	38	8659	NA
780	5147149	3057627	8/17/2011 11:27	8/17/2011	11:27:06	8	2011	17	11	27	8660	NA
120	51184747	2701213	8/17/2011 13:43	8/17/2011	13:43:30	8	2011	17	13	43	8661	NA
120	51185148	2700763	9/20/2011 14:29	9/20/2011	14:29:02	9	2011	20	14	29	8689	NA
130	5127226	2907213	9/20/2011 7:29	9/20/2011	07:29:26	9	2011	20	7	29	8690	NA
700	51377712	3219965	9/20/2011 9:22	9/20/2011	09:22:14	9	2011	20	9	22	8691	NA
710	51440773	3139015	9/20/2011 10:02	9/20/2011	10:02:05	9	2011	20	10	2	8692	NA
780	51471368	3056673	9/20/2011 10:28	9/20/2011	10:28:10	9	2011	20	10	28	8693	NA
215	51276522	2613988	9/20/2011 13:19	9/20/2011	13:19:38	9	2011	20	13	19	8694	NA
230	51308088	2850262	9/20/2011 7:53	9/20/2011	07:53:36	9	2011	20	7	53	8695	NA
330	51433062	2809645	9/20/2011 11:25	9/20/2011	11:25:16	9	2011	20	11	25	8697	NA
120	5118421	2702373	2011-10-10 07:47:00	2011-10-10	07:47:08	10	2011	10	7	47	8707	NA
130	51269722	2905008	2011-10-10 08:53:00	2011-10-10	08:53:29	10	2011	10	8	53	8708	NA
120	51187212	270771	10/17/2011 16:02	10/17/2011	16:02:56	10	2011	17	16	2	8716	NA
130	51270713	2904563	10/17/2011 7:18	10/17/2011	07:18:17	10	2011	17	7	18	8717	NA
215	51275507	261454	10/17/2011 15:04	10/17/2011	15:04:02	10	2011	17	15	4	8718	NA
230	51308862	2849805	10/17/2011 8:12	10/17/2011	08:12:58	10	2011	17	8	12	8719	NA
330	51433473	2808612	10/17/2011 12:07	10/17/2011	12:07:24	10	2011	17	12	7	8720	NA
700	51376855	3222605	10/17/2011 9:40	10/17/2011	09:40:29	10	2011	17	9	40	8721	NA
710	5144084	3139332	10/17/2011 10:23	10/17/2011	10:23:00	10	2011	17	10	23	8722	NA
780	51471917	3057182	10/17/2011 10:49	10/17/2011	10:49:09	10	2011	17	10	49	8723	NA
ZG02	51333643	2500295	10/17/2011 14:19	10/17/2011	14:19:36	10	2011	17	14	19	8724	NA
780	51470825	30574	10/27/2011 10:59	10/27/2011	10:59:48	10	2011	27	10	59	8745	NA
120	51185212	2700852	11/17/2011 15:05	11/17/2011	15:05:14	11	2011	17	15	5	8757	NA
130	51270528	2905115	11/17/2011 7:57	11/17/2011	07:57:41	11	2011	17	7	57	8758	NA
230	51307747	2850643	11/17/2011 8:21	11/17/2011	08:21:13	11	2011	17	8	21	8759	NA
330	51433307	2810688	11/17/2011 11:52	11/17/2011	11:52:58	11	2011	17	11	52	8760	NA
700	5137773	3219195	11/17/2011 9:48	11/17/2011	09:48:24	11	2011	17	9	48	8761	NA
710	51440622	3139125	11/17/2011 10:33	11/17/2011	10:33:47	11	2011	17	10	33	8762	NA
780	51470788	3057425	11/17/2011 10:59	11/17/2011	10:59:09	11	2011	17	10	59	8763	NA
215	51275767	2613025	11/17/2011 13:50	11/17/2011	13:50:41	11	2011	17	13	50	8765	NA
120	51184952	2703127	11/25/2011 9:06	11/25/2011	09:06:56	11	2011	25	9	6	8809	NA
230	51308602	284956	11/25/2011 13:53	11/25/2011	13:53:17	11	2011	25	13	53	8812	NA
130	512705	2904263	12/15/2011 9:06	12/15/2011	09:06:25	12	2011	15	9	6	8831	NA
230	51308155	2851277	12/15/2011 9:48	12/15/2011	09:48:23	12	2011	15	9	48	8833	NA
120	51184827	2698568	1/16/2012 8:21	1/16/2012	08:21:23	1	2012	16	8	21	8847	NA
130	51270958	2906473	1/16/2012 15:42	1/16/2012	15:42:12	1	2012	16	15	42	8848	NA
230	51309022	2848433	1/16/2012 15:17	1/16/2012	15:17:16	1	2012	16	15	17	8849	NA
330	51433797	2810535	1/16/2012 11:37	1/16/2012	11:37:03	1	2012	16	11	37	8850	NA
215	51276607	2614143	1/16/2012 9:25	1/16/2012	09:25:27	1	2012	16	9	25	8851	NA
700	51376743	3220147	1/16/2012 13:59	1/16/2012	13:59:06	1	2012	16	13	59	8852	NA
710	51440805	3139222	1/16/2012 13:20	1/16/2012	13:20:59	1	2012	16	13	20	8853	NA
780	51472198	30589	1/16/2012 12:45	1/16/2012	12:45:39	1	2012	16	12	45	8854	NA
ZG02	5133335	2500312	1/16/2012 10:07	1/16/2012	10:07:36	1	2012	16	10	7	8855	NA
330	51433807	2807212	2/13/2012 10:43	2/13/2012	10:43:22	2	2012	13	10	43	8872	NA
215	5127639	2611418	2/21/2012 14:31	2/21/2012	14:31:30	2	2012	21	14	31	8880	NA
230	513069	2847947	2/21/2012 8:18	2/21/2012	08:18:53	2	2012	21	8	18	8881	NA
130	51271077	2905268	2/21/2012 7:48	2/21/2012	07:48:52	2	2012	21	7	48	8882	NA
120	51185735	2702477	2/21/2012 15:34	2/21/2012	15:34:27	2	2012	21	15	34	8883	NA
330	51434665	280874	2/21/2012 12:22	2/21/2012	12:22:11	2	2012	21	12	22	8884	NA
710	51440093	313809	2/21/2012 10:32	2/21/2012	10:32:21	2	2012	21	10	32	8885	NA
700	51376523	3219943	2/21/2012 9:50	2/21/2012	09:50:56	2	2012	21	9	50	8886	NA
780	51471533	3058395	2/21/2012 11:04	2/21/2012	11:04:23	2	2012	21	11	4	8887	NA
780	51473383	306039	2012-06-03 11:06:00	2012-06-03	11:06:37	3	2012	6	11	6	8929	NA
130	5127186	2906345	2012-06-03 08:21:00	2012-06-03	08:21:31	3	2012	6	8	21	8931	NA
230	51308837	2848712	2012-06-03 09:16:00	2012-06-03	09:16:29	3	2012	6	9	16	8932	NA
120	51184312	2699182	3/22/2012 15:37	3/22/2012	15:37:04	3	2012	22	15	37	8944	NA
130	51271293	2905253	3/22/2012 8:19	3/22/2012	08:19:11	3	2012	22	8	19	8945	NA
230	5130709	2851033	3/22/2012 8:45	3/22/2012	08:45:51	3	2012	22	8	45	8946	NA
330	51433775	2808802	3/22/2012 12:34	3/22/2012	12:34:55	3	2012	22	12	34	8947	NA
700	51376515	3218578	3/22/2012 10:15	3/22/2012	10:15:25	3	2012	22	10	15	8948	NA
710	51440488	3138887	3/22/2012 10:59	3/22/2012	10:59:39	3	2012	22	10	59	8949	NA
780	51470795	305681	3/22/2012 11:32	3/22/2012	11:32:52	3	2012	22	11	32	8950	NA
215	51277847	2612475	3/22/2012 14:32	3/22/2012	14:32:52	3	2012	22	14	32	8952	NA
700	51377487	322103	3/26/2012 8:33	3/26/2012	08:33:18	3	2012	26	8	33	8953	NA
710	51441045	3139495	3/26/2012 10:13	3/26/2012	10:13:46	3	2012	26	10	13	8954	NA
780	51471165	3066118	3/26/2012 12:55	3/26/2012	12:55:14	3	2012	26	12	55	8955	NA
130	51271877	290503	3/27/2012 7:03	3/27/2012	07:03:03	3	2012	27	7	3	8957	NA
330	51435595	281226	3/27/2012 9:17	3/27/2012	09:17:43	3	2012	27	9	17	8958	NA
120	51184833	2701822	4/18/2012 14:39	4/18/2012	14:39:44	4	2012	18	14	39	9027	NA
130	5127103	2905137	4/18/2012 7:14	4/18/2012	07:14:12	4	2012	18	7	14	9028	NA
230	51308578	2849795	4/18/2012 7:37	4/18/2012	07:37:26	4	2012	18	7	37	9029	NA
330	5143464	2808077	4/18/2012 11:14	4/18/2012	11:14:18	4	2012	18	11	14	9030	NA
700	51376997	3219328	4/18/2012 8:53	4/18/2012	08:53:05	4	2012	18	8	53	9031	NA
710	5144095	3138765	4/18/2012 9:40	4/18/2012	09:40:44	4	2012	18	9	40	9032	NA
780	51470865	3059225	4/18/2012 10:05	4/18/2012	10:05:25	4	2012	18	10	5	9033	NA
215	51277132	2614725	4/18/2012 13:22	4/18/2012	13:22:00	4	2012	18	13	22	9035	NA
330	51435132	28093	4/19/2012 8:11	4/19/2012	08:11:04	4	2012	19	8	11	9036	NA
120	51185148	2702243	5/22/2012 9:04	5/22/2012	09:04:33	5	2012	22	9	4	9074	NA
130	51270877	2905223	5/22/2012 7:22	5/22/2012	07:22:29	5	2012	22	7	22	9075	NA
230	51308245	2849912	5/22/2012 7:47	5/22/2012	07:47:37	5	2012	22	7	47	9076	NA
700	51375412	3219627	5/22/2012 12:19	5/22/2012	12:19:21	5	2012	22	12	19	9080	NA
330	51433228	2809114	6/20/2012 11:17	6/20/2012	11:17:34	6	2012	20	11	17	9150	NA
700	513766139	32191734	6/20/2012 8:57	6/20/2012	08:57:29	6	2012	20	8	57	9151	NA
710	514400862	31375033	6/20/2012 9:44	6/20/2012	09:44:44	6	2012	20	9	44	9152	NA
780	51471471	30579897	6/20/2012 10:22	6/20/2012	10:22:04	6	2012	20	10	22	9153	NA
215	5127666667	261333333	6/20/2012 14:11	6/20/2012	14:11:00	6	2012	20	14	11	9155	NA
120	511860928	27047126	6/20/2012 15:14	6/20/2012	15:14:49	6	2012	20	15	14	9156	NA
130	512706139	29032236	6/20/2012 6:48	6/20/2012	06:48:02	6	2012	20	6	48	9157	NA
230	513060694	28468267	6/20/2012 7:20	6/20/2012	07:20:27	6	2012	20	7	20	9158	NA
120	511854977	26965212	7/24/2012 9:24	7/24/2012	09:24:23	7	2012	24	9	24	9190	NA
230	51307449	2849666	7/25/2012 9:10	7/25/2012	09:10:55	7	2012	25	9	10	9192	NA
330	514335922	28083673	7/25/2012 7:59	7/25/2012	07:59:05	7	2012	25	7	59	9193	NA
215	51276499	26124172	7/24/2012 11:01	7/24/2012	11:01:58	7	2012	24	11	1	9194	NA
ZG02	513327703	25003967	7/24/2012 13:17	7/24/2012	13:17:48	7	2012	24	13	17	9195	NA
W08	514541142	23490357	7/24/2012 17:54	7/24/2012	17:54:58	7	2012	24	17	54	9199	NA
W09	517501965	26989108	7/24/2012 23:34	7/24/2012	23:34:23	7	2012	24	23	34	9201	NA
W10	516842515	2415558	7/24/2012 20:28	7/24/2012	20:28:18	7	2012	24	20	28	9202	NA
435	515807992	27901735	7/25/2012 5:19	7/25/2012	05:19:45	7	2012	25	5	19	9203	NA
421	514788338	24497138	7/24/2012 16:44	7/24/2012	16:44:58	7	2012	24	16	44	9204	NA
LW01	515689145	22547507	7/24/2012 19:20	7/24/2012	19:20:13	7	2012	24	19	20	9205	NA
LW02	517997313	25556613	7/24/2012 21:49	7/24/2012	21:49:48	7	2012	24	21	49	9206	NA
120	511855347	27026587	8/20/2012 9:08	8/20/2012	09:08:52	8	2012	20	9	8	9245	NA
130	51226847	29342808	8/20/2012 6:27	8/20/2012	06:27:51	8	2012	20	6	27	9246	NA
230	513084103	28497525	8/20/2012 17:38	8/20/2012	17:38:02	8	2012	20	17	38	9247	NA
330	51434193	2807435	8/20/2012 13:16	8/20/2012	13:16:42	8	2012	20	13	16	9248	NA
700	513768293	32188465	8/20/2012 16:02	8/20/2012	16:02:07	8	2012	20	16	2	9249	NA
710	514405797	31366958	8/20/2012 15:10	8/20/2012	15:10:22	8	2012	20	15	10	9250	NA
780	51472225	30595472	8/20/2012 14:23	8/20/2012	14:23:47	8	2012	20	14	23	9251	NA
ZG02	513335022	24998777	8/20/2012 11:51	8/20/2012	11:51:17	8	2012	20	11	51	9252	NA
215	512767852	26135702	8/20/2012 10:41	8/20/2012	10:41:17	8	2012	20	10	41	9253	NA
120	511850512	27004612	9/17/2012 15:36	9/17/2012	15:36:55	9	2012	17	15	36	9314	NA
130	512694125	29041963	9/17/2012 7:03	9/17/2012	07:03:13	9	2012	17	7	3	9315	NA
230	513059312	28489927	9/17/2012 7:58	9/17/2012	07:58:13	9	2012	17	7	58	9316	NA
700	513772072	3220707	9/17/2012 9:45	9/17/2012	09:45:30	9	2012	17	9	45	9317	NA
ZG02	513448422	25527517	9/17/2012 13:52	9/17/2012	13:52:17	9	2012	17	13	52	9318	NA
710	514407617	3139211	9/17/2012 10:24	9/17/2012	10:24:55	9	2012	17	10	24	9319	NA
780	514708413	3057586	9/17/2012 11:05	9/17/2012	11:05:05	9	2012	17	11	5	9320	NA
330	514333632	28092265	9/17/2012 12:12	9/17/2012	12:12:17	9	2012	17	12	12	9321	NA
215	512764527	26129138	9/17/2012 14:52	9/17/2012	14:52:10	9	2012	17	14	52	9322	NA
120	511849215	27013537	10/22/2012 14:28	10/22/2012	14:28:15	10	2012	22	14	28	9447	NA
130	512693212	29063668	10/22/2012 7:09	10/22/2012	07:09:25	10	2012	22	7	9	9448	NA
230	513080375	28498985	10/22/2012 7:39	10/22/2012	07:39:10	10	2012	22	7	39	9449	NA
215	512762543	26141272	10/22/2012 13:22	10/22/2012	13:22:00	10	2012	22	13	22	9450	NA
ZG02	513335728	25020712	10/22/2012 12:36	10/22/2012	12:36:15	10	2012	22	12	36	9451	NA
330	514345257	28127593	10/22/2012 11:24	10/22/2012	11:24:20	10	2012	22	11	24	9452	NA
780	514710508	30587587	10/22/2012 10:20	10/22/2012	10:20:50	10	2012	22	10	20	9453	NA
710	514414952	31389438	10/22/2012 9:47	10/22/2012	09:47:45	10	2012	22	9	47	9454	NA
700	513755307	32165575	10/22/2012 9:07	10/22/2012	09:07:20	10	2012	22	9	7	9455	NA
421	514797005	24493365	11/19/2012 13:30	11/19/2012	13:30:42	11	2012	19	13	30	9477	NA
W08	5145829	23511338	11/19/2012 14:13	11/19/2012	14:13:57	11	2012	19	14	13	9478	NA
W10	516845678	24176342	11/19/2012 16:13	11/19/2012	16:13:57	11	2012	19	16	13	9479	NA
LW02	518009552	25585595	11/19/2012 17:09	11/19/2012	17:09:47	11	2012	19	17	9	9480	NA
W09	517464485	26947027	11/19/2012 18:16	11/19/2012	18:16:17	11	2012	19	18	16	9481	NA
435	515803572	27906708	11/19/2012 20:02	11/19/2012	20:02:57	11	2012	19	20	2	9482	NA
330	514333777	28087158	11/20/2012 5:31	11/20/2012	05:31:07	11	2012	20	5	31	9484	NA
780	514704945	30580093	11/20/2012 7:54	11/20/2012	07:54:57	11	2012	20	7	54	9485	NA
710	514400288	31383523	11/20/2012 8:31	11/20/2012	08:31:52	11	2012	20	8	31	9486	NA
700	513761182	32191763	11/20/2012 9:20	11/20/2012	09:20:27	11	2012	20	9	20	9487	NA
230	51308718	28509328	11/20/2012 10:48	11/20/2012	10:48:12	11	2012	20	10	48	9488	NA
LW01	515692335	22559235	11/19/2012 15:10	11/19/2012	15:10:12	11	2012	19	15	10	9489	NA
130	51270558	29048	11/19/2012 8:57	11/19/2012	08:57:42	11	2012	19	8	57	9490	NA
120	511862207	27038862	11/19/2012 10:14	11/19/2012	10:14:32	11	2012	19	10	14	9491	NA
215	51275761	26135108	11/19/2012 11:23	11/19/2012	11:23:42	11	2012	19	11	23	9492	NA
ZG02	513333085	25007287	11/19/2012 12:19	11/19/2012	12:19:07	11	2012	19	12	19	9493	NA
330	514338438	2808166	8/30/2012 9:04	8/30/2012	09:04:43	8	2012	30	9	4	9548	NA
130	51271264	29035445	2012-12-12 08:40:00	2012-12-12	08:40:17	12	2012	12	8	40	9559	NA
120	511848142	27020202	2012-12-12 17:07:00	2012-12-12	17:07:54	12	2012	12	17	7	9560	NA
230	513077073	28498778	2012-12-12 09:07:00	2012-12-12	09:07:57	12	2012	12	9	7	9561	NA
215	51276413	26131715	2012-12-12 15:57:00	2012-12-12	15:57:14	12	2012	12	15	57	9562	NA
ZG02	513327492	24993867	2012-12-12 15:19:00	2012-12-12	15:19:56	12	2012	12	15	19	9563	NA
330	514346423	2808126	2012-12-12 13:57:00	2012-12-12	13:57:05	12	2012	12	13	57	9564	NA
780	514719113	30559457	2012-12-12 12:35:00	2012-12-12	12:35:42	12	2012	12	12	35	9565	NA
710	514414177	31390872	2012-12-12 11:57:00	2012-12-12	11:57:37	12	2012	12	11	57	9566	NA
700	513769093	322035	2012-12-12 11:13:00	2012-12-12	11:13:57	12	2012	12	11	13	9567	NA
780	514701558	30565692	2012-06-11 12:03:00	2012-06-11	12:03:07	11	2012	6	12	3	9604	NA
120	511845078	27015377	1/22/2013 16:00	1/22/2013	16:00:43	1	2013	22	16	0	9612	NA
130	512706988	29058925	1/22/2013 8:29	1/22/2013	08:29:53	1	2013	22	8	29	9613	NA
230	513089088	28506847	1/22/2013 8:58	1/22/2013	08:58:08	1	2013	22	8	58	9614	NA
700	513762925	32188315	1/22/2013 10:18	1/22/2013	10:18:33	1	2013	22	10	18	9615	NA
710	514412738	31389448	1/22/2013 10:57	1/22/2013	10:57:43	1	2013	22	10	57	9616	NA
780	514713085	3057328	1/22/2013 11:37	1/22/2013	11:37:28	1	2013	22	11	37	9617	NA
330	51434065	28114965	1/22/2013 12:49	1/22/2013	12:49:03	1	2013	22	12	49	9618	NA
215	512763152	26129465	1/22/2013 14:55	1/22/2013	14:55:03	1	2013	22	14	55	9619	NA
ZG02	51333949	25000693	1/22/2013 14:08	1/22/2013	14:08:48	1	2013	22	14	8	9620	NA
130	512710257	29040707	2013-01-03 16:22:00	2013-01-03	16:22:48	3	2013	1	16	22	9646	NA
330	514310473	28073625	2013-01-03 12:45:00	2013-01-03	12:45:38	3	2013	1	12	45	9647	NA
130	51271949	29064307	3/26/2013 8:12	3/26/2013	08:12:25	3	2013	26	8	12	9666	NA
230	51307939	28513818	3/26/2013 8:43	3/26/2013	08:43:40	3	2013	26	8	43	9667	NA
700	513768573	32191343	3/26/2013 10:30	3/26/2013	10:30:00	3	2013	26	10	30	9668	NA
710	51440527	31377667	3/26/2013 11:55	3/26/2013	11:55:45	3	2013	26	11	55	9669	NA
780	514717225	30670495	3/26/2013 12:29	3/26/2013	12:29:20	3	2013	26	12	29	9670	NA
330	514337013	28082355	3/26/2013 14:01	3/26/2013	14:01:40	3	2013	26	14	1	9671	NA
710	514416195	31392092	2/25/2013 14:58	2/25/2013	14:58:45	2	2013	25	14	58	9678	NA
330	514364433	28157735	2/26/2013 16:18	2/26/2013	16:18:09	2	2013	26	16	18	9679	NA
421	514805255	24492508	2/26/2013 10:40	2/26/2013	10:40:54	2	2013	26	10	40	9681	NA
W08	514589848	2352576	2/26/2013 9:42	2/26/2013	09:42:24	2	2013	26	9	42	9682	NA
435	515807247	27910553	2/26/2013 12:33	2/26/2013	12:33:49	2	2013	26	12	33	9687	NA
130	512711227	29061497	2/25/2013 8:57	2/25/2013	08:57:07	2	2013	25	8	57	9689	NA
230	513081458	28505803	2/25/2013 9:51	2/25/2013	09:51:37	2	2013	25	9	51	9690	NA
780	51471723	30592123	2/26/2013 15:02	2/26/2013	15:02:44	2	2013	26	15	2	9691	NA
700	5137666667	3.22	2/25/2013 14:03	2/25/2013	14:03:35	2	2013	25	14	3	9692	NA
215	512772372	26128308	2/26/2013 6:32	2/26/2013	06:32:09	2	2013	26	6	32	9693	NA
120	511844665	26975637	2/26/2013 5:18	2/26/2013	05:18:39	2	2013	26	5	18	9698	NA
130	512708795	29050532	4/23/2013 6:53	4/23/2013	06:53:45	4	2013	23	6	53	9726	NA
230	513082957	2850723	4/23/2013 7:21	4/23/2013	07:21:15	4	2013	23	7	21	9727	NA
330	51433344	28083922	4/23/2013 11:45	4/23/2013	11:45:15	4	2013	23	11	45	9728	NA
700	513766742	32204552	4/23/2013 8:46	4/23/2013	08:46:15	4	2013	23	8	46	9729	NA
710	514415597	31401648	4/23/2013 9:27	4/23/2013	09:27:55	4	2013	23	9	27	9730	NA
780	514712737	30591665	4/23/2013 10:19	4/23/2013	10:19:20	4	2013	23	10	19	9731	NA
ZG02	513337507	24995115	4/23/2013 13:16	4/23/2013	13:16:00	4	2013	23	13	16	9732	NA
215	512760428	261373	4/23/2013 13:52	4/23/2013	13:52:40	4	2013	23	13	52	9733	NA
120	511849927	27014407	4/23/2013 15:10	4/23/2013	15:10:45	4	2013	23	15	10	9734	NA
120	511844135	27133892	2013-02-05 08:20:00	2013-02-05	08:20:35	5	2013	2	8	20	9738	NA
700	513758625	32213222	5/21/2013 10:04	5/21/2013	10:04:48	5	2013	21	10	4	9749	NA
120	51184381	270324	5/21/2013 13:15	5/21/2013	13:15:43	5	2013	21	13	15	9750	NA
230	513083243	28474593	5/21/2013 8:29	5/21/2013	08:29:53	5	2013	21	8	29	9752	NA
130	512710953	2905912	5/21/2013 7:13	5/21/2013	07:13:58	5	2013	21	7	13	9753	NA
130	512704588	29047155	6/24/2013 7:51	6/24/2013	07:51:49	6	2013	24	7	51	9769	NA
230	513070575	28497858	6/24/2013 8:24	6/24/2013	08:24:29	6	2013	24	8	24	9770	NA
700	513772868	32199385	6/24/2013 10:04	6/24/2013	10:04:39	6	2013	24	10	4	9771	NA
710	514392723	31398353	6/24/2013 11:00	6/24/2013	11:00:14	6	2013	24	11	0	9772	NA
780	514707977	30584788	6/24/2013 11:38	6/24/2013	11:38:44	6	2013	24	11	38	9773	NA
ZG02	513334615	2500007	6/24/2013 14:33	6/24/2013	14:33:49	6	2013	24	14	33	9774	NA
215	512761798	26135772	6/24/2013 15:11	6/24/2013	15:11:04	6	2013	24	15	11	9775	NA
330	514348448	28100072	6/24/2013 12:57	6/24/2013	12:57:24	6	2013	24	12	57	9776	NA
120	51185753	27035238	6/24/2013 16:20	6/24/2013	16:20:39	6	2013	24	16	20	9777	NA
130	51271314	29053888	7/22/2013 7:13	7/22/2013	07:13:21	7	2013	22	7	13	9781	NA
230	513089697	28486858	7/22/2013 7:45	7/22/2013	07:45:51	7	2013	22	7	45	9782	NA
700	513767387	32205417	7/22/2013 9:24	7/22/2013	09:24:16	7	2013	22	9	24	9783	NA
710	514411702	31380797	7/22/2013 10:08	7/22/2013	10:08:36	7	2013	22	10	8	9784	NA
780	514717642	30586058	7/22/2013 10:46	7/22/2013	10:46:31	7	2013	22	10	46	9785	NA
330	514333107	28078145	7/22/2013 12:01	7/22/2013	12:01:21	7	2013	22	12	1	9786	NA
ZG02	51333867	249963	7/22/2013 13:36	7/22/2013	13:36:41	7	2013	22	13	36	9787	NA
215	512766893	26160953	7/22/2013 14:52	7/22/2013	14:52:26	7	2013	22	14	52	9788	NA
120	511851423	27024847	7/22/2013 15:56	7/22/2013	15:56:36	7	2013	22	15	56	9789	NA
130	512714842	29059033	8/29/2013 7:06	8/29/2013	07:06:15	8	2013	29	7	6	9850	NA
230	51308555	28488155	8/29/2013 7:36	8/29/2013	07:36:20	8	2013	29	7	36	9851	NA
330	514332047	2807778	8/29/2013 11:30	8/29/2013	11:30:45	8	2013	29	11	30	9852	NA
ZG02	513332667	24984338	8/29/2013 12:49	8/29/2013	12:49:55	8	2013	29	12	49	9853	NA
215	512767967	26134332	8/29/2013 13:28	8/29/2013	13:28:40	8	2013	29	13	28	9854	NA
120	511853708	27019607	8/29/2013 14:39	8/29/2013	14:39:25	8	2013	29	14	39	9855	NA
780	514711608	30586362	8/29/2013 10:15	8/29/2013	10:15:40	8	2013	29	10	15	9856	NA
710	514415173	31397153	8/29/2013 9:40	8/29/2013	09:40:35	8	2013	29	9	40	9857	NA
700	513758453	32193278	8/29/2013 8:58	8/29/2013	08:58:30	8	2013	29	8	58	9858	NA
700	51376675	32212908	2013-02-09 08:57:00	2013-02-09	08:57:06	9	2013	2	8	57	9859	NA
710	514402587	3137758	2013-02-09 10:58:00	2013-02-09	10:58:11	9	2013	2	10	58	9860	NA
780	514708838	30568457	2013-02-09 11:45:00	2013-02-09	11:45:01	9	2013	2	11	45	9861	NA
330	514330738	28089035	2013-02-09 13:11:00	2013-02-09	13:11:01	9	2013	2	13	11	9863	NA
230	5130803	28500598	2013-02-09 14:13:00	2013-02-09	14:13:51	9	2013	2	14	13	9864	NA
120	5118617	27027653	2013-03-09 13:16:00	2013-03-09	13:16:56	9	2013	3	13	16	9865	NA
215	512767422	26154578	2013-03-09 10:04:00	2013-03-09	10:04:26	9	2013	3	10	4	9866	NA
130	512705672	29047285	2013-03-09 07:19:00	2013-03-09	07:19:56	9	2013	3	7	19	9868	NA
120	511840702	27005495	9/25/2013 14:41	9/25/2013	14:41:40	9	2013	25	14	41	9915	NA
215	512775532	2611373	9/25/2013 13:40	9/25/2013	13:40:40	9	2013	25	13	40	9916	NA
ZG02	513332875	24999093	9/25/2013 13:02	9/25/2013	13:02:35	9	2013	25	13	2	9917	NA
330	514332143	28090617	9/25/2013 11:50	9/25/2013	11:50:10	9	2013	25	11	50	9918	NA
780	514713983	30585963	9/25/2013 10:49	9/25/2013	10:49:25	9	2013	25	10	49	9919	NA
710	51440769	31392455	9/25/2013 10:16	9/25/2013	10:16:35	9	2013	25	10	16	9920	NA
700	513767342	3220969	9/25/2013 9:35	9/25/2013	09:35:20	9	2013	25	9	35	9921	NA
230	513077268	28496102	9/25/2013 7:57	9/25/2013	07:57:25	9	2013	25	7	57	9922	NA
130	512714467	29032258	9/25/2013 7:39	9/25/2013	07:39:35	9	2013	25	7	39	9923	NA
700	513762135	32208222	10/14/2013 8:32	10/14/2013	08:32:47	10	2013	14	8	32	9926	NA
780	51471162	30581865	10/14/2013 11:59	10/14/2013	11:59:52	10	2013	14	11	59	9927	NA
710	514407613	31377963	10/14/2013 10:35	10/14/2013	10:35:47	10	2013	14	10	35	9928	NA
130	51271768	2903791	10/15/2013 7:20	10/15/2013	07:20:12	10	2013	15	7	20	9930	NA
130	512710927	29044107	11/25/2013 8:09	11/25/2013	08:09:08	11	2013	25	8	9	9974	NA
230	513083307	28487918	11/25/2013 9:16	11/25/2013	09:16:53	11	2013	25	9	16	9975	NA
ZG02	513330547	25006158	11/25/2013 15:07	11/25/2013	15:07:08	11	2013	25	15	7	9976	NA
330	514328327	28071083	11/25/2013 13:43	11/25/2013	13:43:33	11	2013	25	13	43	9977	NA
780	514714348	3057998	11/25/2013 12:28	11/25/2013	12:28:33	11	2013	25	12	28	9978	NA
710	514409682	31381283	11/25/2013 11:44	11/25/2013	11:44:48	11	2013	25	11	44	9979	NA
700	513760753	32198677	11/25/2013 10:59	11/25/2013	10:59:13	11	2013	25	10	59	9980	NA
215	512769125	26135113	11/25/2013 15:49	11/25/2013	15:49:08	11	2013	25	15	49	9981	NA
120	51183604	27000365	11/25/2013 16:51	11/25/2013	16:51:33	11	2013	25	16	51	9982	NA
130	512707065	29040048	12/16/2013 8:12	12/16/2013	08:12:30	12	2013	16	8	12	9988	NA
230	513084988	2849313	12/16/2013 8:41	12/16/2013	08:41:55	12	2013	16	8	41	9989	NA
700	513760823	32213158	12/16/2013 10:09	12/16/2013	10:09:15	12	2013	16	10	9	9990	NA
710	514420148	31393947	12/16/2013 10:59	12/16/2013	10:59:05	12	2013	16	10	59	9991	NA
780	514718758	3060007	12/16/2013 11:50	12/16/2013	11:50:00	12	2013	16	11	50	9992	NA
330	514339558	28081528	12/16/2013 13:35	12/16/2013	13:35:00	12	2013	16	13	35	9993	NA
215	512763298	2612969	12/16/2013 15:16	12/16/2013	15:16:20	12	2013	16	15	16	9994	NA
120	511847472	27016412	12/16/2013 16:23	12/16/2013	16:23:00	12	2013	16	16	23	9995	NA
120	511845113	27033503	1/21/2014 11:46	1/21/2014	11:46:01	1	2014	21	11	46	10013	NA
130	512707247	29041637	1/20/2014 10:28	1/20/2014	10:28:31	1	2014	20	10	28	10014	NA
215	512760115	26132083	1/21/2014 9:41	1/21/2014	09:41:56	1	2014	21	9	41	10015	NA
ZG02	513323962	25003233	1/21/2014 7:50	1/21/2014	07:50:06	1	2014	21	7	50	10016	NA
230	513084348	28488555	1/20/2014 12:13	1/20/2014	12:13:21	1	2014	20	12	13	10017	NA
330	514335312	28064002	1/20/2014 19:09	1/20/2014	19:09:26	1	2014	20	19	9	10018	NA
700	513764883	32221045	1/20/2014 14:25	1/20/2014	14:25:36	1	2014	20	14	25	10019	NA
710	514405448	3138506	1/20/2014 15:49	1/20/2014	15:49:06	1	2014	20	15	49	10020	NA
780	514708393	30580468	1/20/2014 17:16	1/20/2014	17:16:21	1	2014	20	17	16	10021	NA
421	514792307	245048	1/21/2014 6:12	1/21/2014	06:12:56	1	2014	21	6	12	10022	NA
W08	514575368	2351111	1/21/2014 5:19	1/21/2014	05:19:16	1	2014	21	5	19	10023	NA
LW01	515681825	22554083	1/21/2014 3:44	1/21/2014	03:44:46	1	2014	21	3	44	10024	NA
W10	51682899	24167818	1/21/2014 2:21	1/21/2014	02:21:46	1	2014	21	2	21	10025	NA
LW02	51800479	2554604	1/21/2014 0:41	1/21/2014	00:41:51	1	2014	21	0	41	10026	NA
W09	517497395	26994057	1/20/2014 23:37	1/20/2014	23:37:11	1	2014	20	23	37	10027	NA
435	515799853	27878583	1/20/2014 22:03	1/20/2014	22:03:21	1	2014	20	22	3	10028	NA
130	512713012	29056698	1/29/2014 8:20	1/29/2014	08:20:17	1	2014	29	8	20	10030	NA
ZG02	513351418	25007123	2014-03-03 14:54:00	2014-03-03	14:54:18	3	2014	3	14	54	10066	NA
780	51471369	3057286	2014-03-03 11:56:00	2014-03-03	11:56:43	3	2014	3	11	56	10067	NA
710	514412087	3138288	2014-03-03 11:16:00	2014-03-03	11:16:13	3	2014	3	11	16	10068	NA
700	513769955	32210235	2014-03-03 10:35:00	2014-03-03	10:35:18	3	2014	3	10	35	10069	NA
215	512748747	2610745	2014-03-03 15:45:00	2014-03-03	15:45:48	3	2014	3	15	45	10070	NA
130	512705422	2905354	2014-03-03 08:21:00	2014-03-03	08:21:23	3	2014	3	8	21	10071	NA
230	513086877	28503583	2014-03-03 08:58:00	2014-03-03	08:58:48	3	2014	3	8	58	10072	NA
330	514341232	28090833	2014-03-03 13:18:00	2014-03-03	13:18:58	3	2014	3	13	18	10073	NA
120	511860887	27024895	2014-03-03 17:06:00	2014-03-03	17:06:48	3	2014	3	17	6	10074	NA
120	51185324	27012363	3/24/2014 16:00	3/24/2014	16:00:42	3	2014	24	16	0	10075	NA
230	513086652	28487643	3/24/2014 9:06	3/24/2014	09:06:52	3	2014	24	9	6	10076	NA
330	514329092	2806908	3/24/2014 13:42	3/24/2014	13:42:57	3	2014	24	13	42	10077	NA
700	513766403	32208242	3/24/2014 10:59	3/24/2014	10:59:57	3	2014	24	10	59	10078	NA
710	514414792	31379498	3/24/2014 11:44	3/24/2014	11:44:37	3	2014	24	11	44	10079	NA
780	514711993	30566888	3/24/2014 12:25	3/24/2014	12:25:32	3	2014	24	12	25	10080	NA
130	512700283	2903304	3/24/2014 8:33	3/24/2014	08:33:47	3	2014	24	8	33	10081	NA
330	514346702	28096072	3/31/2014 12:09	3/31/2014	12:09:37	3	2014	31	12	9	10084	NA
700	513764982	32208067	3/31/2014 9:24	3/31/2014	09:24:02	3	2014	31	9	24	10085	NA
780	514716718	3057481	3/31/2014 10:38	3/31/2014	10:38:12	3	2014	31	10	38	10086	NA
130	51271048	29044725	3/31/2014 7:18	3/31/2014	07:18:12	3	2014	31	7	18	10089	NA
130	512704107	29051907	2014-03-04 13:28:00	2014-03-04	13:28:07	4	2014	3	13	28	10107	NA
700	513767292	32203833	2014-03-04 11:26:00	2014-03-04	11:26:22	4	2014	3	11	26	10108	NA
780	514713965	30577978	2014-03-04 08:59:00	2014-03-04	08:59:22	4	2014	3	8	59	10109	NA
330	514332855	28064972	2014-04-04 08:21:00	2014-04-04	08:21:10	4	2014	4	8	21	10110	NA
215	512826692	26549403	2014-04-04 09:47:00	2014-04-04	09:47:50	4	2014	4	9	47	10111	NA
120	511841587	27005702	4/17/2014 8:55	4/17/2014	08:55:04	4	2014	17	8	55	10262	NA
215	512764185	26128998	4/17/2014 6:35	4/17/2014	06:35:14	4	2014	17	6	35	10263	NA
ZG02	513332197	2501678	4/17/2014 3:49	4/17/2014	03:49:44	4	2014	17	3	49	10264	NA
130	51271177	29050813	4/16/2014 11:23	4/16/2014	11:23:14	4	2014	16	11	23	10265	NA
230	513085815	28499305	4/16/2014 11:57	4/16/2014	11:57:39	4	2014	16	11	57	10266	NA
330	51433563	28076623	4/16/2014 16:23	4/16/2014	16:23:29	4	2014	16	16	23	10267	NA
700	51376355	32213132	4/16/2014 13:22	4/16/2014	13:22:34	4	2014	16	13	22	10268	NA
710	51441839	31380857	4/16/2014 14:10	4/16/2014	14:10:04	4	2014	16	14	10	10269	NA
780	514718885	30577508	4/16/2014 14:55	4/16/2014	14:55:59	4	2014	16	14	55	10270	NA
421	514809853	24504673	4/17/2014 1:41	4/17/2014	01:41:04	4	2014	17	1	41	10271	NA
W08	514585703	2352939	4/17/2014 0:59	4/17/2014	00:59:04	4	2014	17	0	59	10272	NA
LW01	515688015	22564037	4/16/2014 23:43	4/16/2014	23:43:59	4	2014	16	23	43	10273	NA
W10	516858015	24185657	4/16/2014 22:22	4/16/2014	22:22:14	4	2014	16	22	22	10274	NA
LW02	517996993	25553252	4/16/2014 21:07	4/16/2014	21:07:19	4	2014	16	21	7	10275	NA
W09	517505267	26990077	4/16/2014 20:17	4/16/2014	20:17:59	4	2014	16	20	17	10276	NA
435	515806202	27912923	4/16/2014 18:53	4/16/2014	18:53:19	4	2014	16	18	53	10277	NA
130	512712332	29047028	5/26/2014 7:07	5/26/2014	07:07:15	5	2014	26	7	7	10401	NA
130	51270209	2904204	5/27/2014 7:49	5/27/2014	07:49:00	5	2014	27	7	49	10404	NA
700	513771668	32229838	5/27/2014 10:22	5/27/2014	10:22:05	5	2014	27	10	22	10406	NA
710	51441419	3138064	5/27/2014 12:36	5/27/2014	12:36:50	5	2014	27	12	36	10408	NA
780	514711573	30575272	5/27/2014 15:02	5/27/2014	15:02:00	5	2014	27	15	2	10410	NA
330	514334462	28078417	5/27/2014 16:12	5/27/2014	16:12:25	5	2014	27	16	12	10411	NA
215	512763713	26130892	5/27/2014 19:07	5/27/2014	19:07:40	5	2014	27	19	7	10414	NA
120	511847207	2701992	5/28/2014 9:03	5/28/2014	09:03:15	5	2014	28	9	3	10417	NA
230	512425195	29169898	5/28/2014 13:18	5/28/2014	13:18:55	5	2014	28	13	18	10418	NA
ZG02	513335558	25005277	5/27/2014 18:24	5/27/2014	18:24:20	5	2014	27	18	24	10420	NA
130	512711695	29053073	6/23/2014 7:04	6/23/2014	07:04:47	6	2014	23	7	4	10437	NA
130	512704837	29060873	6/25/2014 4:01	6/25/2014	04:01:47	6	2014	25	4	1	10438	NA
230	513083487	28496702	6/25/2014 3:20	6/25/2014	03:20:12	6	2014	25	3	20	10439	NA
700	513762722	32189047	6/25/2014 1:37	6/25/2014	01:37:02	6	2014	25	1	37	10440	NA
710	514405643	31390383	6/25/2014 0:28	6/25/2014	00:28:42	6	2014	25	0	28	10441	NA
780	514715373	30584313	6/24/2014 23:44	6/24/2014	23:44:52	6	2014	24	23	44	10442	NA
330	514336975	28079037	6/24/2014 22:29	6/24/2014	22:29:47	6	2014	24	22	29	10443	NA
435	515812287	2790686	6/24/2014 21:11	6/24/2014	21:11:37	6	2014	24	21	11	10445	NA
W09	5175029	26995933	6/24/2014 19:54	6/24/2014	19:54:37	6	2014	24	19	54	10446	NA
W10	516838955	2416449	6/24/2014 16:01	6/24/2014	16:01:47	6	2014	24	16	1	10447	NA
W08	514580545	2349923	6/24/2014 13:12	6/24/2014	13:12:52	6	2014	24	13	12	10448	NA
421	514810987	24498203	6/24/2014 12:12	6/24/2014	12:12:42	6	2014	24	12	12	10449	NA
ZG02	513340515	25004755	6/24/2014 11:10	6/24/2014	11:10:37	6	2014	24	11	10	10450	NA
215	512770518	2612891	6/24/2014 10:25	6/24/2014	10:25:12	6	2014	24	10	25	10451	NA
120	511851505	27007567	6/24/2014 9:32	6/24/2014	09:32:47	6	2014	24	9	32	10452	NA
130	512710403	29047087	7/22/2014 6:57	7/22/2014	06:57:15	7	2014	22	6	57	10464	NA
130	512707938	2904719	7/23/2014 6:55	7/23/2014	06:55:16	7	2014	23	6	55	10465	NA
230	513086247	28498318	7/23/2014 7:27	7/23/2014	07:27:01	7	2014	23	7	27	10466	NA
700	513769303	32205258	7/23/2014 8:52	7/23/2014	08:52:26	7	2014	23	8	52	10467	NA
710	514409692	31380753	7/23/2014 9:31	7/23/2014	09:31:16	7	2014	23	9	31	10468	NA
780	51471427	3057083	7/23/2014 10:10	7/23/2014	10:10:16	7	2014	23	10	10	10469	NA
330	51433899	28061257	7/23/2014 11:31	7/23/2014	11:31:36	7	2014	23	11	31	10470	NA
215	512762435	26129418	7/23/2014 12:52	7/23/2014	12:52:51	7	2014	23	12	52	10471	NA
120	511853597	2701091	7/23/2014 14:00	7/23/2014	14:00:16	7	2014	23	14	0	10472	NA
700	513763373	32193207	2014-06-08 07:56:00	2014-06-08	07:56:13	8	2014	6	7	56	10478	NA
710	514399855	31392807	2014-06-08 08:38:00	2014-06-08	08:38:33	8	2014	6	8	38	10479	NA
330	514332968	2808032	2014-06-08 10:02:00	2014-06-08	10:02:43	8	2014	6	10	2	10480	NA
230	513080512	28501583	2014-06-08 11:32:00	2014-06-08	11:32:28	8	2014	6	11	32	10481	NA
130	512705027	2904708	2014-06-08 12:12:00	2014-06-08	12:12:53	8	2014	6	12	12	10482	NA
130	512709885	29047012	8/27/2014 6:58	8/27/2014	06:58:21	8	2014	27	6	58	10595	NA
230	51308509	28494278	8/27/2014 7:31	8/27/2014	07:31:51	8	2014	27	7	31	10596	NA
700	513765155	3218601	8/27/2014 9:14	8/27/2014	09:14:26	8	2014	27	9	14	10597	NA
710	514411802	3138189	8/27/2014 9:57	8/27/2014	09:57:11	8	2014	27	9	57	10598	NA
780	514716035	30575013	8/27/2014 10:39	8/27/2014	10:39:16	8	2014	27	10	39	10599	NA
330	514334358	28076032	8/27/2014 11:51	8/27/2014	11:51:01	8	2014	27	11	51	10600	NA
215	512771892	26139795	8/27/2014 13:16	8/27/2014	13:16:26	8	2014	27	13	16	10602	NA
120	511856388	27017177	8/27/2014 14:08	8/27/2014	14:08:26	8	2014	27	14	8	10603	NA
130	512711672	29048503	2014-04-09 06:43:00	2014-04-09	06:43:28	9	2014	4	6	43	10612	NA
230	513075607	285111	9/24/2014 18:48	9/24/2014	18:48:56	9	2014	24	18	48	10689	NA
330	514340363	28091497	9/25/2014 12:59	9/25/2014	12:59:26	9	2014	25	12	59	10690	NA
700	513753213	32193932	9/24/2014 20:45	9/24/2014	20:45:36	9	2014	24	20	45	10691	NA
710	514409042	31383362	9/25/2014 7:37	9/25/2014	07:37:16	9	2014	25	7	37	10692	NA
780	51471455	30578972	9/25/2014 8:29	9/25/2014	08:29:56	9	2014	25	8	29	10693	NA
435	51581446	27902328	9/25/2014 11:29	9/25/2014	11:29:11	9	2014	25	11	29	10702	NA
130	512698253	29037977	9/24/2014 18:17	9/24/2014	18:17:36	9	2014	24	18	17	10703	NA
700	513752343	32200667	2014-10-10 08:39:00	2014-10-10	08:39:15	10	2014	10	8	39	10737	NA
710	51438302	31453015	2014-10-10 10:33:00	2014-10-10	10:33:40	10	2014	10	10	33	10738	NA
330	514338045	28074262	2014-10-10 13:24:00	2014-10-10	13:24:55	10	2014	10	13	24	10739	NA
700	513751478	32188083	10/13/2014 8:33	10/13/2014	08:33:00	10	2014	13	8	33	10740	NA
230	513118965	28523143	10/13/2014 11:38	10/13/2014	11:38:00	10	2014	13	11	38	10741	NA
780	514711052	30586968	10/13/2014 9:53	10/13/2014	09:53:40	10	2014	13	9	53	10742	NA
130	51270214	29027898	10/13/2014 12:43	10/13/2014	12:43:30	10	2014	13	12	43	10743	NA
700	513763255	32197255	10/14/2014 8:18	10/14/2014	08:18:35	10	2014	14	8	18	10744	NA
780	514723502	30575482	10/14/2014 9:26	10/14/2014	09:26:35	10	2014	14	9	26	10745	NA
230	513084743	2849457	10/14/2014 11:31	10/14/2014	11:31:40	10	2014	14	11	31	10746	NA
215	512763057	26132218	10/15/2014 8:23	10/15/2014	08:23:40	10	2014	15	8	23	10748	NA
330	514335148	28087998	10/15/2014 10:38	10/15/2014	10:38:00	10	2014	15	10	38	10749	NA
130	512705315	29052625	10/15/2014 12:37	10/15/2014	12:37:05	10	2014	15	12	37	10750	NA
230	513077245	28495753	10/15/2014 12:03	10/15/2014	12:03:50	10	2014	15	12	3	10751	NA
130	512717477	29034627	10/27/2014 8:48	10/27/2014	08:48:19	10	2014	27	8	48	10757	NA
780	51472251	30589135	10/27/2014 13:03	10/27/2014	13:03:49	10	2014	27	13	3	10759	NA
230	513084292	28502472	10/28/2014 8:08	10/28/2014	08:08:29	10	2014	28	8	8	10760	NA
330	514393433	280651	10/28/2014 10:26	10/28/2014	10:26:24	10	2014	28	10	26	10761	NA
700	513761242	32187923	2014-07-11 11:52:00	2014-07-11	11:52:55	11	2014	7	11	52	10764	NA
120	511840967	27010853	2014-07-11 08:30:00	2014-07-11	08:30:34	11	2014	7	8	30	10765	NA
230	513090138	28499613	2014-12-11 09:03:00	2014-12-11	09:03:15	11	2014	12	9	3	10766	NA
230	513088495	28490038	11/13/2014 9:20	11/13/2014	09:20:45	11	2014	13	9	20	10768	NA
230	513098542	2848401	11/14/2014 12:10	11/14/2014	12:10:35	11	2014	14	12	10	10770	NA
700	513767883	32203332	11/14/2014 9:57	11/14/2014	09:57:20	11	2014	14	9	57	10771	NA
120	511849752	27022255	11/18/2014 15:00	11/18/2014	15:00:35	11	2014	18	15	0	10772	NA
230	513099777	28498403	11/18/2014 8:51	11/18/2014	08:51:00	11	2014	18	8	51	10773	NA
330	514331178	280739	11/18/2014 12:28	11/18/2014	12:28:25	11	2014	18	12	28	10774	NA
700	513766082	3220434	11/18/2014 10:02	11/18/2014	10:02:45	11	2014	18	10	2	10775	NA
710	514414257	31379205	11/18/2014 10:40	11/18/2014	10:40:50	11	2014	18	10	40	10776	NA
780	514715667	30572795	11/18/2014 11:16	11/18/2014	11:16:20	11	2014	18	11	16	10777	NA
130	512707182	29037018	11/18/2014 8:16	11/18/2014	08:16:30	11	2014	18	8	16	10778	NA
215	512762217	26135995	11/18/2014 13:45	11/18/2014	13:45:45	11	2014	18	13	45	10779	NA
130	512706027	29050337	11/26/2014 7:59	11/26/2014	07:59:20	11	2014	26	7	59	10820	NA
130	51271217	29047433	10/22/2014 19:59	10/22/2014	19:59:09	10	2014	22	19	59	10939	NA
230	513084608	28482145	10/22/2014 20:30	10/22/2014	20:30:09	10	2014	22	20	30	10940	NA
700	513771325	32218005	10/22/2014 22:25	10/22/2014	22:25:39	10	2014	22	22	25	10941	NA
710	514407238	31386483	10/22/2014 23:19	10/22/2014	23:19:19	10	2014	22	23	19	10942	NA
780	514711288	30572788	10/23/2014 0:16	10/23/2014	00:16:34	10	2014	23	0	16	10943	NA
330	514329087	28081963	10/23/2014 2:00	10/23/2014	02:00:14	10	2014	23	2	0	10944	NA
120	511845613	2700054	10/23/2014 3:52	10/23/2014	03:52:49	10	2014	23	3	52	10947	NA
330	514341905	28092783	12/16/2014 10:28	12/16/2014	10:28:26	12	2014	16	10	28	10958	NA
130	512705788	29048507	12/16/2014 23:00	12/16/2014	23:00:16	12	2014	16	23	0	10959	NA
230	513082297	2849406	12/16/2014 17:35	12/16/2014	17:35:51	12	2014	16	17	35	10960	NA
700	513767267	32182222	12/16/2014 15:51	12/16/2014	15:51:06	12	2014	16	15	51	10961	NA
710	514387053	31374855	12/16/2014 14:49	12/16/2014	14:49:56	12	2014	16	14	49	10962	NA
780	51471049	3057727	12/16/2014 13:36	12/16/2014	13:36:51	12	2014	16	13	36	10963	NA
ZG02	513344052	2504363	12/16/2014 20:37	12/16/2014	20:37:16	12	2014	16	20	37	10964	NA
215	512764497	2613824	12/16/2014 18:47	12/16/2014	18:47:21	12	2014	16	18	47	10965	NA
120	51184983	26988035	12/16/2014 22:00	12/16/2014	22:00:31	12	2014	16	22	0	10966	NA
215	NA	NA	3/21/2002 10:08	3/21/2002	10:08:38	3	2002	21	10	8	10969	NA
130	NA	NA	12/15/2011 9:23	12/15/2011	09:23:09	12	2011	15	9	23	10970	NA
230	NA	NA	12/15/2011 9:51	12/15/2011	09:51:05	12	2011	15	9	51	10971	NA
130	512705438	29050617	2/23/2015 11:44	2/23/2015	11:44:48	2	2015	23	11	44	11034	NA
700	51376327	32196283	2/23/2015 9:47	2/23/2015	09:47:58	2	2015	23	9	47	11035	NA
120	511845397	2701669	2/19/2015 6:41	2/19/2015	06:41:57	2	2015	19	6	41	11036	NA
130	512711302	29056373	2/17/2015 11:13	2/17/2015	11:13:48	2	2015	17	11	13	11037	NA
215	512766838	2614751	2/19/2015 5:08	2/19/2015	05:08:32	2	2015	19	5	8	11038	NA
230	513091205	28489797	2/17/2015 13:10	2/17/2015	13:10:57	2	2015	17	13	10	11039	NA
330	514330273	28085343	2/18/2015 10:15	2/18/2015	10:15:27	2	2015	18	10	15	11040	NA
700	513755982	32192577	2/17/2015 15:38	2/17/2015	15:38:22	2	2015	17	15	38	11041	NA
710	514408832	31379778	2/17/2015 17:55	2/17/2015	17:55:27	2	2015	17	17	55	11042	NA
780	514672817	30521717	2/17/2015 19:01	2/17/2015	19:01:32	2	2015	17	19	1	11043	NA
ZG02	513353418	25012628	2/19/2015 3:54	2/19/2015	03:54:42	2	2015	19	3	54	11044	NA
421	51480791	24483415	2/19/2015 2:12	2/19/2015	02:12:17	2	2015	19	2	12	11045	NA
435	515809747	27883825	2/18/2015 15:23	2/18/2015	15:23:42	2	2015	18	15	23	11046	NA
W08	514586067	23501907	2/19/2015 1:35	2/19/2015	01:35:07	2	2015	19	1	35	11047	NA
W09	517496357	26996678	2/18/2015 16:50	2/18/2015	16:50:17	2	2015	18	16	50	11048	NA
W10	516831493	24170845	2/18/2015 22:20	2/18/2015	22:20:57	2	2015	18	22	20	11049	NA
LW01	515689973	22557103	2/19/2015 0:11	2/19/2015	00:11:57	2	2015	19	0	11	11050	NA
LW02	517992377	25548477	2/18/2015 21:11	2/18/2015	21:11:47	2	2015	18	21	11	11051	NA
700	513766278	3220594	3/23/2015 10:22	3/23/2015	10:22:58	3	2015	23	10	22	11080	NA
710	514407577	31386637	3/23/2015 11:41	3/23/2015	11:41:28	3	2015	23	11	41	11081	NA
780	514704355	3057397	3/23/2015 12:47	3/23/2015	12:47:48	3	2015	23	12	47	11082	NA
130	512716578	29063395	3/24/2015 8:07	3/24/2015	08:07:03	3	2015	24	8	7	11084	NA
230	513092663	28509292	3/24/2015 9:11	3/24/2015	09:11:18	3	2015	24	9	11	11085	NA
330	514334103	28085075	3/24/2015 10:26	3/24/2015	10:26:10	3	2015	24	10	26	11086	NA
120	511850423	27015308	3/27/2015 13:37	3/27/2015	13:37:02	3	2015	27	13	37	11098	NA
215	512762163	26128602	3/27/2015 12:18	3/27/2015	12:18:27	3	2015	27	12	18	11099	NA
ZG02	51333628	24992788	3/27/2015 9:19	3/27/2015	09:19:17	3	2015	27	9	19	11100	NA
130	51270619	29047253	2015-03-04 07:24:00	2015-03-04	07:24:46	4	2015	3	7	24	11101	NA
230	513085363	28500942	2015-03-04 08:06:00	2015-03-04	08:06:01	4	2015	3	8	6	11102	NA
130	512707618	29004293	4/20/2015 7:44	4/20/2015	07:44:19	4	2015	20	7	44	11107	NA
230	513083467	28492382	4/20/2015 8:05	4/20/2015	08:05:04	4	2015	20	8	5	11108	NA
120	511848542	27007227	4/29/2015 5:14	4/29/2015	05:14:08	4	2015	29	5	14	11136	NA
230	513081483	28487455	4/28/2015 9:38	4/28/2015	09:38:48	4	2015	28	9	38	11137	NA
330	514343485	2809508	4/29/2015 10:51	4/29/2015	10:51:53	4	2015	29	10	51	11138	NA
700	513770298	32198348	4/28/2015 11:08	4/28/2015	11:08:38	4	2015	28	11	8	11141	NA
710	514410307	31377687	4/28/2015 12:38	4/28/2015	12:38:58	4	2015	28	12	38	11142	NA
780	514711588	30577235	4/28/2015 13:46	4/28/2015	13:46:53	4	2015	28	13	46	11143	NA
130	512711602	29042692	4/28/2015 8:14	4/28/2015	08:14:28	4	2015	28	8	14	11144	NA
215	512767448	26128743	4/29/2015 6:31	4/29/2015	06:31:13	4	2015	29	6	31	11145	NA
ZG02	513328912	24996	4/29/2015 7:21	4/29/2015	07:21:23	4	2015	29	7	21	11146	NA
230	513082013	28492038	2015-04-05 08:06:00	2015-04-05	08:06:52	5	2015	4	8	6	11153	NA
330	514332153	28085362	2015-04-05 11:53:00	2015-04-05	11:53:52	5	2015	4	11	53	11154	NA
120	511845222	27005057	5/18/2015 13:45	5/18/2015	13:45:39	5	2015	18	13	45	11164	NA
230	513087982	28495773	5/18/2015 8:38	5/18/2015	08:38:14	5	2015	18	8	38	11165	NA
330	514334222	28080653	5/18/2015 9:36	5/18/2015	09:36:44	5	2015	18	9	36	11166	NA
130	512708463	29049548	5/18/2015 7:46	5/18/2015	07:46:29	5	2015	18	7	46	11170	NA
215	512775502	26163277	5/18/2015 12:36	5/18/2015	12:36:09	5	2015	18	12	36	11171	NA
ZG02	513333965	25003543	5/18/2015 11:24	5/18/2015	11:24:14	5	2015	18	11	24	11172	NA
700	513765558	32205358	5/19/2015 8:46	5/19/2015	08:46:05	5	2015	19	8	46	11173	NA
710	514406712	31397408	5/19/2015 9:58	5/19/2015	09:58:30	5	2015	19	9	58	11174	NA
780	514711327	30575825	5/19/2015 10:38	5/19/2015	10:38:20	5	2015	19	10	38	11175	NA
120	51150336	26097852	5/22/2015 11:48	5/22/2015	11:48:05	5	2015	22	11	48	11176	NA
230	51308212	28483878	6/17/2015 7:30	6/17/2015	07:30:17	6	2015	17	7	30	11200	NA
330	514335403	28077797	6/17/2015 8:53	6/17/2015	08:53:02	6	2015	17	8	53	11201	NA
120	511850082	2701686	6/23/2015 11:11	6/23/2015	11:11:16	6	2015	23	11	11	11242	NA
130	512716517	29048208	6/23/2015 8:26	6/23/2015	08:26:17	6	2015	23	8	26	11243	NA
215	512756718	26127877	6/23/2015 12:58	6/23/2015	12:58:21	6	2015	23	12	58	11244	NA
230	513086772	284988	6/23/2015 9:50	6/23/2015	09:50:06	6	2015	23	9	50	11245	NA
330	514327238	28077488	6/24/2015 2:27	6/24/2015	02:27:46	6	2015	24	2	27	11246	NA
700	513767018	32203925	6/24/2015 9:15	6/24/2015	09:15:46	6	2015	24	9	15	11247	NA
710	514405977	31398455	6/24/2015 8:22	6/24/2015	08:22:11	6	2015	24	8	22	11248	NA
780	514711125	30583447	6/24/2015 4:16	6/24/2015	04:16:51	6	2015	24	4	16	11249	NA
ZG02	513334988	24986792	6/23/2015 14:23	6/23/2015	14:23:06	6	2015	23	14	23	11250	NA
LW01	515693342	22546798	6/23/2015 18:20	6/23/2015	18:20:11	6	2015	23	18	20	11251	NA
421	51481224	24492855	6/23/2015 15:57	6/23/2015	15:57:26	6	2015	23	15	57	11253	NA
435	51580361	27909782	6/24/2015 0:58	6/24/2015	00:58:06	6	2015	24	0	58	11254	NA
W08	51455782	23492168	6/23/2015 16:50	6/23/2015	16:50:21	6	2015	23	16	50	11256	NA
W09	517503163	26994453	6/23/2015 23:23	6/23/2015	23:23:06	6	2015	23	23	23	11257	NA
W10	516831453	24177745	6/23/2015 19:43	6/23/2015	19:43:31	6	2015	23	19	43	11258	NA
LW02	518005982	25557475	6/23/2015 22:13	6/23/2015	22:13:46	6	2015	23	22	13	11259	NA
230	51308476	28525808	7/15/2015 7:37	7/15/2015	07:37:02	7	2015	15	7	37	11362	NA
330	514335208	28081	7/15/2015 8:44	7/15/2015	08:44:42	7	2015	15	8	44	11363	NA
700	513764602	32199188	7/23/2015 8:46	7/23/2015	08:46:52	7	2015	23	8	46	11427	2623821361
710	514403252	31377497	7/23/2015 9:55	7/23/2015	09:55:02	7	2015	23	9	55	11428	NA
780	514706095	30579012	7/23/2015 10:40	7/23/2015	10:40:33	7	2015	23	10	40	11429	NA
330	51433381	28065562	7/23/2015 12:05	7/23/2015	12:05:43	7	2015	23	12	5	11430	NA
230	513079665	2850486	7/23/2015 13:17	7/23/2015	13:17:23	7	2015	23	13	17	11431	NA
130	512726137	29027375	7/23/2015 13:49	7/23/2015	13:49:58	7	2015	23	13	49	11432	NA
ZG02	513336893	2499936	7/24/2015 9:02	7/24/2015	09:02:13	7	2015	24	9	2	11433	NA
215	512769728	26139037	7/24/2015 10:19	7/24/2015	10:19:18	7	2015	24	10	19	11434	NA
120	511852815	27017968	7/24/2015 11:19	7/24/2015	11:19:38	7	2015	24	11	19	11435	NA
230	513087038	28504903	2015-04-08 07:14:00	2015-04-08	07:14:27	8	2015	4	7	14	11484	3535978271
330	514335808	28076763	2015-04-08 09:07:00	2015-04-08	09:07:17	8	2015	4	9	7	11485	3156773021
130	512693247	29039347	8/17/2015 8:01	8/17/2015	08:01:36	8	2015	17	8	1	11502	NA
230	513082065	28487612	8/17/2015 8:34	8/17/2015	08:34:21	8	2015	17	8	34	11503	NA
700	51376284	32207798	8/17/2015 10:28	8/17/2015	10:28:16	8	2015	17	10	28	11505	NA
710	514408173	3137841	8/17/2015 11:33	8/17/2015	11:33:11	8	2015	17	11	33	11506	NA
780	514708803	30577297	8/17/2015 12:14	8/17/2015	12:14:11	8	2015	17	12	14	11507	NA
120	511854192	27006547	8/24/2015 7:55	8/24/2015	07:55:39	8	2015	24	7	55	11520	NA
230	513091092	28482818	8/24/2015 13:21	8/24/2015	13:21:29	8	2015	24	13	21	11523	NA
330	514339297	28080152	8/18/2015 7:55	8/18/2015	07:55:06	8	2015	18	7	55	11524	2793679303
ZG02	513348678	24998202	8/18/2015 9:33	8/18/2015	09:33:11	8	2015	18	9	33	11525	NA
215	512761075	26134703	8/18/2015 10:48	8/18/2015	10:48:11	8	2015	18	10	48	11526	NA
120	511851492	27013813	8/18/2015 11:59	8/18/2015	11:59:36	8	2015	18	11	59	11527	2755593635
780	514712817	30581553	2015-04-09 08:31:00	2015-04-09	08:31:45	9	2015	4	8	31	11644	2676637407
215	51274988	26162905	10/19/2015 9:55	10/19/2015	09:55:36	10	2015	19	9	55	11859	NA
780	514712387	30566852	10/20/2015 10:04	10/20/2015	10:04:59	10	2015	20	10	4	11862	NA
330	514331198	28084933	10/20/2015 12:22	10/20/2015	12:22:03	10	2015	20	12	22	11863	NA
120	511846435	27011382	9/30/2015 14:23	9/30/2015	14:23:01	9	2015	30	14	23	12355	NA
215	51277002	26131577	9/30/2015 13:10	9/30/2015	13:10:21	9	2015	30	13	10	12356	NA
ZG02	513341005	2500471	9/30/2015 11:10	9/30/2015	11:10:26	9	2015	30	11	10	12357	NA
330	514339323	28080468	9/29/2015 14:07	9/29/2015	14:07:06	9	2015	29	14	7	12358	NA
780	514723593	30608242	9/29/2015 20:35	9/29/2015	20:35:41	9	2015	29	20	35	12359	3174423273
700	51376962	3221874	9/29/2015 17:47	9/29/2015	17:47:26	9	2015	29	17	47	12360	2847363636
710	514412873	31421537	9/29/2015 19:42	9/29/2015	19:42:36	9	2015	29	19	42	12361	2929022389
230	51308332	28483642	9/29/2015 9:40	9/29/2015	09:40:31	9	2015	29	9	40	12362	NA
130	512698188	29013185	9/29/2015 8:16	9/29/2015	08:16:47	9	2015	29	8	16	12363	NA
435	515806592	27900637	9/29/2015 23:40	9/29/2015	23:40:31	9	2015	29	23	40	12365	3006418393
W09	517504123	27014262	9/30/2015 1:09	9/30/2015	01:09:31	9	2015	30	1	9	12366	NA
LW01	515698442	2257247	9/30/2015 6:22	9/30/2015	06:22:26	9	2015	30	6	22	12367	NA
LW02	518004038	25553582	9/30/2015 2:30	9/30/2015	02:30:41	9	2015	30	2	30	12368	NA
W10	51682485	24157905	9/30/2015 4:19	9/30/2015	04:19:21	9	2015	30	4	19	12369	NA
421	514808047	24505607	9/30/2015 9:40	9/30/2015	09:40:01	9	2015	30	9	40	12370	NA
W08	51457657	2351728	9/30/2015 8:09	9/30/2015	08:09:31	9	2015	30	8	9	12371	NA
710	5144047	31385223	10/31/2015 12:02	10/31/2015	12:02:35	10	2015	31	12	2	12689	NA
130	512704313	29050983	11/23/2015 8:25	11/23/2015	08:25:32	11	2015	23	8	25	12771	NA
230	513089558	28495167	11/23/2015 8:59	11/23/2015	08:59:32	11	2015	23	8	59	12772	NA
700	513764075	32195055	11/23/2015 10:18	11/23/2015	10:18:47	11	2015	23	10	18	12773	NA
710	5144047	31381905	11/23/2015 11:05	11/23/2015	11:05:57	11	2015	23	11	5	12774	NA
780	514716405	30574388	11/23/2015 11:40	11/23/2015	11:40:12	11	2015	23	11	40	12775	NA
330	514333923	28083152	11/23/2015 12:53	11/23/2015	12:53:37	11	2015	23	12	53	12776	3348357475
215	512762597	26123115	11/23/2015 14:17	11/23/2015	14:17:32	11	2015	23	14	17	12778	33762296
120	511853655	27016893	11/23/2015 15:24	11/23/2015	15:24:02	11	2015	23	15	24	12779	337980275
120	511849742	27011547	10/28/2015 15:03	10/28/2015	15:03:48	10	2015	28	15	3	12856	NA
215	512775333	26135042	10/28/2015 14:01	10/28/2015	14:01:38	10	2015	28	14	1	12857	3197390975
ZG02	513334393	25000948	10/28/2015 11:17	10/28/2015	11:17:18	10	2015	28	11	17	12858	32420566
130	512709755	29052227	10/27/2015 16:20	10/27/2015	16:20:23	10	2015	27	16	20	12859	NA
230	513087115	28500055	10/28/2015 8:08	10/28/2015	08:08:18	10	2015	28	8	8	12860	3135641486
330	514338288	28092985	10/28/2015 9:24	10/28/2015	09:24:18	10	2015	28	9	24	12861	3128689134
700	513766052	3221319	10/27/2015 11:23	10/27/2015	11:23:23	10	2015	27	11	23	12864	NA
710	514413898	31383393	10/27/2015 13:00	10/27/2015	13:00:23	10	2015	27	13	0	12865	NA
780	514714292	30576725	10/27/2015 14:02	10/27/2015	14:02:53	10	2015	27	14	2	12866	NA
780	514705308	30580778	12/14/2015 10:28	12/14/2015	10:28:50	12	2015	14	10	28	12975	NA
130	512717573	29059833	2015-03-12 08:34:00	2015-03-12	08:34:58	12	2015	3	8	34	12982	34255048
230	513079515	28499428	2015-03-12 09:10:00	2015-03-12	09:10:18	12	2015	3	9	10	12983	34602344
215	512754677	26115883	2015-03-12 10:40:00	2015-03-12	10:40:48	12	2015	3	10	40	12984	34015773
120	511850522	27003588	2015-03-12 11:55:00	2015-03-12	11:55:48	12	2015	3	11	55	12985	34442185
215	512767368	26141598	12/15/2015 10:05	12/15/2015	10:05:48	12	2015	15	10	5	12997	NA
120	511844273	27014283	12/15/2015 12:08	12/15/2015	12:08:43	12	2015	15	12	8	12999	NA
120	511846048	27017283	12/24/2015 1:06	12/24/2015	01:06:44	12	2015	24	1	6	13066	NA
215	512763967	26134672	12/24/2015 0:14	12/24/2015	00:14:19	12	2015	24	0	14	13067	NA
ZG02	513335398	25001615	12/23/2015 23:25	12/23/2015	23:25:29	12	2015	23	23	25	13068	NA
330	514330882	28081973	12/23/2015 21:47	12/23/2015	21:47:59	12	2015	23	21	47	13069	NA
700	513765827	32206818	12/23/2015 19:15	12/23/2015	19:15:14	12	2015	23	19	15	13070	NA
710	514407662	3139377	12/23/2015 20:00	12/23/2015	20:00:28	12	2015	23	20	0	13071	NA
780	514713372	30569237	12/23/2015 20:39	12/23/2015	20:39:18	12	2015	23	20	39	13072	NA
230	513084487	28496472	12/23/2015 17:35	12/23/2015	17:35:44	12	2015	23	17	35	13074	NA
130	512713305	29048632	12/23/2015 17:01	12/23/2015	17:01:54	12	2015	23	17	1	13075	NA
130	512709718	29050538	1/27/2016 9:07	1/27/2016	09:07:21	1	2016	27	9	7	13096	NA
700	51376179	32208392	1/27/2016 13:20	1/27/2016	13:20:52	1	2016	27	13	20	13099	NA
120	511849717	27004723	1/27/2016 10:38	1/27/2016	10:38:41	1	2016	27	10	38	13102	NA
ZG02	513326388	24983442	1/28/2016 14:56	1/28/2016	14:56:25	1	2016	28	14	56	13145	4005175131
230	513086857	28499463	1/28/2016 8:33	1/28/2016	08:33:11	1	2016	28	8	33	13147	4052099806
710	514406248	3138707	1/28/2016 10:24	1/28/2016	10:24:31	1	2016	28	10	24	13148	4215141377
780	514715383	30581313	1/28/2016 11:07	1/28/2016	11:07:26	1	2016	28	11	7	13149	4343838299
330	514326562	28078023	1/28/2016 12:38	1/28/2016	12:38:36	1	2016	28	12	38	13150	4159930304
LW01	515702958	22553767	2/16/2016 21:42	2/16/2016	21:42:18	2	2016	16	21	42	13353	NA
LW02	518006087	25572313	2/17/2016 1:03	2/17/2016	01:03:33	2	2016	17	1	3	13354	NA
ZG02	513338875	25005285	2/16/2016 17:19	2/16/2016	17:19:59	2	2016	16	17	19	13355	394748719
435	51580974	2790847	2/17/2016 10:20	2/17/2016	10:20:13	2	2016	17	10	20	13356	NA
120	511853398	2700991	2/16/2016 14:38	2/16/2016	14:38:54	2	2016	16	14	38	13357	4013560474
130	512712603	2905155	2/16/2016 8:38	2/16/2016	08:38:19	2	2016	16	8	38	13358	NA
230	513081833	28499425	2/16/2016 10:12	2/16/2016	10:12:11	2	2016	16	10	12	13359	3892350901
330	514335487	28086833	2/16/2016 11:20	2/16/2016	11:20:51	2	2016	16	11	20	13360	3947642877
215	512771618	26134013	2/16/2016 16:08	2/16/2016	16:08:14	2	2016	16	16	8	13361	3916890363
700	513767283	32172292	2/17/2016 15:55	2/17/2016	15:55:20	2	2016	17	15	55	13362	4029849122
710	514411545	31368912	2/17/2016 14:35	2/17/2016	14:35:25	2	2016	17	14	35	13363	4055434576
780	514704705	3060494	2/17/2016 13:35	2/17/2016	13:35:50	2	2016	17	13	35	13364	NA
421	514828578	2451223	2/16/2016 19:31	2/16/2016	19:31:09	2	2016	16	19	31	13365	NA
W09	51749522	2701216	2/17/2016 2:38	2/17/2016	02:38:48	2	2016	17	2	38	13367	NA
W08	514568563	23499877	2/16/2016 20:31	2/16/2016	20:31:44	2	2016	16	20	31	13368	NA
W10	516832543	24179272	2/16/2016 23:16	2/16/2016	23:16:53	2	2016	16	23	16	13369	NA
130	512716407	2905968	2016-04-03 08:19:00	2016-04-03	08:19:50	3	2016	4	8	19	13404	NA
230	513086753	28495052	2016-04-03 08:52:00	2016-04-03	08:52:15	3	2016	4	8	52	13405	NA
710	514401163	3138409	2016-04-03 14:39:00	2016-04-03	14:39:15	3	2016	4	14	39	13406	NA
780	514704768	30585103	2016-04-03 14:07:00	2016-04-03	14:07:35	3	2016	4	14	7	13407	NA
330	514334993	28082413	2016-04-03 13:00:00	2016-04-03	13:00:00	3	2016	4	13	0	13409	NA
215	51276731	26127548	2016-04-03 10:49:00	2016-04-03	10:49:55	3	2016	4	10	49	13411	NA
120	51184111	2701124	2016-04-03 10:01:00	2016-04-03	10:01:35	3	2016	4	10	1	13412	NA
780	514707903	3056515	3/21/2016 9:28	3/21/2016	09:28:21	3	2016	21	9	28	13421	NA
780	514700725	30557132	3/24/2016 9:58	3/24/2016	09:58:05	3	2016	24	9	58	13500	NA
330	514333188	28076257	3/22/2016 9:38	3/22/2016	09:38:40	3	2016	22	9	38	13506	NA
130	512713923	29050317	3/22/2016 8:02	3/22/2016	08:02:30	3	2016	22	8	2	13507	NA
330	514338485	28094573	3/25/2016 9:26	3/25/2016	09:26:25	3	2016	25	9	26	13510	NA
130	512707513	29051008	3/25/2016 7:59	3/25/2016	07:59:55	3	2016	25	7	59	13511	NA
120	51186087	27031952	2016-04-04 08:02:00	2016-04-04	08:02:47	4	2016	4	8	2	13515	687429015
215	512772717	26137445	2016-04-04 09:15:00	2016-04-04	09:15:22	4	2016	4	9	15	13516	7177275
120	51185196	27019413	2016-11-04 13:22:00	2016-11-04	13:22:02	4	2016	11	13	22	13568	NA
130	512712183	29035558	2016-11-04 07:05:00	2016-11-04	07:05:27	4	2016	11	7	5	13569	NA
230	513076855	28508723	2016-11-04 07:26:00	2016-11-04	07:26:52	4	2016	11	7	26	13570	NA
215	512768765	26132077	2016-11-04 12:12:00	2016-11-04	12:12:07	4	2016	11	12	12	13571	NA
330	514319283	28065963	2016-11-04 10:21:00	2016-11-04	10:21:02	4	2016	11	10	21	13572	NA
710	514409482	31394473	2016-11-04 08:59:00	2016-11-04	08:59:32	4	2016	11	8	59	13573	NA
780	514719678	30572927	2016-11-04 09:26:00	2016-11-04	09:26:27	4	2016	11	9	26	13574	NA
130	512715447	29046753	3/30/2016 7:15	3/30/2016	07:15:12	3	2016	30	7	15	13655	NA
230	513083118	28492522	3/30/2016 8:08	3/30/2016	08:08:02	3	2016	30	8	8	13656	NA
330	514339562	28084738	3/30/2016 9:16	3/30/2016	09:16:02	3	2016	30	9	16	13657	NA
780	514708307	30585128	3/30/2016 10:58	3/30/2016	10:58:47	3	2016	30	10	58	13658	NA
710	514394462	31360598	3/30/2016 12:19	3/30/2016	12:19:37	3	2016	30	12	19	13659	NA
700	513767847	32202737	3/30/2016 13:02	3/30/2016	13:02:27	3	2016	30	13	2	13660	NA
ZG02	513337148	2497515	3/31/2016 9:43	3/31/2016	09:43:12	3	2016	31	9	43	13661	NA
215	512770948	26127347	3/31/2016 8:39	3/31/2016	08:39:12	3	2016	31	8	39	13662	NA
120	511853043	27012743	3/31/2016 7:28	3/31/2016	07:28:42	3	2016	31	7	28	13663	NA
120	511846473	27018418	2016-04-05 10:07:00	2016-04-05	10:07:12	5	2016	4	10	7	13696	766879875
130	512706645	29049972	2016-04-05 07:24:00	2016-04-05	07:24:03	5	2016	4	7	24	13697	7913320083
230	513087303	28504337	2016-04-05 08:56:00	2016-04-05	08:56:18	5	2016	4	8	56	13698	702969125
330	514339585	28087955	2016-04-05 12:39:00	2016-04-05	12:39:32	5	2016	4	12	39	13699	NA
780	514723867	3058763	2016-04-05 13:41:00	2016-04-05	13:41:32	5	2016	4	13	41	13702	NA
215	512776768	26142783	2016-04-05 10:51:00	2016-04-05	10:51:37	5	2016	4	10	51	13704	7272118
120	511849665	2701832	5/25/2016 5:23	5/25/2016	05:23:47	5	2016	25	5	23	13764	NA
215	51277228	26142253	5/25/2016 6:45	5/25/2016	06:45:42	5	2016	25	6	45	13765	NA
ZG02	513339927	24987415	5/25/2016 7:55	5/25/2016	07:55:27	5	2016	25	7	55	13766	NA
130	512706517	29040507	5/24/2016 7:55	5/24/2016	07:55:12	5	2016	24	7	55	13767	NA
230	513082068	28494518	5/24/2016 9:17	5/24/2016	09:17:17	5	2016	24	9	17	13768	NA
330	514334007	28082737	5/25/2016 10:25	5/25/2016	10:25:07	5	2016	25	10	25	13769	NA
700	513763645	32203075	5/24/2016 11:36	5/24/2016	11:36:57	5	2016	24	11	36	13770	NA
710	514412922	31394248	5/24/2016 13:45	5/24/2016	13:45:32	5	2016	24	13	45	13771	NA
780	51472148	30575448	5/24/2016 14:35	5/24/2016	14:35:17	5	2016	24	14	35	13772	NA
421	514806988	24508655	5/26/2016 7:08	5/26/2016	07:08:12	5	2016	26	7	8	13773	NA
W08	514544325	23484908	5/26/2016 6:27	5/26/2016	06:27:32	5	2016	26	6	27	13774	NA
LW01	515684973	2256108	5/26/2016 5:26	5/26/2016	05:26:12	5	2016	26	5	26	13775	NA
LW02	518000748	2555196	5/26/2016 2:52	5/26/2016	02:52:17	5	2016	26	2	52	13776	NA
W10	516832432	24168083	5/26/2016 4:08	5/26/2016	04:08:47	5	2016	26	4	8	13777	NA
W09	51750243	27001993	5/26/2016 1:57	5/26/2016	01:57:52	5	2016	26	1	57	13778	5358372397
435	515806705	27897223	5/26/2016 0:42	5/26/2016	00:42:32	5	2016	26	0	42	13779	4624675673
130	512707032	29049025	5/25/2016 16:47	5/25/2016	16:47:07	5	2016	25	16	47	13784	NA
230	513090312	28489377	5/25/2016 17:17	5/25/2016	17:17:42	5	2016	25	17	17	13785	NA
330	514326762	28078193	5/25/2016 22:03	5/25/2016	22:03:27	5	2016	25	22	3	13786	4205432828
700	513771633	3219746	5/25/2016 18:57	5/25/2016	18:57:32	5	2016	25	18	57	13787	4116623673
710	514417663	3138755	5/25/2016 19:41	5/25/2016	19:41:37	5	2016	25	19	41	13788	4258570535
780	514714928	30546413	5/25/2016 20:14	5/25/2016	20:14:22	5	2016	25	20	14	13789	4317556133
120	511848277	26973905	6/15/2016 13:25	6/15/2016	13:25:38	6	2016	15	13	25	13798	NA
215	512765328	26135927	6/15/2016 8:20	6/15/2016	08:20:13	6	2016	15	8	20	13799	5075027185
ZG02	513332943	2499997	6/15/2016 10:29	6/15/2016	10:29:58	6	2016	15	10	29	13800	NA
130	512658257	29069417	6/14/2016 7:51	6/14/2016	07:51:08	6	2016	14	7	51	13801	423495104
230	513077865	2848669	6/14/2016 9:02	6/14/2016	09:02:28	6	2016	14	9	2	13802	4794841629
330	514327605	28057805	6/14/2016 10:00	6/14/2016	10:00:33	6	2016	14	10	0	13803	580254462
780	514706987	30606992	6/14/2016 11:44	6/14/2016	11:44:08	6	2016	14	11	44	13804	4649337204
710	514399222	3138252	6/14/2016 12:47	6/14/2016	12:47:23	6	2016	14	12	47	13805	415060233
700	513768525	32182023	6/14/2016 13:37	6/14/2016	13:37:33	6	2016	14	13	37	13806	NA
215	512770312	26126688	2016-06-06 09:39:00	2016-06-06	09:39:08	6	2016	6	9	39	13876	NA
120	51185075	27007553	2016-06-06 08:54:00	2016-06-06	08:54:28	6	2016	6	8	54	13877	NA
130	512716733	29052283	2016-06-06 06:56:00	2016-06-06	06:56:13	6	2016	6	6	56	13878	NA
230	51308611	28489553	2016-06-06 07:59:00	2016-06-06	07:59:28	6	2016	6	7	59	13879	NA
700	513764652	32186542	2016-06-06 13:38:00	2016-06-06	13:38:43	6	2016	6	13	38	13880	NA
710	514405862	31393855	2016-06-06 13:04:00	2016-06-06	13:04:53	6	2016	6	13	4	13881	NA
780	514713577	30578163	2016-06-06 12:37:00	2016-06-06	12:37:38	6	2016	6	12	37	13882	NA
330	514332535	28087988	2016-06-06 11:43:00	2016-06-06	11:43:13	6	2016	6	11	43	13883	NA
130	512714655	2905642	6/30/2016 7:11	6/30/2016	07:11:28	6	2016	30	7	11	13897	NA
120	511849162	2701749	6/30/2016 8:49	6/30/2016	08:49:13	6	2016	30	8	49	13898	NA
215	512775437	26135468	6/30/2016 9:31	6/30/2016	09:31:23	6	2016	30	9	31	13899	NA
330	514334315	28085122	6/30/2016 11:21	6/30/2016	11:21:33	6	2016	30	11	21	13901	NA
780	514713677	3058387	6/30/2016 12:17	6/30/2016	12:17:53	6	2016	30	12	17	13902	NA
710	514417708	31388965	6/30/2016 12:49	6/30/2016	12:49:48	6	2016	30	12	49	13903	NA
700	513764997	3218887	6/30/2016 13:25	6/30/2016	13:25:08	6	2016	30	13	25	13904	NA
230	513088452	28496992	6/30/2016 7:40	6/30/2016	07:40:08	6	2016	30	7	40	13905	NA
130	512710535	29044713	7/25/2016 7:05	7/25/2016	07:05:32	7	2016	25	7	5	14007	NA
230	513083045	28491623	7/25/2016 7:57	7/25/2016	07:57:42	7	2016	25	7	57	14008	NA
330	51433563	28087687	7/25/2016 8:56	7/25/2016	08:56:12	7	2016	25	8	56	14009	NA
700	51376908	322073	7/25/2016 12:07	7/25/2016	12:07:37	7	2016	25	12	7	14010	NA
710	51441376	3139627	7/25/2016 11:18	7/25/2016	11:18:22	7	2016	25	11	18	14011	NA
780	514710103	30583073	7/25/2016 10:30	7/25/2016	10:30:37	7	2016	25	10	30	14012	NA
120	51185	270116667	7/26/2016 8:32	7/26/2016	08:32:42	7	2016	26	8	32	14013	NA
215	5127666667	261333333	7/26/2016 9:27	7/26/2016	09:27:22	7	2016	26	9	27	14014	NA
ZG02	5133333333	2.5	7/26/2016 11:05	7/26/2016	11:05:12	7	2016	26	11	5	14015	NA
215	512769695	26130135	8/16/2016 10:33	8/16/2016	10:33:18	8	2016	16	10	33	14022	2829719563
120	511852838	27018105	8/16/2016 7:38	8/16/2016	07:38:03	8	2016	16	7	38	14023	2632023017
215	512763343	2612869	7/29/2016 9:09	7/29/2016	09:09:17	7	2016	29	9	9	14030	30375554
120	511850213	2700622	7/29/2016 11:14	7/29/2016	11:14:02	7	2016	29	11	14	14031	2911555514
130	512712155	2904884	8/23/2016 7:44	8/23/2016	07:44:00	8	2016	23	7	44	14054	NA
230	513089332	28502155	8/23/2016 8:40	8/23/2016	08:40:25	8	2016	23	8	40	14055	NA
330	51433021	28082398	8/23/2016 9:58	8/23/2016	09:58:25	8	2016	23	9	58	14056	NA
780	514708143	30591998	8/23/2016 11:29	8/23/2016	11:29:10	8	2016	23	11	29	14057	NA
710	514412778	31396263	8/23/2016 12:18	8/23/2016	12:18:50	8	2016	23	12	18	14058	NA
700	513764845	32209597	8/23/2016 13:02	8/23/2016	13:02:05	8	2016	23	13	2	14059	NA
120	511851375	27010268	8/24/2016 7:50	8/24/2016	07:50:25	8	2016	24	7	50	14060	NA
215	512773052	26127682	8/24/2016 9:07	8/24/2016	09:07:10	8	2016	24	9	7	14061	NA
ZG02	51333023	24999202	8/24/2016 10:33	8/24/2016	10:33:25	8	2016	24	10	33	14062	NA
780	514713317	30576497	8/30/2016 10:59	8/30/2016	10:59:14	8	2016	30	10	59	14079	NA
330	514335252	28093525	8/31/2016 8:00	8/31/2016	08:00:14	8	2016	31	8	0	14080	NA
330	514336115	28090357	2016-01-09 08:48:00	2016-01-09	08:48:19	9	2016	1	8	48	14081	NA
780	514715763	30580782	2016-02-09 08:16:00	2016-02-09	08:16:18	9	2016	2	8	16	14092	NA
120	511846503	27013648	4/27/2016 19:29	4/27/2016	19:29:11	4	2016	27	19	29	14107	NA
130	512708592	29050888	4/27/2016 17:35	4/27/2016	17:35:41	4	2016	27	17	35	14108	NA
230	513092385	28501892	4/27/2016 18:21	4/27/2016	18:21:36	4	2016	27	18	21	14109	NA
330	5143243	28067098	4/28/2016 0:21	4/28/2016	00:21:36	4	2016	28	0	21	14110	652497586
700	513763938	32211758	4/28/2016 3:30	4/28/2016	03:30:56	4	2016	28	3	30	14111	5322339512
710	514404403	31402173	4/28/2016 2:32	4/28/2016	02:32:51	4	2016	28	2	32	14112	5546300184
780	514701913	30549163	4/28/2016 1:37	4/28/2016	01:37:01	4	2016	28	1	37	14113	5654405205
ZG02	513332783	25024105	4/27/2016 22:10	4/27/2016	22:10:21	4	2016	27	22	10	14114	6508187905
215	51277176	26122797	4/27/2016 21:08	4/27/2016	21:08:21	4	2016	27	21	8	14115	NA
130	512714125	29056848	2016-06-09 12:41:00	2016-06-09	12:41:56	9	2016	6	12	41	14117	NA
130	512715007	29051378	2016-07-09 07:15:00	2016-07-09	07:15:51	9	2016	7	7	15	14118	NA
120	511850135	27014917	2016-07-09 11:24:00	2016-07-09	11:24:06	9	2016	7	11	24	14119	NA
330	514339227	28089597	2016-05-09 08:35:00	2016-05-09	08:35:32	9	2016	5	8	35	14122	NA
780	514714605	30583078	2016-05-09 12:24:00	2016-05-09	12:24:12	9	2016	5	12	24	14123	NA
120	511856185	27018553	9/27/2016 19:43	9/27/2016	19:43:42	9	2016	27	19	43	14167	NA
230	51308958	28493317	9/28/2016 12:32	9/28/2016	12:32:22	9	2016	28	12	32	14168	NA
700	513765413	3224112	9/28/2016 10:29	9/28/2016	10:29:37	9	2016	28	10	29	14170	NA
710	514405143	31391202	9/28/2016 9:31	9/28/2016	09:31:27	9	2016	28	9	31	14171	2895438533
780	514713513	30589542	9/28/2016 9:05	9/28/2016	09:05:52	9	2016	28	9	5	14172	28478528
130	512711348	29048822	9/27/2016 18:11	9/27/2016	18:11:47	9	2016	27	18	11	14173	NA
215	512766165	26124398	9/27/2016 20:57	9/27/2016	20:57:02	9	2016	27	20	57	14174	NA
ZG02	513336628	25007387	9/27/2016 22:08	9/27/2016	22:08:47	9	2016	27	22	8	14175	NA
435	515794027	27895097	9/28/2016 6:50	9/28/2016	06:50:27	9	2016	28	6	50	14178	NA
421	514822728	2451625	9/27/2016 23:52	9/27/2016	23:52:47	9	2016	27	23	52	14179	NA
W08	51454631	2349908	9/28/2016 0:30	9/28/2016	00:30:27	9	2016	28	0	30	14180	NA
LW01	515689437	22551665	9/28/2016 1:27	9/28/2016	01:27:12	9	2016	28	1	27	14181	NA
LW02	517997222	2556431	9/28/2016 4:07	9/28/2016	04:07:32	9	2016	28	4	7	14182	NA
W10	516840883	24170703	9/28/2016 2:41	9/28/2016	02:41:22	9	2016	28	2	41	14183	NA
W09	517495968	27000593	9/28/2016 5:33	9/28/2016	05:33:22	9	2016	28	5	33	14184	NA
215	512664923	26183563	2016-05-10 08:50:00	2016-05-10	08:50:54	10	2016	5	8	50	14204	NA
120	511845548	27103468	2016-05-10 11:23:00	2016-05-10	11:23:24	10	2016	5	11	23	14205	NA
330	514331828	28093608	10/17/2016 8:40	10/17/2016	08:40:35	10	2016	17	8	40	14206	NA
120	511852638	27009753	10/17/2016 12:18	10/17/2016	12:18:25	10	2016	17	12	18	14207	NA
710	514407995	31399915	10/27/2016 1:58	10/27/2016	01:58:08	10	2016	27	1	58	14448	3265895743
780	514708222	30578193	10/27/2016 1:07	10/27/2016	01:07:43	10	2016	27	1	7	14449	3297831743
130	51270599	29049307	10/26/2016 7:04	10/26/2016	07:04:53	10	2016	26	7	4	14450	3078175361
215	512770687	26145683	10/26/2016 11:54	10/26/2016	11:54:58	10	2016	26	11	54	14451	NA
LW02	51800319	25569613	10/26/2016 18:28	10/26/2016	18:28:38	10	2016	26	18	28	14476	NA
435	515807082	27908403	10/26/2016 20:59	10/26/2016	20:59:03	10	2016	26	20	59	14478	NA
W09	517496633	2699957	10/26/2016 19:39	10/26/2016	19:39:08	10	2016	26	19	39	14479	NA
ZG02	51333299	25001788	10/26/2016 12:58	10/26/2016	12:58:53	10	2016	26	12	58	14483	NA
421	514802955	24502237	10/26/2016 14:18	10/26/2016	14:18:53	10	2016	26	14	18	14484	NA
W08	5145833333	2.35	10/26/2016 14:45	10/26/2016	14:45:08	10	2016	26	14	45	14485	NA
W10	516835793	2418861	10/26/2016 15:36	10/26/2016	15:36:28	10	2016	26	15	36	14486	NA
W10	516835793	2418861	10/26/2016 17:07	10/26/2016	17:07:53	10	2016	26	17	7	14487	NA
120	511847882	27017622	10/26/2016 10:29	10/26/2016	10:29:08	10	2016	26	10	29	14489	NA
230	513083067	28510095	10/26/2016 8:24	10/26/2016	08:24:18	10	2016	26	8	24	14490	315445229
330	514330287	28096343	10/26/2016 22:23	10/26/2016	22:23:28	10	2016	26	22	23	14491	NA
700	513768872	32209663	10/27/2016 3:00	10/27/2016	03:00:48	10	2016	27	3	0	14492	3249429771
130	51270465	29055923	11/23/2016 9:51	11/23/2016	09:51:09	11	2016	23	9	51	14969	NA
230	513084518	2850971	11/23/2016 10:30	11/23/2016	10:30:09	11	2016	23	10	30	14970	NA
700	513767837	32186688	11/23/2016 12:09	11/23/2016	12:09:39	11	2016	23	12	9	14971	NA
710	514410767	31379513	11/23/2016 12:56	11/23/2016	12:56:19	11	2016	23	12	56	14972	NA
780	514714192	30582418	11/23/2016 13:27	11/23/2016	13:27:49	11	2016	23	13	27	14973	NA
330	514337453	28109107	11/23/2016 14:57	11/23/2016	14:57:54	11	2016	23	14	57	14974	NA
ZG02	513343422	25015233	11/23/2016 16:11	11/23/2016	16:11:34	11	2016	23	16	11	14975	NA
215	512766118	26142525	11/23/2016 16:56	11/23/2016	16:56:49	11	2016	23	16	56	14976	NA
120	511846878	27013457	11/23/2016 18:04	11/23/2016	18:04:29	11	2016	23	18	4	14977	NA
330	514336338	28084258	11/29/2016 12:10	11/29/2016	12:10:55	11	2016	29	12	10	15276	NA
700	513775857	32214442	11/29/2016 9:24	11/29/2016	09:24:35	11	2016	29	9	24	15277	NA
780	51471315	30574015	11/29/2016 10:31	11/29/2016	10:31:50	11	2016	29	10	31	15278	NA
700	513764477	32201267	2016-01-12 10:05:00	2016-01-12	10:05:55	12	2016	1	10	5	16235	NA
780	51465982	30628563	2016-01-12 11:35:00	2016-01-12	11:35:20	12	2016	1	11	35	16236	NA
330	514332372	28085965	2016-01-12 12:51:00	2016-01-12	12:51:30	12	2016	1	12	51	16237	NA
700	513767082	3220652	2016-02-12 09:54:00	2016-02-12	09:54:50	12	2016	2	9	54	16238	NA
780	514710692	30575432	2016-02-12 11:18:00	2016-02-12	11:18:30	12	2016	2	11	18	16239	NA
330	514336083	28077827	2016-02-12 12:38:00	2016-02-12	12:38:55	12	2016	2	12	38	16240	NA
120	511847078	27004512	12/13/2016 12:33	12/13/2016	12:33:58	12	2016	13	12	33	16247	NA
215	51278346	26110077	12/13/2016 9:55	12/13/2016	09:55:58	12	2016	13	9	55	16248	NA
130	512708848	29045033	12/19/2016 8:16	12/19/2016	08:16:37	12	2016	19	8	16	16249	NA
230	513080695	28498083	12/19/2016 8:47	12/19/2016	08:47:37	12	2016	19	8	47	16250	NA
700	513765233	32197947	12/19/2016 10:27	12/19/2016	10:27:57	12	2016	19	10	27	16251	NA
710	51440148	31390835	12/19/2016 11:09	12/19/2016	11:09:12	12	2016	19	11	9	16252	NA
780	51471397	3058674	12/19/2016 11:47	12/19/2016	11:47:02	12	2016	19	11	47	16253	NA
330	514333632	28077668	12/19/2016 12:51	12/19/2016	12:51:32	12	2016	19	12	51	16254	NA
215	512765303	2612685	12/19/2016 14:20	12/19/2016	14:20:12	12	2016	19	14	20	16256	422499168
120	511844867	27025877	12/19/2016 15:06	12/19/2016	15:06:12	12	2016	19	15	6	16257	417561936
330	51433296	28088453	12/20/2016 9:45	12/20/2016	09:45:17	12	2016	20	9	45	16258	4243859779
120	511843798	27010083	2/21/2017 12:53	2/21/2017	12:53:47	2	2017	21	12	53	16330	425038775
215	512765753	26147303	2/21/2017 9:58	2/21/2017	09:58:17	2	2017	21	9	58	16331	40808395
120	511853447	2702183	3/27/2017 11:26	3/27/2017	11:26:01	3	2017	27	11	26	16444	NA
130	512691442	2901002	3/27/2017 13:51	3/27/2017	13:51:41	3	2017	27	13	51	16445	NA
120	515861155	3008909	3/28/2017 22:29	3/28/2017	22:29:01	3	2017	28	22	29	16447	4100580167
130	512709508	29044665	3/28/2017 17:45	3/28/2017	17:45:31	3	2017	28	17	45	16448	NA
215	51277849	26084318	3/29/2017 10:48	3/29/2017	10:48:46	3	2017	29	10	48	16449	4329020333
230	513083157	2849339	3/28/2017 18:40	3/28/2017	18:40:31	3	2017	28	18	40	16450	NA
330	514330845	28084938	3/28/2017 9:04	3/28/2017	09:04:16	3	2017	28	9	4	16451	NA
700	513762477	32207403	3/29/2017 14:49	3/29/2017	14:49:56	3	2017	29	14	49	16452	3642947357
710	514411678	3138094	3/29/2017 15:40	3/29/2017	15:40:36	3	2017	29	15	40	16453	3980971094
ZG02	513335457	25000367	3/29/2017 9:51	3/29/2017	09:51:51	3	2017	29	9	51	16455	4309483214
421	514801397	24505145	3/29/2017 8:22	3/29/2017	08:22:16	3	2017	29	8	22	16456	4200465775
LW01	515686105	22562512	3/29/2017 6:11	3/29/2017	06:11:46	3	2017	29	6	11	16458	NA
LW02	517990847	25539968	3/29/2017 2:25	3/29/2017	02:25:31	3	2017	29	2	25	16459	NA
W09	517499128	26991438	3/29/2017 1:06	3/29/2017	01:06:26	3	2017	29	1	6	16460	NA
W08	51454458	23502492	3/29/2017 7:31	3/29/2017	07:31:11	3	2017	29	7	31	16461	4050952571
W10	51682439	24155742	3/29/2017 4:35	3/29/2017	04:35:21	3	2017	29	4	35	16462	NA
780	514643698	30502413	3/30/2017 8:53	3/30/2017	08:53:45	3	2017	30	8	53	16464	NA
330	514327935	2808382	3/28/2017 20:05	3/28/2017	20:05:41	3	2017	28	20	5	16465	4340751438
780	514706725	30562115	3/28/2017 12:14	3/28/2017	12:14:26	3	2017	28	12	14	16466	4148367132
435	515808793	2788861	3/28/2017 23:26	3/28/2017	23:26:21	3	2017	28	23	26	16467	NA
130	512775023	2912342	3/30/2017 6:32	3/30/2017	06:32:05	3	2017	30	6	32	16469	NA
330	514377913	28018725	3/30/2017 9:59	3/30/2017	09:59:40	3	2017	30	9	59	16470	NA
120	511849855	26977493	3/30/2017 12:17	3/30/2017	12:17:50	3	2017	30	12	17	16471	NA
330	514327812	28089508	3/23/2017 10:27	3/23/2017	10:27:41	3	2017	23	10	27	16503	4109021
780	514713333	30578078	3/23/2017 12:31	3/23/2017	12:31:26	3	2017	23	12	31	16504	4036587333
120	511847152	27022302	2017-12-04 12:26:00	2017-12-04	12:26:31	4	2017	12	12	26	16510	NA
215	512779683	26159653	2017-12-04 09:43:00	2017-12-04	09:43:26	4	2017	12	9	43	16515	5356281
230	513090157	2848999	2017-05-05 08:16:00	2017-05-05	08:16:00	5	2017	5	8	16	16605	NA
330	514335832	28083835	2017-04-05 10:33:00	2017-04-05	10:33:10	5	2017	4	10	33	16665	NA
780	514713875	30585077	2017-04-05 09:01:00	2017-04-05	09:01:05	5	2017	4	9	1	16666	2884224571
230	51308735	28492117	5/17/2017 8:05	5/17/2017	08:05:48	5	2017	17	8	5	16861	2849354962
230	51307568	28478892	5/18/2017 8:52	5/18/2017	08:52:39	5	2017	18	8	52	16863	28530965
120	511848255	27016583	5/24/2017 12:10	5/24/2017	12:10:14	5	2017	24	12	10	16893	NA
130	512707362	29046672	5/23/2017 15:42	5/23/2017	15:42:09	5	2017	23	15	42	16894	NA
215	51276484	26122373	5/24/2017 10:56	5/24/2017	10:56:59	5	2017	24	10	56	16895	NA
230	513080397	28501003	5/23/2017 16:25	5/23/2017	16:25:19	5	2017	23	16	25	16896	NA
330	514332883	2808861	5/23/2017 22:17	5/23/2017	22:17:59	5	2017	23	22	17	16897	2810325667
700	513768122	32185457	5/23/2017 18:07	5/23/2017	18:07:19	5	2017	23	18	7	16898	26965656
710	514412277	31408547	5/23/2017 18:53	5/23/2017	18:53:39	5	2017	23	18	53	16899	278044965
780	514708177	30569142	5/23/2017 19:27	5/23/2017	19:27:44	5	2017	23	19	27	16900	276052
ZG02	513326368	25049972	5/24/2017 9:40	5/24/2017	09:40:29	5	2017	24	9	40	16901	NA
421	514818685	24530168	5/24/2017 6:25	5/24/2017	06:25:24	5	2017	24	6	25	16902	NA
W08	514540908	23509797	5/24/2017 5:41	5/24/2017	05:41:09	5	2017	24	5	41	16904	3071681533
W09	517494773	27023513	5/24/2017 1:13	5/24/2017	01:13:04	5	2017	24	1	13	16905	297310675
W10	51682588	24158363	5/24/2017 3:33	5/24/2017	03:33:29	5	2017	24	3	33	16906	3108406
LW01	515682683	2255375	5/24/2017 4:42	5/24/2017	04:42:54	5	2017	24	4	42	16907	31859862
LW02	518000398	25558912	5/24/2017 2:19	5/24/2017	02:19:39	5	2017	24	2	19	16908	306713
435	51581449	2791107	5/23/2017 23:43	5/23/2017	23:43:19	5	2017	23	23	43	16910	28512162
120	511862517	27021443	4/26/2017 9:49	4/26/2017	09:49:25	4	2017	26	9	49	16957	3773852925
130	5127096	29044242	4/26/2017 7:36	4/26/2017	07:36:50	4	2017	26	7	36	16958	3344005
230	51308682	2848795	4/26/2017 8:23	4/26/2017	08:23:20	4	2017	26	8	23	16960	3279461219
120	511848852	26998848	6/20/2017 17:55	6/20/2017	17:55:33	6	2017	20	17	55	17133	NA
780	514713103	30583133	6/21/2017 11:57	6/21/2017	11:57:53	6	2017	21	11	57	17134	NA
215	51278004	26122448	6/20/2017 18:56	6/20/2017	18:56:38	6	2017	20	18	56	17141	NA
700	513767272	32197752	6/21/2017 13:18	6/21/2017	13:18:03	6	2017	21	13	18	17148	NA
435	515805913	27892843	6/21/2017 6:58	6/21/2017	06:58:18	6	2017	21	6	58	17149	2926446375
230	513081207	2848629	6/20/2017 16:49	6/20/2017	16:49:03	6	2017	20	16	49	17150	NA
710	514415483	31382247	6/21/2017 12:34	6/21/2017	12:34:18	6	2017	21	12	34	17151	NA
W09	517505363	27003763	6/21/2017 3:15	6/21/2017	03:15:28	6	2017	21	3	15	17153	300947875
LW01	515689702	22551455	6/20/2017 23:31	6/20/2017	23:31:43	6	2017	20	23	31	17154	305062675
LW02	518010892	25560772	6/21/2017 2:17	6/21/2017	02:17:18	6	2017	21	2	17	17155	31333075
W10	516840305	24165133	6/21/2017 0:56	6/21/2017	00:56:18	6	2017	21	0	56	17156	3099422
W08	514560343	2349436	6/20/2017 22:37	6/20/2017	22:37:03	6	2017	20	22	37	17157	3075234417
421	514820133	2450773	6/20/2017 21:55	6/20/2017	21:55:23	6	2017	20	21	55	17158	NA
ZG02	513334967	25007018	6/20/2017 20:48	6/20/2017	20:48:53	6	2017	20	20	48	17159	NA
215	512760637	26137243	6/22/2017 5:20	6/22/2017	05:20:38	6	2017	22	5	20	17160	2824926
130	512682673	29009747	6/20/2017 16:14	6/20/2017	16:14:13	6	2017	20	16	14	17161	NA
330	51436899	28123958	6/21/2017 11:08	6/21/2017	11:08:08	6	2017	21	11	8	17162	NA
120	51185185	27019812	7/24/2017 9:01	7/24/2017	09:01:33	7	2017	24	9	1	17255	NA
215	512772115	26138558	7/24/2017 10:32	7/24/2017	10:32:53	7	2017	24	10	32	17257	NA
230	513069317	28461388	7/24/2017 14:10	7/24/2017	14:10:48	7	2017	24	14	10	17258	NA
330	514332058	28049333	7/24/2017 13:03	7/24/2017	13:03:13	7	2017	24	13	3	17259	NA
ZG02	513349632	24997862	7/24/2017 11:27	7/24/2017	11:27:33	7	2017	24	11	27	17263	NA
700	513779038	32191092	7/25/2017 9:59	7/25/2017	09:59:45	7	2017	25	9	59	17264	1635854667
780	514701168	30563928	7/25/2017 8:32	7/25/2017	08:32:10	7	2017	25	8	32	17265	1376535667
710	514413682	31408925	7/25/2017 9:00	7/25/2017	09:00:40	7	2017	25	9	0	17266	1373792
130	512681512	29049385	7/25/2017 11:54	7/25/2017	11:54:15	7	2017	25	11	54	17267	NA
215	512702618	26245703	8/17/2017 10:14	8/17/2017	10:14:18	8	2017	17	10	14	17274	NA
120	511823395	269326	8/17/2017 12:31	8/17/2017	12:31:23	8	2017	17	12	31	17276	NA
120	511850618	2702695	8/21/2017 12:09	8/21/2017	12:09:41	8	2017	21	12	9	17281	NA
130	512676605	29055848	8/21/2017 6:56	8/21/2017	06:56:21	8	2017	21	6	56	17282	NA
230	513063777	28522198	8/21/2017 7:30	8/21/2017	07:30:11	8	2017	21	7	30	17283	NA
330	51432943	28080992	8/21/2017 8:33	8/21/2017	08:33:26	8	2017	21	8	33	17284	NA
ZG02	513334063	25013008	8/21/2017 10:22	8/21/2017	10:22:16	8	2017	21	10	22	17288	NA
215	512769497	26152878	8/21/2017 11:12	8/21/2017	11:12:31	8	2017	21	11	12	17289	NA
780	514726798	30561787	8/22/2017 13:21	8/22/2017	13:21:21	8	2017	22	13	21	17290	NA
780	514723383	30590978	8/24/2017 9:02	8/24/2017	09:02:44	8	2017	24	9	2	17296	NA
330	51433327	28076087	8/25/2017 8:09	8/25/2017	08:09:29	8	2017	25	8	9	17297	NA
780	514713993	30579722	2017-07-09 10:40:00	2017-07-09	10:40:30	9	2017	7	10	40	17298	NA
120	51185369	27020705	8/28/2017 10:51	8/28/2017	10:51:44	8	2017	28	10	51	17302	NA
130	512708305	29051425	2017-04-09 11:59:00	2017-04-09	11:59:21	9	2017	4	11	59	17303	NA
330	51435215	28067593	2017-04-09 09:00:00	2017-04-09	09:00:16	9	2017	4	9	0	17304	NA
130	512709767	29057428	9/22/2017 7:12	9/22/2017	07:12:01	9	2017	22	7	12	17344	NA
120	51183287	269758	9/22/2017 12:45	9/22/2017	12:45:56	9	2017	22	12	45	17345	NA
215	512763877	26147193	9/22/2017 8:48	9/22/2017	08:48:01	9	2017	22	8	48	17346	NA
120	511851947	27013582	9/27/2017 11:11	9/27/2017	11:11:09	9	2017	27	11	11	17349	NA
230	513080667	28484073	9/26/2017 9:08	9/26/2017	09:08:50	9	2017	26	9	8	17350	NA
330	51433461	2809765	9/26/2017 13:24	9/26/2017	13:24:15	9	2017	26	13	24	17351	NA
W08	514554823	23499918	9/27/2017 3:11	9/27/2017	03:11:44	9	2017	27	3	11	17352	NA
421	514807018	24495433	9/27/2017 2:14	9/27/2017	02:14:49	9	2017	27	2	14	17353	NA
LW01	515684948	22562473	9/27/2017 0:59	9/27/2017	00:59:19	9	2017	27	0	59	17354	NA
LW02	518001778	25559655	9/26/2017 20:40	9/26/2017	20:40:00	9	2017	26	20	40	17355	NA
435	51581138	27880692	9/26/2017 17:26	9/26/2017	17:26:25	9	2017	26	17	26	17356	NA
700	513767543	32192842	9/26/2017 10:43	9/26/2017	10:43:20	9	2017	26	10	43	17357	NA
710	514404847	31390598	9/26/2017 11:24	9/26/2017	11:24:45	9	2017	26	11	24	17358	NA
780	51471507	30580605	9/26/2017 11:59	9/26/2017	11:59:50	9	2017	26	11	59	17359	NA
130	512708712	29049272	9/26/2017 8:06	9/26/2017	08:06:45	9	2017	26	8	6	17360	NA
215	512765248	26160447	9/27/2017 8:37	9/27/2017	08:37:49	9	2017	27	8	37	17361	NA
ZG02	513330037	2498476	9/27/2017 7:22	9/27/2017	07:22:59	9	2017	27	7	22	17362	NA
W09	517512815	26990413	9/26/2017 19:49	9/26/2017	19:49:55	9	2017	26	19	49	17364	NA
W10	516834985	24188938	9/26/2017 22:48	9/26/2017	22:48:05	9	2017	26	22	48	17365	NA
215	512761777	2613471	2017-10-10 17:59:00	2017-10-10	17:59:18	10	2017	10	17	59	17411	NA
120	511833205	26967463	2017-10-10 20:45:00	2017-10-10	20:45:43	10	2017	10	20	45	17413	NA
780	51453746	30381142	10/16/2017 8:33	10/16/2017	08:33:52	10	2017	16	8	33	17438	NA
330	51439359	28072362	10/16/2017 10:25	10/16/2017	10:25:22	10	2017	16	10	25	17439	NA
780	514528798	30387263	10/17/2017 8:35	10/17/2017	08:35:38	10	2017	17	8	35	17441	NA
330	514359502	28063083	10/17/2017 10:31	10/17/2017	10:31:48	10	2017	17	10	31	17443	NA
130	512701325	29057138	10/23/2017 7:54	10/23/2017	07:54:00	10	2017	23	7	54	17530	NA
330	514334748	2808701	10/23/2017 13:33	10/23/2017	13:33:45	10	2017	23	13	33	17531	NA
230	513062417	28484938	10/23/2017 9:05	10/23/2017	09:05:35	10	2017	23	9	5	17532	NA
700	513764133	32198117	10/23/2017 10:44	10/23/2017	10:44:35	10	2017	23	10	44	17533	NA
710	514406397	31384375	10/23/2017 11:37	10/23/2017	11:37:25	10	2017	23	11	37	17534	NA
780	514717792	30523938	10/23/2017 12:19	10/23/2017	12:19:50	10	2017	23	12	19	17535	NA
120	511841532	26994972	10/24/2017 9:01	10/24/2017	09:01:34	10	2017	24	9	1	17536	NA
421	514804345	24500253	10/26/2017 2:15	10/26/2017	02:15:00	10	2017	26	2	15	17539	2970165875
435	51580701	27899038	10/25/2017 17:34	10/25/2017	17:34:50	10	2017	25	17	34	17540	NA
215	512763605	26127465	10/24/2017 10:15	10/24/2017	10:15:39	10	2017	24	10	15	17545	NA
ZG02	513335758	2500218	10/26/2017 3:32	10/26/2017	03:32:00	10	2017	26	3	32	17546	2961579042
W09	517502213	26986922	10/25/2017 18:54	10/25/2017	18:54:20	10	2017	25	18	54	17547	NA
W10	51682892	24149558	10/25/2017 23:06	10/25/2017	23:06:15	10	2017	25	23	6	17548	2967193042
LW01	515682382	22566775	10/26/2017 0:22	10/26/2017	00:22:00	10	2017	26	0	22	17550	2966662803
LW02	518010015	25551437	10/25/2017 19:55	10/25/2017	19:55:50	10	2017	25	19	55	17551	NA
W08	514541287	23499652	10/26/2017 1:28	10/26/2017	01:28:25	10	2017	26	1	28	17552	2972004125
130	512713083	29056987	11/14/2017 8:11	11/14/2017	08:11:23	11	2017	14	8	11	17596	3120118333
130	51271116	2905277	11/16/2017 8:49	11/16/2017	08:49:36	11	2017	16	8	49	17597	NA
230	512707238	29056608	11/16/2017 8:59	11/16/2017	08:59:41	11	2017	16	8	59	17598	NA
130	512713087	29057452	11/29/2017 8:40	11/29/2017	08:40:15	11	2017	29	8	40	17703	3308056333
120	511855372	27189773	12/15/2017 14:07	12/15/2017	14:07:42	12	2017	15	14	7	17855	NA
215	5128008	26361058	12/15/2017 11:47	12/15/2017	11:47:07	12	2017	15	11	47	17856	NA
130	512711347	29046225	12/19/2017 10:50	12/19/2017	10:50:38	12	2017	19	10	50	17858	NA
230	512703452	29073732	12/19/2017 11:05	12/19/2017	11:05:22	12	2017	19	11	5	17859	NA
330	51433242	28084558	12/19/2017 17:22	12/19/2017	17:22:27	12	2017	19	17	22	17860	NA
700	513767858	32231865	12/19/2017 12:49	12/19/2017	12:49:47	12	2017	19	12	49	17862	NA
710	514405588	3138527	12/19/2017 13:36	12/19/2017	13:36:07	12	2017	19	13	36	17863	NA
780	51471159	30579347	12/19/2017 14:13	12/19/2017	14:13:37	12	2017	19	14	13	17864	NA
LW02	517996918	25562925	12/19/2017 20:58	12/19/2017	20:58:07	12	2017	19	20	58	17867	NA
W09	517492262	2699564	12/19/2017 19:52	12/19/2017	19:52:27	12	2017	19	19	52	17868	NA
W10	51682536	24164005	12/19/2017 22:28	12/19/2017	22:28:42	12	2017	19	22	28	17869	NA
435	515805105	27910032	12/19/2017 18:27	12/19/2017	18:27:52	12	2017	19	18	27	17872	NA
780	514703925	30575293	9/21/2017 8:53	9/21/2017	08:53:38	9	2017	21	8	53	17883	NA
330	514338778	28098665	9/21/2017 11:34	9/21/2017	11:34:23	9	2017	21	11	34	17887	NA
[truncated: 724 more rows]

## Sheet: FlowCam
Station	Taxon	Month	Dil	TripactionID	Volume_filtered	Sample_volume	FVI	Taxon_count_sample	density_cell_L_sample	Total_count_Sample	Total_density_sample	Year	Rel_ab_sample	unique	year_month
130	(Pseudo-)pediastrum	1	1	113378	50	162	0.0031238	1	103719828414111	2819	29050271460634	2021	0.0354735721887194	2021_01_130	2021_01
130	Actinoptychus	1	1	113378	50	162	0.0031389	4	41288349421772	2819	29050271460634	2021	0.141894288754878	2021_01_130	2021_01
215	Actinoptychus	1	1	113463	50	144	0.0030479	6	566947734505725	2235	210928292653807	2021	0.268456375838926	2021_01_215	2021_01
230	Actinoptychus	1	1	113393	50	156	0.00325420909090909	11	105463413816512	2877	275737015700577	2021	0.382342718109141	2021_01_230	2021_01
330	Actinoptychus	1	1	113441	50	118	0.0032626	4	289339790351254	1439	104156050668223	2021	0.277970813064628	2021_01_330	2021_01
700	Actinoptychus	1	0.05	113404	50	178	0.00315234	10	225863961374725	3638	821455682272436	2021	0.274876305662452	2021_01_700	2021_01
710	Actinoptychus	1	0.1	113415	50	0.1	0.00318400666666667	15	942209082476795	2262	142009463548029	2021	0.663129973474801	2021_01_710	2021_01
780	Actinoptychus	1	1	113429	50	0.1	0.00166496470588235	17	204208532948941	4500	523848660034767	2021	0.377777777777778	2021_01_780	2021_01
ZG02	Actinoptychus	1	1	113452	50	112	0.00328845	4	27246879228816	2402	163617703686898	2021	0.166527893422148	2021_01_ZG02	2021_01
130	Actinoptychus senarius	1	1	113378	50	162	0.0031389	4	41288349421772	2819	29050271460634	2021	0.141894288754878	2021_01_130	2021_01
215	Actinoptychus senarius	1	1	113463	50	144	0.0030618	1	0.940623162845385	2235	210928292653807	2021	0.0447427293064877	2021_01_215	2021_01
230	Actinoptychus senarius	1	1	113393	50	156	0.0032511	2	191935037371966	2877	275737015700577	2021	0.0695168578380257	2021_01_230	2021_01
700	Actinoptychus senarius	1	0.05	113404	50	178	0.0031527	3	677514511371206	3638	821455682272436	2021	0.0824628916987356	2021_01_700	2021_01
780	Actinoptychus senarius	1	1	113429	50	0.1	0.00170538	10	117275915045327	4500	523848660034767	2021	0.222222222222222	2021_01_780	2021_01
ZG02	Actinoptychus senarius	1	1	113452	50	112	0.0032968	1	0.679446736229071	2402	163617703686898	2021	0.0416319733555371	2021_01_ZG02	2021_01
130	Actinoptychus splendens	1	1	113378	50	162	0.00312876666666667	3	31066554446374	2819	29050271460634	2021	0.106420716566158	2021_01_130	2021_01
780	Actinoptychus splendens	1	1	113429	50	0.1	0.00173675	4	460630487980423	4500	523848660034767	2021	0.0888888888888889	2021_01_780	2021_01
215	Aggregate	1	1	113463	50	144	0.003055825	8	753969877201738	2235	210928292653807	2021	0.357941834451902	2021_01_215	2021_01
230	Aggregate	1	1	113393	50	156	0.00325546	5	479194952479834	2877	275737015700577	2021	0.173792144595064	2021_01_230	2021_01
700	Aggregate	1	0.05	113404	50	178	0.0031518	1	225902658798147	3638	821455682272436	2021	0.0274876305662452	2021_01_700	2021_01
710	Aggregate	1	0.1	113415	50	0.1	0.0031607	1	632771221564843	2262	142009463548029	2021	0.0442086648983201	2021_01_710	2021_01
780	Aggregate	1	1	113429	50	0.1	0.001784575	4	448286006472129	4500	523848660034767	2021	0.0888888888888889	2021_01_780	2021_01
ZG02	Aggregate	1	1	113452	50	112	0.0032801	1	0.682906008963141	2402	163617703686898	2021	0.0416319733555371	2021_01_ZG02	2021_01
215	Appendicularia	1	1	113463	50	144	0.0030618	1	0.940623162845385	2235	210928292653807	2021	0.0447427293064877	2021_01_215	2021_01
230	Artefact	1	1	113393	50	156	0.0032511	5	479837593429916	2877	275737015700577	2021	0.173792144595064	2021_01_230	2021_01
215	Asterionella	1	1	113463	50	144	0.00305853333333333	3	282488338637255	2235	210928292653807	2021	0.134228187919463	2021_01_215	2021_01
330	Asterionella	1	1	113441	50	118	0.0032715	1	0.721381629222069	1439	104156050668223	2021	0.0694927032661571	2021_01_330	2021_01
780	Asterionella	1	1	113429	50	0.1	0.0015799	1	126590290524717	4500	523848660034767	2021	0.0222222222222222	2021_01_780	2021_01
215	Aulacodiscus argus	1	1	113463	50	144	0.0030524	3	283055955969074	2235	210928292653807	2021	0.134228187919463	2021_01_215	2021_01
700	Aulacodiscus argus	1	0.05	113404	50	178	0.003155625	4	902515349574173	3638	821455682272436	2021	0.109950522264981	2021_01_700	2021_01
710	Aulacodiscus argus	1	0.1	113415	50	0.1	0.0031607	1	632771221564843	2262	142009463548029	2021	0.0442086648983201	2021_01_710	2021_01
130	Bacillaria paxillifer	1	1	113378	50	162	0.00313373333333333	3	310173169382632	2819	29050271460634	2021	0.106420716566158	2021_01_130	2021_01
215	Bacillaria paxillifer	1	1	113463	50	144	0.00305444	5	471444847500688	2235	210928292653807	2021	0.223713646532438	2021_01_215	2021_01
230	Bacillaria paxillifer	1	1	113393	50	156	0.00325655	2	191613824446116	2877	275737015700577	2021	0.0695168578380257	2021_01_230	2021_01
330	Bacillaria paxillifer	1	1	113441	50	118	0.00325705	2	144916412090696	1439	104156050668223	2021	0.138985406532314	2021_01_330	2021_01
700	Bacillaria paxillifer	1	0.05	113404	50	178	0.0031548	2	451375681501205	3638	821455682272436	2021	0.0549752611324904	2021_01_700	2021_01
710	Bacillaria paxillifer	1	0.1	113415	50	0.1	0.0032083	2	124676620016831	2262	142009463548029	2021	0.0884173297966401	2021_01_710	2021_01
ZG02	Bacillaria paxillifer	1	1	113452	50	112	0.00328565	6	409051481442028	2402	163617703686898	2021	0.249791840133222	2021_01_ZG02	2021_01
130	Bacillariophyceae	1	1	113378	50	162	0.00314696666666667	15	154434428920972	2819	29050271460634	2021	0.532103582830791	2021_01_130	2021_01
215	Bacillariophyceae	1	1	113463	50	144	0.00304512	5	472887767969735	2235	210928292653807	2021	0.223713646532438	2021_01_215	2021_01
230	Bacillariophyceae	1	1	113393	50	156	0.00325794	5	478830181034642	2877	275737015700577	2021	0.173792144595064	2021_01_230	2021_01
330	Bacillariophyceae	1	1	113441	50	118	0.0032426	2	145562203170295	1439	104156050668223	2021	0.138985406532314	2021_01_330	2021_01
700	Bacillariophyceae	1	0.05	113404	50	178	0.003153025	24	54195574091547	3638	821455682272436	2021	0.659703133589885	2021_01_700	2021_01
710	Bacillariophyceae	1	0.1	113415	50	0.1	0.00317204285714286	7	44135595357656	2262	142009463548029	2021	0.30946065428824	2021_01_710	2021_01
780	Bacillariophyceae	1	1	113429	50	0.1	0.00168411	20	237514176627417	4500	523848660034767	2021	0.444444444444444	2021_01_780	2021_01
ZG02	Bacillariophyceae	1	1	113452	50	112	0.0032801	4	273162403585257	2402	163617703686898	2021	0.166527893422148	2021_01_ZG02	2021_01
130	Bellerochea horologicalis	1	1	113378	50	162	0.00314563333333333	18	185399866481578	2819	29050271460634	2021	0.638524299396949	2021_01_130	2021_01
215	Bellerochea horologicalis	1	1	113463	50	144	0.00304908	35	330591522688811	2235	210928292653807	2021	156599552572707	2021_01_215	2021_01
230	Bellerochea horologicalis	1	1	113393	50	156	0.00325466956521739	46	440966424161138	2877	275737015700577	2021	159888773027459	2021_01_230	2021_01
330	Bellerochea horologicalis	1	1	113441	50	118	0.0032627375	64	462924154946575	1439	104156050668223	2021	444753300903405	2021_01_330	2021_01
700	Bellerochea horologicalis	1	0.05	113404	50	178	0.00315297826086956	138	311629170487531	3638	821455682272436	2021	379329301814184	2021_01_700	2021_01
710	Bellerochea horologicalis	1	0.1	113415	50	0.1	0.003183948	125	785188702830574	2262	142009463548029	2021	552608311229001	2021_01_710	2021_01
780	Bellerochea horologicalis	1	1	113429	50	0.1	0.00173418209876543	324	373663181312569	4500	523848660034767	2021	7.2	2021_01_780	2021_01
ZG02	Bellerochea horologicalis	1	1	113452	50	112	0.00328843571428571	14	953644915841444	2402	163617703686898	2021	0.582847626977519	2021_01_ZG02	2021_01
130	Biddulphianae	1	1	113378	50	162	0.00314646304347826	46	473674719647251	2819	29050271460634	2021	163178432068109	2021_01_130	2021_01
215	Biddulphianae	1	1	113463	50	144	0.00305209714285714	35	330264717281045	2235	210928292653807	2021	156599552572707	2021_01_215	2021_01
230	Biddulphianae	1	1	113393	50	156	0.00325504583333333	24	230042843738759	2877	275737015700577	2021	0.834202294056309	2021_01_230	2021_01
330	Biddulphianae	1	1	113441	50	118	0.003255752	25	181217734028882	1439	104156050668223	2021	173731758165393	2021_01_330	2021_01
700	Biddulphianae	1	0.05	113404	50	178	0.00315237065217391	92	207792823965125	3638	821455682272436	2021	252886201209456	2021_01_700	2021_01
710	Biddulphianae	1	0.1	113415	50	0.1	0.00318276829268293	41	257637353584661	2262	142009463548029	2021	181255526083112	2021_01_710	2021_01
780	Biddulphianae	1	1	113429	50	0.1	0.00170960520833333	96	112306630246627	4500	523848660034767	2021	213333333333333	2021_01_780	2021_01
ZG02	Biddulphianae	1	1	113452	50	112	0.003289734375	32	217889932222871	2402	163617703686898	2021	133222314737719	2021_01_ZG02	2021_01
215	Bubbles	1	1	113463	50	144	0.00305274444444444	18	169814411076372	2235	210928292653807	2021	0.805369127516779	2021_01_215	2021_01
700	Bubbles	1	0.05	113404	50	178	0.003152475	4	903417156361271	3638	821455682272436	2021	0.109950522264981	2021_01_700	2021_01
710	Bubbles	1	0.1	113415	50	0.1	0.0032083	1	623383100084157	2262	142009463548029	2021	0.0442086648983201	2021_01_710	2021_01
780	Bubbles	1	1	113429	50	0.1	0.0017926	1	111569786901707	4500	523848660034767	2021	0.0222222222222222	2021_01_780	2021_01
ZG02	Bubbles	1	1	113452	50	112	0.0032884	284	193455783967887	2402	163617703686898	2021	118234804329725	2021_01_ZG02	2021_01
130	Centric Diatom	1	1	113378	50	162	0.00314057625	80	825326243870054	2819	29050271460634	2021	283788577509755	2021_01_130	2021_01
215	Centric Diatom	1	1	113463	50	144	0.003052886	100	943369650881166	2235	210928292653807	2021	447427293064877	2021_01_215	2021_01
230	Centric Diatom	1	1	113393	50	156	0.00325463023255814	86	824425451824985	2877	275737015700577	2021	298922488703511	2021_01_230	2021_01
330	Centric Diatom	1	1	113441	50	118	0.00326088125	48	347390755183127	1439	104156050668223	2021	333564975677554	2021_01_330	2021_01
700	Centric Diatom	1	0.05	113404	50	178	0.00315212580645161	93	210067757652542	3638	821455682272436	2021	25563496426608	2021_01_700	2021_01
710	Centric Diatom	1	0.1	113415	50	0.1	0.00318861368421053	95	595870239599258	2262	142009463548029	2021	419982316534041	2021_01_710	2021_01
780	Centric Diatom	1	1	113429	50	0.1	0.00171330183150183	273	318682902195576	4500	523848660034767	2021	606666666666667	2021_01_780	2021_01
ZG02	Centric Diatom	1	1	113452	50	112	0.00328750972222222	72	490584100511743	2402	163617703686898	2021	299750208159867	2021_01_ZG02	2021_01
130	Chaetoceros	1	1	113378	50	162	0.00314811666666667	18	185253617242055	2819	29050271460634	2021	0.638524299396949	2021_01_130	2021_01
215	Chaetoceros	1	1	113463	50	144	0.003051746	100	943722052883824	2235	210928292653807	2021	447427293064877	2021_01_215	2021_01
230	Chaetoceros	1	1	113393	50	156	0.00325536794871795	78	747565263999855	2877	275737015700577	2021	2711157455683	2021_01_230	2021_01
330	Chaetoceros	1	1	113441	50	118	0.00325780769230769	13	94173760079336	1439	104156050668223	2021	0.903405142460042	2021_01_330	2021_01
700	Chaetoceros	1	0.05	113404	50	178	0.0031485	2	452278862950611	3638	821455682272436	2021	0.0549752611324904	2021_01_700	2021_01
710	Chaetoceros	1	0.1	113415	50	0.1	0.00319776666666667	3	187630950767723	2262	142009463548029	2021	0.13262599469496	2021_01_710	2021_01
780	Chaetoceros	1	1	113429	50	0.1	0.00168625	2	237212750185322	4500	523848660034767	2021	0.0444444444444444	2021_01_780	2021_01
ZG02	Chaetoceros	1	1	113452	50	112	0.003288184	100	681227084615703	2402	163617703686898	2021	416319733555371	2021_01_ZG02	2021_01
215	Chaetoceros socialis	1	1	113463	50	144	0.0030477	2	188994979820848	2235	210928292653807	2021	0.0894854586129754	2021_01_215	2021_01
230	Chaetoceros socialis	1	1	113393	50	156	0.003262	3	286940527283875	2877	275737015700577	2021	0.104275286757039	2021_01_230	2021_01
ZG02	Ciliophora	1	1	113452	50	112	0.0032884	1	0.681182337915095	2402	163617703686898	2021	0.0416319733555371	2021_01_ZG02	2021_01
130	Cnidaria	1	1	113378	50	162	0.0031693	1	102230776512164	2819	29050271460634	2021	0.0354735721887194	2021_01_130	2021_01
215	Cnidaria	1	1	113463	50	144	0.0030526	2	188691607154557	2235	210928292653807	2021	0.0894854586129754	2021_01_215	2021_01
330	Cnidaria	1	1	113441	50	118	0.0032426	1	0.727811015851477	1439	104156050668223	2021	0.0694927032661571	2021_01_330	2021_01
700	Cnidaria	1	0.05	113404	50	178	0.0031611	1	22523805004587	3638	821455682272436	2021	0.0274876305662452	2021_01_700	2021_01
710	Cnidaria	1	0.1	113415	50	0.1	0.0031925	1	62646828504307	2262	142009463548029	2021	0.0442086648983201	2021_01_710	2021_01
780	Cnidaria	1	1	113429	50	0.1	0.00168625	2	237212750185322	4500	523848660034767	2021	0.0444444444444444	2021_01_780	2021_01
330	Copepoda adult	1	1	113441	50	118	0.00325705	4	289832824181391	1439	104156050668223	2021	0.277970813064628	2021_01_330	2021_01
ZG02	Copepoda adult	1	1	113452	50	112	0.0032884	1	0.681182337915095	2402	163617703686898	2021	0.0416319733555371	2021_01_ZG02	2021_01
330	Crustacea	1	1	113441	50	118	0.00326703333333333	3	216710369244268	1439	104156050668223	2021	0.208478109798471	2021_01_330	2021_01
780	Crustacea	1	1	113429	50	0.1	0.0017819	1	112239744093383	4500	523848660034767	2021	0.0222222222222222	2021_01_780	2021_01
130	Crustaceae:part	1	1	113378	50	162	0.00314786818181818	22	226438960855182	2819	29050271460634	2021	0.780418588151827	2021_01_130	2021_01
215	Crustaceae:part	1	1	113463	50	144	0.00305008148148148	27	254944008781793	2235	210928292653807	2021	120805369127517	2021_01_215	2021_01
230	Crustaceae:part	1	1	113393	50	156	0.00325540454545455	22	210849370766655	2877	275737015700577	2021	0.764685436218283	2021_01_230	2021_01
330	Crustaceae:part	1	1	113441	50	118	0.00325948	10	724041871709598	1439	104156050668223	2021	0.694927032661571	2021_01_330	2021_01
700	Crustaceae:part	1	0.05	113404	50	178	0.00315403636363636	11	2483167312304	3638	821455682272436	2021	0.302363936228697	2021_01_700	2021_01
710	Crustaceae:part	1	0.1	113415	50	0.1	0.0031726	4	252159112399924	2262	142009463548029	2021	0.17683465959328	2021_01_710	2021_01
780	Crustaceae:part	1	1	113429	50	0.1	0.001734075	8	922682121592203	4500	523848660034767	2021	0.177777777777778	2021_01_780	2021_01
ZG02	Crustaceae:part	1	1	113452	50	112	0.00329026829268293	41	279126174009088	2402	163617703686898	2021	170691090757702	2021_01_ZG02	2021_01
130	Detritus	1	1	113378	50	162	0.00314512898751734	1442	148549710315315	2819	29050271460634	2021	511528910961334	2021_01_130	2021_01
215	Detritus	1	1	113463	50	144	0.00305173190621814	981	92579560945156	2235	210928292653807	2021	438926174496644	2021_01_215	2021_01
230	Detritus	1	1	113393	50	156	0.00325576510204082	1470	140870113667755	2877	275737015700577	2021	510948905109489	2021_01_230	2021_01
330	Detritus	1	1	113441	50	118	0.00326143017656501	623	450808363326215	1439	104156050668223	2021	432939541348158	2021_01_330	2021_01
700	Detritus	1	0.05	113404	50	178	0.00315348755244755	2145	484301895789836	3638	821455682272436	2021	589609675645959	2021_01_700	2021_01
710	Detritus	1	0.1	113415	50	0.1	0.00318564443243243	925	58073022248356	2262	142009463548029	2021	408930150309461	2021_01_710	2021_01
780	Detritus	1	1	113429	50	0.1	0.00171828330383481	1695	197289934228792	4500	523848660034767	2021	376666666666667	2021_01_780	2021_01
ZG02	Detritus	1	1	113452	50	112	0.00328844269005848	855	582403338148472	2402	163617703686898	2021	355953372189842	2021_01_ZG02	2021_01
710	Dinoflagellata	1	0.1	113415	50	0.1	0.0032083	1	623383100084157	2262	142009463548029	2021	0.0442086648983201	2021_01_710	2021_01
130	Dinoflagellate cyst	1	1	113378	50	162	0.00315413333333333	3	308167061210687	2819	29050271460634	2021	0.106420716566158	2021_01_130	2021_01
700	Dinoflagellate cyst	1	0.05	113404	50	178	0.0031485	1	226139431475306	3638	821455682272436	2021	0.0274876305662452	2021_01_700	2021_01
710	Dinoflagellate cyst	1	0.1	113415	50	0.1	0.0031925	2	125293657008614	2262	142009463548029	2021	0.0884173297966401	2021_01_710	2021_01
780	Dinoflagellate cyst	1	1	113429	50	0.1	0.0017926	1	111569786901707	4500	523848660034767	2021	0.0222222222222222	2021_01_780	2021_01
130	Diploneis	1	1	113378	50	162	0.003150275	4	411392656196681	2819	29050271460634	2021	0.141894288754878	2021_01_130	2021_01
230	Diploneis	1	1	113393	50	156	0.0032511	1	0.959675186859832	2877	275737015700577	2021	0.0347584289190129	2021_01_230	2021_01
700	Diploneis	1	0.05	113404	50	178	0.0031485	1	226139431475306	3638	821455682272436	2021	0.0274876305662452	2021_01_700	2021_01
710	Diploneis	1	0.1	113415	50	0.1	0.0031607	1	632771221564843	2262	142009463548029	2021	0.0442086648983201	2021_01_710	2021_01
780	Diploneis	1	1	113429	50	0.1	0.001683575	4	475179305941226	4500	523848660034767	2021	0.0888888888888889	2021_01_780	2021_01
ZG02	Diploneis	1	1	113452	50	112	0.0032926	2	136062686023204	2402	163617703686898	2021	0.0832639467110741	2021_01_ZG02	2021_01
130	Ditylum brightwellii	1	1	113378	50	162	0.00314108958333333	48	495114818836086	2819	29050271460634	2021	170273146505853	2021_01_130	2021_01
215	Ditylum brightwellii	1	1	113463	50	144	0.00305219393939394	66	622765144595443	2235	210928292653807	2021	295302013422819	2021_01_215	2021_01
230	Ditylum brightwellii	1	1	113393	50	156	0.00325555483870968	62	594184431175698	2877	275737015700577	2021	21550225929788	2021_01_230	2021_01
330	Ditylum brightwellii	1	1	113441	50	118	0.00326727	10	722315572327968	1439	104156050668223	2021	0.694927032661571	2021_01_330	2021_01
700	Ditylum brightwellii	1	0.05	113404	50	178	0.0031549	6	135408412311008	3638	821455682272436	2021	0.164925783397471	2021_01_700	2021_01
710	Ditylum brightwellii	1	0.1	113415	50	0.1	0.0032083	1	623383100084157	2262	142009463548029	2021	0.0442086648983201	2021_01_710	2021_01
780	Ditylum brightwellii	1	1	113429	50	0.1	0.00174042857142857	21	241319871952721	4500	523848660034767	2021	0.466666666666667	2021_01_780	2021_01
ZG02	Ditylum brightwellii	1	1	113452	50	112	0.00328707441860465	43	293026526734029	2402	163617703686898	2021	179017485428809	2021_01_ZG02	2021_01
130	Egg/Cyst	1	1	113378	50	162	0.00313873398058252	103	106323123292553	2819	29050271460634	2021	36537779354381	2021_01_130	2021_01
215	Egg/Cyst	1	1	113463	50	144	0.00305179125	160	150993289596725	2235	210928292653807	2021	715883668903803	2021_01_215	2021_01
230	Egg/Cyst	1	1	113393	50	156	0.00325532027972028	143	137055638666171	2877	275737015700577	2021	497045533541884	2021_01_230	2021_01
330	Egg/Cyst	1	1	113441	50	118	0.00325995748031496	127	919398494642459	1439	104156050668223	2021	882557331480195	2021_01_330	2021_01
700	Egg/Cyst	1	0.05	113404	50	178	0.00315326425531915	235	53062473187191	3638	821455682272436	2021	645959318306762	2021_01_700	2021_01
710	Egg/Cyst	1	0.1	113415	50	0.1	0.00318208629032258	248	155872580045502	2262	142009463548029	2021	109637488947834	2021_01_710	2021_01
780	Egg/Cyst	1	1	113429	50	0.1	0.00171361953818828	563	657088679783882	4500	523848660034767	2021	125111111111111	2021_01_780	2021_01
ZG02	Egg/Cyst	1	1	113452	50	112	0.00328731714285714	105	715477058582726	2402	163617703686898	2021	437135720233139	2021_01_ZG02	2021_01
ZG02	Euntintinnus	1	1	113452	50	112	0.0032884	1	0.681182337915095	2402	163617703686898	2021	0.0416319733555371	2021_01_ZG02	2021_01
130	Faecal pellet	1	1	113378	50	162	0.0031238	3	311159485242333	2819	29050271460634	2021	0.106420716566158	2021_01_130	2021_01
215	Faecal pellet	1	1	113463	50	144	0.0030618	3	282186948853615	2235	210928292653807	2021	0.134228187919463	2021_01_215	2021_01
780	Faecal pellet	1	1	113429	50	0.1	0.0017819	1	112239744093383	4500	523848660034767	2021	0.0222222222222222	2021_01_780	2021_01
ZG02	Faecal pellet	1	1	113452	50	112	0.0032926	2	136062686023204	2402	163617703686898	2021	0.0832639467110741	2021_01_ZG02	2021_01
700	Favella	1	0.05	113404	50	178	0.0031611	1	22523805004587	3638	821455682272436	2021	0.0274876305662452	2021_01_700	2021_01
130	Fibers	1	1	113378	50	162	0.00314247534246575	219	225796521109134	2819	29050271460634	2021	776871230932955	2021_01_130	2021_01
215	Fibers	1	1	113463	50	144	0.00305036	140	132181119605555	2235	210928292653807	2021	626398210290828	2021_01_215	2021_01
230	Fibers	1	1	113393	50	156	0.00325516717557252	131	125560371543165	2877	275737015700577	2021	455335418839068	2021_01_230	2021_01
330	Fibers	1	1	113441	50	118	0.00325940566037736	106	767501888583692	1439	104156050668223	2021	736622654621265	2021_01_330	2021_01
700	Fibers	1	0.05	113404	50	178	0.00315249893617021	188	424602839557541	3638	821455682272436	2021	51676745464541	2021_01_700	2021_01
710	Fibers	1	0.1	113415	50	0.1	0.00318768045112782	133	834462563228029	2262	142009463548029	2021	587975243147657	2021_01_710	2021_01
780	Fibers	1	1	113429	50	0.1	0.00172392310126582	316	366605679531727	4500	523848660034767	2021	702222222222222	2021_01_780	2021_01
ZG02	Fibers	1	1	113452	50	112	0.00328858	170	115794659092982	2402	163617703686898	2021	70774354704413	2021_01_ZG02	2021_01
700	Foraminifera	1	0.05	113404	50	178	0.0031485	1	226139431475306	3638	821455682272436	2021	0.0274876305662452	2021_01_700	2021_01
130	Guinardia flaccida	1	1	113378	50	162	0.00314968571428571	7	720071843902793	2819	29050271460634	2021	0.248315005321036	2021_01_130	2021_01
215	Guinardia flaccida	1	1	113463	50	144	0.00305086666666667	12	113279286760046	2235	210928292653807	2021	0.536912751677852	2021_01_215	2021_01
230	Guinardia flaccida	1	1	113393	50	156	0.00325606	5	479106650368851	2877	275737015700577	2021	0.173792144595064	2021_01_230	2021_01
330	Guinardia flaccida	1	1	113441	50	118	0.00325481666666667	6	435047544920605	1439	104156050668223	2021	0.416956219596942	2021_01_330	2021_01
700	Guinardia flaccida	1	0.05	113404	50	178	0.0031549	3	677042061555041	3638	821455682272436	2021	0.0824628916987356	2021_01_700	2021_01
710	Guinardia flaccida	1	0.1	113415	50	0.1	0.0031845	2	125608415763856	2262	142009463548029	2021	0.0884173297966401	2021_01_710	2021_01
ZG02	Guinardia flaccida	1	1	113452	50	112	0.00328425	2	136408616883611	2402	163617703686898	2021	0.0832639467110741	2021_01_ZG02	2021_01
130	Guinardia striata/Dactyliosolen phuketensis	1	1	113378	50	162	0.003142625	4	412394097291277	2819	29050271460634	2021	0.141894288754878	2021_01_130	2021_01
215	Guinardia striata/Dactyliosolen phuketensis	1	1	113463	50	144	0.00305566666666667	6	565506708846951	2235	210928292653807	2021	0.268456375838926	2021_01_215	2021_01
230	Guinardia striata/Dactyliosolen phuketensis	1	1	113393	50	156	0.00325886666666667	3	287216414704498	2877	275737015700577	2021	0.104275286757039	2021_01_230	2021_01
ZG02	Guinardia striata/Dactyliosolen phuketensis	1	1	113452	50	112	0.00328563333333333	3	204526778195985	2402	163617703686898	2021	0.124895920066611	2021_01_ZG02	2021_01
130	Helicotheca tamesis	1	1	113378	50	162	0.003150275	20	205696328098341	2819	29050271460634	2021	0.709471443774388	2021_01_130	2021_01
215	Helicotheca tamesis	1	1	113463	50	144	0.0030531	42	396187481576103	2235	210928292653807	2021	187919463087248	2021_01_215	2021_01
230	Helicotheca tamesis	1	1	113393	50	156	0.00325425918367347	49	469784339142361	2877	275737015700577	2021	170316301703163	2021_01_230	2021_01
330	Helicotheca tamesis	1	1	113441	50	118	0.00326926666666667	12	866249311772263	1439	104156050668223	2021	0.833912439193885	2021_01_330	2021_01
700	Helicotheca tamesis	1	0.05	113404	50	178	0.0031548	2	451375681501205	3638	821455682272436	2021	0.0549752611324904	2021_01_700	2021_01
710	Helicotheca tamesis	1	0.1	113415	50	0.1	0.00318983333333333	6	376195203511155	2262	142009463548029	2021	0.26525198938992	2021_01_710	2021_01
780	Helicotheca tamesis	1	1	113429	50	0.1	0.00171813333333333	6	698432407263697	4500	523848660034767	2021	0.133333333333333	2021_01_780	2021_01
ZG02	Helicotheca tamesis	1	1	113452	50	112	0.00328986875	64	435762064975996	2402	163617703686898	2021	266444629475437	2021_01_ZG02	2021_01
130	Hobaniella longicruris	1	1	113378	50	162	0.00312876666666667	3	31066554446374	2819	29050271460634	2021	0.106420716566158	2021_01_130	2021_01
710	Hobaniella longicruris	1	0.1	113415	50	0.1	0.0031607	1	632771221564843	2262	142009463548029	2021	0.0442086648983201	2021_01_710	2021_01
700	Lithodesmium undulatum	1	0.05	113404	50	178	0.003158775	4	901615341390254	3638	821455682272436	2021	0.109950522264981	2021_01_700	2021_01
780	Lithodesmium undulatum	1	1	113429	50	0.1	0.00170667692307692	13	152342834478158	4500	523848660034767	2021	0.288888888888889	2021_01_780	2021_01
130	Long (chained) diatom	1	1	113378	50	162	0.00315068888888889	18	185102376199914	2819	29050271460634	2021	0.638524299396949	2021_01_130	2021_01
215	Long (chained) diatom	1	1	113463	50	144	0.00305245	8	754803518485151	2235	210928292653807	2021	0.357941834451902	2021_01_215	2021_01
230	Long (chained) diatom	1	1	113393	50	156	0.00325506923076923	39	373816934060247	2877	275737015700577	2021	13555787278415	2021_01_230	2021_01
330	Long (chained) diatom	1	1	113441	50	118	0.00325778333333333	12	869302746755207	1439	104156050668223	2021	0.833912439193885	2021_01_330	2021_01
700	Long (chained) diatom	1	0.05	113404	50	178	0.00315427058823529	17	383733724213298	3638	821455682272436	2021	0.467289719626168	2021_01_700	2021_01
710	Long (chained) diatom	1	0.1	113415	50	0.1	0.00318716666666667	21	131778486639126	2262	142009463548029	2021	0.928381962864721	2021_01_710	2021_01
780	Long (chained) diatom	1	1	113429	50	0.1	0.00166370588235294	17	204363044938656	4500	523848660034767	2021	0.377777777777778	2021_01_780	2021_01
ZG02	Long (chained) diatom	1	1	113452	50	112	0.00328565	12	818102962884056	2402	163617703686898	2021	0.499583680266445	2021_01_ZG02	2021_01
330	Mollusca	1	1	113441	50	118	0.0032426	1	0.727811015851477	1439	104156050668223	2021	0.0694927032661571	2021_01_330	2021_01
ZG02	Mollusca	1	1	113452	50	112	0.0032968	1	0.679446736229071	2402	163617703686898	2021	0.0416319733555371	2021_01_ZG02	2021_01
700	Mollusca incertae	1	0.05	113404	50	178	0.0031485	1	226139431475306	3638	821455682272436	2021	0.0274876305662452	2021_01_700	2021_01
130	Nauplii	1	1	113378	50	162	0.00315259	10	102772640907952	2819	29050271460634	2021	0.354735721887194	2021_01_130	2021_01
215	Nauplii	1	1	113463	50	144	0.00305038461538462	13	122738620602698	2235	210928292653807	2021	0.58165548098434	2021_01_215	2021_01
230	Nauplii	1	1	113393	50	156	0.00325624375	16	153305476594005	2877	275737015700577	2021	0.556134862704206	2021_01_230	2021_01
330	Nauplii	1	1	113441	50	118	0.0032572	7	507184084489746	1439	104156050668223	2021	0.486448922863099	2021_01_330	2021_01
710	Nauplii	1	0.1	113415	50	0.1	0.0031925	1	62646828504307	2262	142009463548029	2021	0.0442086648983201	2021_01_710	2021_01
780	Nauplii	1	1	113429	50	0.1	0.00178368333333333	6	672765158239972	4500	523848660034767	2021	0.133333333333333	2021_01_780	2021_01
ZG02	Nauplii	1	1	113452	50	112	0.00329051875	16	108918996434833	2402	163617703686898	2021	0.666111573688593	2021_01_ZG02	2021_01
215	Nematoda	1	1	113463	50	144	0.0030526	2	188691607154557	2235	210928292653807	2021	0.0894854586129754	2021_01_215	2021_01
230	Nematoda	1	1	113393	50	156	0.0032511	1	0.959675186859832	2877	275737015700577	2021	0.0347584289190129	2021_01_230	2021_01
710	Nematoda	1	0.1	113415	50	0.1	0.0031925	1	62646828504307	2262	142009463548029	2021	0.0442086648983201	2021_01_710	2021_01
780	Nematoda	1	1	113429	50	0.1	0.0015799	1	126590290524717	4500	523848660034767	2021	0.0222222222222222	2021_01_780	2021_01
230	Neocalyptrella robusta	1	1	113393	50	156	0.0032511	1	0.959675186859832	2877	275737015700577	2021	0.0347584289190129	2021_01_230	2021_01
ZG02	Neocalyptrella robusta	1	1	113452	50	112	0.0032884	1	0.681182337915095	2402	163617703686898	2021	0.0416319733555371	2021_01_ZG02	2021_01
215	Noctilucales	1	1	113463	50	144	0.0030569	2	1884261833884	2235	210928292653807	2021	0.0894854586129754	2021_01_215	2021_01
700	Noctilucales	1	0.05	113404	50	178	0.0031485	1	226139431475306	3638	821455682272436	2021	0.0274876305662452	2021_01_700	2021_01
710	Noctilucales	1	0.1	113415	50	0.1	0.0032083	1	623383100084157	2262	142009463548029	2021	0.0442086648983201	2021_01_710	2021_01
130	Odontella aurita/Ralfsiella minima	1	1	113378	50	162	0.00313125	2	206946107784431	2819	29050271460634	2021	0.0709471443774388	2021_01_130	2021_01
700	Odontella rhombus var. trigona	1	0.05	113404	50	178	0.0031518	2	451805317596294	3638	821455682272436	2021	0.0549752611324904	2021_01_700	2021_01
780	Odontella rhombus var. trigona	1	1	113429	50	0.1	0.00171456666666667	3	349942648288197	4500	523848660034767	2021	0.0666666666666667	2021_01_780	2021_01
215	Odontella type 1	1	1	113463	50	144	0.0030434	1	0.946310047972662	2235	210928292653807	2021	0.0447427293064877	2021_01_215	2021_01
130	Paralia	1	1	113378	50	162	0.00314646428571429	28	288323628562672	2819	29050271460634	2021	0.993260021284143	2021_01_130	2021_01
215	Paralia	1	1	113463	50	144	0.00305304827586207	29	273562657558754	2235	210928292653807	2021	129753914988814	2021_01_215	2021_01
230	Paralia	1	1	113393	50	156	0.00325508571428571	28	268380029492311	2877	275737015700577	2021	0.97323600973236	2021_01_230	2021_01
330	Paralia	1	1	113441	50	118	0.00326134375	16	115780496919406	1439	104156050668223	2021	111188325225851	2021_01_330	2021_01
700	Paralia	1	0.05	113404	50	178	0.0031542	5	11286538583476	3638	821455682272436	2021	0.137438152831226	2021_01_700	2021_01
710	Paralia	1	0.1	113415	50	0.1	0.0031766	4	251841591638859	2262	142009463548029	2021	0.17683465959328	2021_01_710	2021_01
780	Paralia	1	1	113429	50	0.1	0.00174387894736842	19	217905033244099	4500	523848660034767	2021	0.422222222222222	2021_01_780	2021_01
ZG02	Paralia	1	1	113452	50	112	0.00329283684210526	19	129250254539759	2402	163617703686898	2021	0.791007493755204	2021_01_ZG02	2021_01
130	Pennate Diatom	1	1	113378	50	162	0.00315068888888889	18	185102376199914	2819	29050271460634	2021	0.638524299396949	2021_01_130	2021_01
215	Pennate Diatom	1	1	113463	50	144	0.00305080666666667	30	283203786539516	2235	210928292653807	2021	134228187919463	2021_01_215	2021_01
230	Pennate Diatom	1	1	113393	50	156	0.00325646363636364	11	105390398396476	2877	275737015700577	2021	0.382342718109141	2021_01_230	2021_01
330	Pennate Diatom	1	1	113441	50	118	0.00325918666666667	15	108616055539419	1439	104156050668223	2021	104239054899236	2021_01_330	2021_01
700	Pennate Diatom	1	0.05	113404	50	178	0.00315207	10	225883308429064	3638	821455682272436	2021	0.274876305662452	2021_01_700	2021_01
710	Pennate Diatom	1	0.1	113415	50	0.1	0.00317022	5	315435521824984	2262	142009463548029	2021	0.2210433244916	2021_01_710	2021_01
780	Pennate Diatom	1	1	113429	50	0.1	0.00171185	22	257031866109764	4500	523848660034767	2021	0.488888888888889	2021_01_780	2021_01
ZG02	Pennate Diatom	1	1	113452	50	112	0.00328727209302326	43	293008906090934	2402	163617703686898	2021	179017485428809	2021_01_ZG02	2021_01
130	Peritrichia	1	1	113378	50	162	0.0031387	1	10322745085545	2819	29050271460634	2021	0.0354735721887194	2021_01_130	2021_01
230	Phytoplankton Colony	1	1	113393	50	156	0.0032602375	16	153117679310173	2877	275737015700577	2021	0.556134862704206	2021_01_230	2021_01
330	Phytoplankton Colony	1	1	113441	50	118	0.0032648	1	0.722862043616761	1439	104156050668223	2021	0.0694927032661571	2021_01_330	2021_01
ZG02	Phytoplankton Colony	1	1	113452	50	112	0.00328845	2	13623439614408	2402	163617703686898	2021	0.0832639467110741	2021_01_ZG02	2021_01
215	Plagiogrammopsis/Bellerochea malleus	1	1	113463	50	144	0.003052	2	18872870249017	2235	210928292653807	2021	0.0894854586129754	2021_01_215	2021_01
780	Plagiogrammopsis/Bellerochea malleus	1	1	113429	50	0.1	0.0017819	1	112239744093383	4500	523848660034767	2021	0.0222222222222222	2021_01_780	2021_01
130	Pollen	1	1	113378	50	162	0.0031693	1	102230776512164	2819	29050271460634	2021	0.0354735721887194	2021_01_130	2021_01
215	Pollen	1	1	113463	50	144	0.0030618	1	0.940623162845385	2235	210928292653807	2021	0.0447427293064877	2021_01_215	2021_01
230	Pollen	1	1	113393	50	156	0.0032511	1	0.959675186859832	2877	275737015700577	2021	0.0347584289190129	2021_01_230	2021_01
780	Pollen	1	1	113429	50	0.1	0.0017819	1	112239744093383	4500	523848660034767	2021	0.0222222222222222	2021_01_780	2021_01
215	Porifera spicule	1	1	113463	50	144	0.0030434	1	0.946310047972662	2235	210928292653807	2021	0.0447427293064877	2021_01_215	2021_01
230	Porifera spicule	1	1	113393	50	156	0.0032573	2	191569704970374	2877	275737015700577	2021	0.0695168578380257	2021_01_230	2021_01
330	Porifera spicule	1	1	113441	50	118	0.0032426	1	0.727811015851477	1439	104156050668223	2021	0.0694927032661571	2021_01_330	2021_01
700	Porifera spicule	1	0.05	113404	50	178	0.0031518	1	225902658798147	3638	821455682272436	2021	0.0274876305662452	2021_01_700	2021_01
780	Porifera spicule	1	1	113429	50	0.1	0.0015799	4	506361162098867	4500	523848660034767	2021	0.0888888888888889	2021_01_780	2021_01
ZG02	Porifera spicule	1	1	113452	50	112	0.00329012	5	340413115631041	2402	163617703686898	2021	0.208159866777685	2021_01_ZG02	2021_01
ZG02	Protoperidinium	1	1	113452	50	112	0.0032968	1	0.679446736229071	2402	163617703686898	2021	0.0416319733555371	2021_01_ZG02	2021_01
130	Pseudo-nitzschia	1	1	113378	50	162	0.00314393333333333	3	309166861044551	2819	29050271460634	2021	0.106420716566158	2021_01_130	2021_01
215	Pseudo-nitzschia	1	1	113463	50	144	0.00305028	5	47208780833235	2235	210928292653807	2021	0.223713646532438	2021_01_215	2021_01
700	Ralfsiella smithii	1	0.05	113404	50	178	0.0031518	1	225902658798147	3638	821455682272436	2021	0.0274876305662452	2021_01_700	2021_01
130	Remnant	1	1	113378	50	162	0.00314274782608696	322	331964273856166	2819	29050271460634	2021	114224902447676	2021_01_130	2021_01
215	Remnant	1	1	113463	50	144	0.00305150234113712	299	282195424985029	2235	210928292653807	2021	133780760626398	2021_01_215	2021_01
230	Remnant	1	1	113393	50	156	0.00325552713864307	339	324887477497991	2877	275737015700577	2021	117831074035454	2021_01_230	2021_01
330	Remnant	1	1	113441	50	118	0.00325895271966527	239	173074005215373	1439	104156050668223	2021	166087560806115	2021_01_330	2021_01
700	Remnant	1	0.05	113404	50	178	0.00315300154241645	389	878426465303066	3638	821455682272436	2021	106926882902694	2021_01_700	2021_01
710	Remnant	1	0.1	113415	50	0.1	0.00318344774774775	444	278942853900539	2262	142009463548029	2021	196286472148541	2021_01_710	2021_01
780	Remnant	1	1	113429	50	0.1	0.00171657316455696	790	920438483266042	4500	523848660034767	2021	175555555555556	2021_01_780	2021_01
ZG02	Remnant	1	1	113452	50	112	0.00328833471810089	337	229563005202817	2402	163617703686898	2021	14029975020816	2021_01_ZG02	2021_01
130	Replicate	1	1	113378	50	162	0.0031387	105	108388823398222	2819	29050271460634	2021	372472507981554	2021_01_130	2021_01
215	Replicate	1	1	113463	50	144	0.0030526	2	188691607154557	2235	210928292653807	2021	0.0894854586129754	2021_01_215	2021_01
230	Replicate	1	1	113393	50	156	0.0032511	109	104604595367722	2877	275737015700577	2021	37886687521724	2021_01_230	2021_01
700	Replicate	1	0.05	113404	50	178	0.0031611	2	45047610009174	3638	821455682272436	2021	0.0549752611324904	2021_01_700	2021_01
710	Replicate	1	0.1	113415	50	0.1	0.0032083	78	486238818065642	2262	142009463548029	2021	344827586206897	2021_01_710	2021_01
780	Replicate	1	1	113429	50	0.1	0.0017819	5	561198720466917	4500	523848660034767	2021	0.111111111111111	2021_01_780	2021_01
ZG02	Replicate	1	1	113452	50	112	0.00328859090909091	44	29970282934111	2402	163617703686898	2021	183180682764363	2021_01_ZG02	2021_01
130	Rhizosolenia	1	1	113378	50	162	0.00313125	2	206946107784431	2819	29050271460634	2021	0.0709471443774388	2021_01_130	2021_01
215	Rhizosolenia	1	1	113463	50	144	0.00304953333333333	3	283322038344665	2235	210928292653807	2021	0.134228187919463	2021_01_215	2021_01
230	Rhizosolenia	1	1	113393	50	156	0.0032521	3	287814027858922	2877	275737015700577	2021	0.104275286757039	2021_01_230	2021_01
700	Rhizosolenia	1	0.05	113404	50	178	0.0031518	1	225902658798147	3638	821455682272436	2021	0.0274876305662452	2021_01_700	2021_01
780	Rhizosolenia	1	1	113429	50	0.1	0.00173675	4	460630487980423	4500	523848660034767	2021	0.0888888888888889	2021_01_780	2021_01
130	Rhizosolenia setigera (f. pungens)/R. hebetata f. semispina	1	1	113378	50	162	0.0031387	1	10322745085545	2819	29050271460634	2021	0.0354735721887194	2021_01_130	2021_01
700	Rhizosolenia setigera (f. pungens)/R. hebetata f. semispina	1	0.05	113404	50	178	0.0031611	1	22523805004587	3638	821455682272436	2021	0.0274876305662452	2021_01_700	2021_01
ZG02	Rhizosolenia setigera (f. pungens)/R. hebetata f. semispina	1	1	113452	50	112	0.0032884	1	0.681182337915095	2402	163617703686898	2021	0.0416319733555371	2021_01_ZG02	2021_01
130	Skeletonema	1	1	113378	50	162	0.00314655	2	205939838871145	2819	29050271460634	2021	0.0709471443774388	2021_01_130	2021_01
230	Skeletonema	1	1	113393	50	156	0.00325836666666667	3	287260488383751	2877	275737015700577	2021	0.104275286757039	2021_01_230	2021_01
130	Stellarima stellaris/Podosira/Hyalodiscus	1	1	113378	50	162	0.0031387	1	10322745085545	2819	29050271460634	2021	0.0354735721887194	2021_01_130	2021_01
215	Stellarima stellaris/Podosira/Hyalodiscus	1	1	113463	50	144	0.0030434	1	0.946310047972662	2235	210928292653807	2021	0.0447427293064877	2021_01_215	2021_01
230	Stellarima stellaris/Podosira/Hyalodiscus	1	1	113393	50	156	0.0032526	1	0.959232613908873	2877	275737015700577	2021	0.0347584289190129	2021_01_230	2021_01
330	Stellarima stellaris/Podosira/Hyalodiscus	1	1	113441	50	118	0.0032648	1	0.722862043616761	1439	104156050668223	2021	0.0694927032661571	2021_01_330	2021_01
710	Stellarima stellaris/Podosira/Hyalodiscus	1	0.1	113415	50	0.1	0.0031607	1	632771221564843	2262	142009463548029	2021	0.0442086648983201	2021_01_710	2021_01
780	Stellarima stellaris/Podosira/Hyalodiscus	1	1	113429	50	0.1	0.0016508	3	363460140537921	4500	523848660034767	2021	0.0666666666666667	2021_01_780	2021_01
130	Synedra/Thalassionema	1	1	113378	50	162	0.0031693	2	204461553024327	2819	29050271460634	2021	0.0709471443774388	2021_01_130	2021_01
780	Synedra/Thalassionema	1	1	113429	50	0.1	0.0015799	1	126590290524717	4500	523848660034767	2021	0.0222222222222222	2021_01_780	2021_01
130	Tintinnina	1	1	113378	50	162	0.003154	2	205453392517438	2819	29050271460634	2021	0.0709471443774388	2021_01_130	2021_01
230	Tintinnina	1	1	113393	50	156	0.003262	1	0.956468424279583	2877	275737015700577	2021	0.0347584289190129	2021_01_230	2021_01
700	Tintinnina	1	0.05	113404	50	178	0.0031485	1	226139431475306	3638	821455682272436	2021	0.0274876305662452	2021_01_700	2021_01
130	Triceratium favus	1	1	113378	50	162	0.0031387	1	10322745085545	2819	29050271460634	2021	0.0354735721887194	2021_01_130	2021_01
215	Triceratium favus	1	1	113463	50	144	0.003052	1	0.943643512450852	2235	210928292653807	2021	0.0447427293064877	2021_01_215	2021_01
230	Triceratium favus	1	1	113393	50	156	0.0032526	1	0.959232613908873	2877	275737015700577	2021	0.0347584289190129	2021_01_230	2021_01
330	Triceratium favus	1	1	113441	50	118	0.0032648	1	0.722862043616761	1439	104156050668223	2021	0.0694927032661571	2021_01_330	2021_01
710	Triceratium favus	1	0.1	113415	50	0.1	0.0032083	1	623383100084157	2262	142009463548029	2021	0.0442086648983201	2021_01_710	2021_01
780	Triceratium favus	1	1	113429	50	0.1	0.0017819	1	112239744093383	4500	523848660034767	2021	0.0222222222222222	2021_01_780	2021_01
215	Trieres mobiliensis/T. regia	1	1	113463	50	144	0.00304985	4	377723494598095	2235	210928292653807	2021	0.178970917225951	2021_01_215	2021_01
230	Trieres mobiliensis/T. regia	1	1	113393	50	156	0.00325861666666667	6	574476899706931	2877	275737015700577	2021	0.208550573514077	2021_01_230	2021_01
330	Trieres mobiliensis/T. regia	1	1	113441	50	118	0.0032715	1	0.721381629222069	1439	104156050668223	2021	0.0694927032661571	2021_01_330	2021_01
700	Trieres mobiliensis/T. regia	1	0.05	113404	50	178	0.003154125	4	902944556731265	3638	821455682272436	2021	0.109950522264981	2021_01_700	2021_01
780	Trieres mobiliensis/T. regia	1	1	113429	50	0.1	0.00166284	5	60138077024849	4500	523848660034767	2021	0.111111111111111	2021_01_780	2021_01
ZG02	Trieres mobiliensis/T. regia	1	1	113452	50	112	0.00329262	10	680309297762876	2402	163617703686898	2021	0.41631973355537	2021_01_ZG02	2021_01
130	Trieres sinensis	1	1	113378	50	162	0.00314168319327731	119	122724022850246	2819	29050271460634	2021	422135509045761	2021_01_130	2021_01
215	Trieres sinensis	1	1	113463	50	144	0.00305085	28	264319779733517	2235	210928292653807	2021	125279642058166	2021_01_215	2021_01
230	Trieres sinensis	1	1	113393	50	156	0.00325445	36	345127440888629	2877	275737015700577	2021	125130344108446	2021_01_230	2021_01
330	Trieres sinensis	1	1	113441	50	118	0.00326102962962963	27	195398408591697	1439	104156050668223	2021	187630298818624	2021_01_330	2021_01
700	Trieres sinensis	1	0.05	113404	50	178	0.00315336315789474	38	858004569891127	3638	821455682272436	2021	104452996151732	2021_01_700	2021_01
710	Trieres sinensis	1	0.1	113415	50	0.1	0.00318428857142857	35	219829322719316	2262	142009463548029	2021	15473032714412	2021_01_710	2021_01
780	Trieres sinensis	1	1	113429	50	0.1	0.00172344886363636	88	102120813511491	4500	523848660034767	2021	195555555555556	2021_01_780	2021_01
ZG02	Trieres sinensis	1	1	113452	50	112	0.00328843076923077	39	265658626045624	2402	163617703686898	2021	162364696086594	2021_01_ZG02	2021_01
130	Unknown	1	1	113378	50	162	0.00314646489361702	94	967943423166221	2819	29050271460634	2021	333451578573962	2021_01_130	2021_01
215	Unknown	1	1	113463	50	144	0.00305144444444444	27	25483013509085	2235	210928292653807	2021	120805369127517	2021_01_215	2021_01
230	Unknown	1	1	113393	50	156	0.00325450833333333	84	805282928040846	2877	275737015700577	2021	291970802919708	2021_01_230	2021_01
330	Unknown	1	1	113441	50	118	0.00326102926829268	41	29671613481304	1439	104156050668223	2021	284920083391244	2021_01_330	2021_01
700	Unknown	1	0.05	113404	50	178	0.00315202983870968	124	280098871259867	3638	821455682272436	2021	34084661902144	2021_01_700	2021_01
710	Unknown	1	0.1	113415	50	0.1	0.00319288378378378	37	231765403976918	2262	142009463548029	2021	163572060123784	2021_01_710	2021_01
780	Unknown	1	1	113429	50	0.1	0.00173180380952381	105	121260848858938	4500	523848660034767	2021	233333333333333	2021_01_780	2021_01
ZG02	Unknown	1	1	113452	50	112	0.00328944	50	340483486550902	2402	163617703686898	2021	208159866777685	2021_01_ZG02	2021_01
130	Veliger larvae D-shaped	1	1	113378	50	162	0.0031387	1	10322745085545	2819	29050271460634	2021	0.0354735721887194	2021_01_130	2021_01
130	Zygoceros	1	1	113378	50	162	0.00314806666666667	15	154380466317952	2819	29050271460634	2021	0.532103582830791	2021_01_130	2021_01
215	Zygoceros	1	1	113463	50	144	0.00304929333333333	15	141672168852237	2235	210928292653807	2021	0.671140939597315	2021_01_215	2021_01
230	Zygoceros	1	1	113393	50	156	0.00325533461538462	26	249190972923733	2877	275737015700577	2021	0.903719151894334	2021_01_230	2021_01
330	Zygoceros	1	1	113441	50	118	0.00325770666666667	15	108665400609017	1439	104156050668223	2021	104239054899236	2021_01_330	2021_01
700	Zygoceros	1	0.05	113404	50	178	0.00315399705882353	68	153506801360365	3638	821455682272436	2021	186915887850467	2021_01_700	2021_01
710	Zygoceros	1	0.1	113415	50	0.1	0.00318124117647059	17	106876524331051	2262	142009463548029	2021	0.751547303271441	2021_01_710	2021_01
780	Zygoceros	1	1	113429	50	0.1	0.00168623414634146	41	486290709851365	4500	523848660034767	2021	0.911111111111111	2021_01_780	2021_01
ZG02	Zygoceros	1	1	113452	50	112	0.00328779230769231	13	885700715701207	2402	163617703686898	2021	0.541215653621982	2021_01_ZG02	2021_01
120	(Pseudo-)pediastrum	2	0.5	113550	50	96	0.0031495	1	121924114938879	4128	516963327326724	2021	0.0242248062015504	2021_02_120	2021_02
230	(Pseudo-)pediastrum	2	0.5	113516	50	0.14	0.0031028	1	180482145159211	3439	607263488457216	2021	0.0290782204129107	2021_02_230	2021_02
710	(Pseudo-)pediastrum	2	0.05	113526	50	76	0.0031144	1	976110968404829	3041	301549619602562	2021	0.0328839197632358	2021_02_710	2021_02
120	Actinoptychus	2	0.5	113550	50	96	0.00303572	10	126493879540933	4128	516963327326724	2021	0.242248062015504	2021_02_120	2021_02
130	Actinoptychus	2	0.2	113507	50	158	0.00307	5	257328990228013	2455	125771966348163	2021	0.203665987780041	2021_02_130	2021_02
215	Actinoptychus	2	0.5	113568	50	94	0.0031051	5	605455540884352	2852	344495094503602	2021	0.17531556802244	2021_02_215	2021_02
230	Actinoptychus	2	0.5	113516	50	0.14	0.00317212142857143	14	247153212023499	3439	607263488457216	2021	0.40709508578075	2021_02_230	2021_02
330	Actinoptychus	2	0.5	113547	50	126	0.00306011111111111	9	14822991176791	3493	573281470908448	2021	0.257658173489837	2021_02_330	2021_02
700	Actinoptychus	2	0.2	113522	50	0.07	0.00291422222222222	18	432362360835748	4358	105265548885055	2021	0.413033501606241	2021_02_700	2021_02
710	Actinoptychus	2	0.05	113526	50	76	0.00304460833333333	12	119818367441899	3041	301549619602562	2021	0.394607037158829	2021_02_710	2021_02
780	Actinoptychus	2	0.5	113537	50	76	0.0029669625	24	245908062538707	4212	432131843376061	2021	0.56980056980057	2021_02_780	2021_02
ZG02	Actinoptychus	2	0.1	113558	50	94	0.00323005	8	465627467067073	2617	15238068964223	2021	0.305693542223921	2021_02_ZG02	2021_02
120	Actinoptychus senarius	2	0.5	113550	50	96	0.003091125	4	496906466092442	4128	516963327326724	2021	0.0968992248062016	2021_02_120	2021_02
130	Actinoptychus senarius	2	0.2	113507	50	158	0.0030331	2	104183838317233	2455	125771966348163	2021	0.0814663951120163	2021_02_130	2021_02
215	Actinoptychus senarius	2	0.5	113568	50	94	0.00311063333333333	3	362627117735938	2852	344495094503602	2021	0.105189340813464	2021_02_215	2021_02
230	Actinoptychus senarius	2	0.5	113516	50	0.14	0.00319985	4	700032814038158	3439	607263488457216	2021	0.116312881651643	2021_02_230	2021_02
330	Actinoptychus senarius	2	0.5	113547	50	126	0.0030713	3	492299677660925	3493	573281470908448	2021	0.0858860578299456	2021_02_330	2021_02
700	Actinoptychus senarius	2	0.2	113522	50	0.07	0.00282685	4	990501795284504	4358	105265548885055	2021	0.0917852225791648	2021_02_700	2021_02
710	Actinoptychus senarius	2	0.05	113526	50	76	0.0031236	2	194647201946472	3041	301549619602562	2021	0.0657678395264716	2021_02_710	2021_02
780	Actinoptychus senarius	2	0.5	113537	50	76	0.00296805	4	40969660214619	4212	432131843376061	2021	0.0949667616334283	2021_02_780	2021_02
ZG02	Actinoptychus senarius	2	0.1	113558	50	94	0.00323428	5	290636555894975	2617	15238068964223	2021	0.19105846388995	2021_02_ZG02	2021_02
120	Actinoptychus splendens	2	0.5	113550	50	96	0.00307166666666667	3	375040694519805	4128	516963327326724	2021	0.0726744186046512	2021_02_120	2021_02
215	Actinoptychus splendens	2	0.5	113568	50	94	0.0031215	2	240909818997277	2852	344495094503602	2021	0.0701262272089762	2021_02_215	2021_02
230	Actinoptychus splendens	2	0.5	113516	50	0.14	0.003193	1	175383651738177	3439	607263488457216	2021	0.0290782204129107	2021_02_230	2021_02
330	Actinoptychus splendens	2	0.5	113547	50	126	0.0030904	1	16308568470101	3493	573281470908448	2021	0.0286286859433152	2021_02_330	2021_02
700	Actinoptychus splendens	2	0.2	113522	50	0.07	0.00286175	2	489211147025422	4358	105265548885055	2021	0.0458926112895824	2021_02_700	2021_02
780	Actinoptychus splendens	2	0.5	113537	50	76	0.00296805	2	204848301073095	4212	432131843376061	2021	0.0474833808167142	2021_02_780	2021_02
ZG02	Actinoptychus splendens	2	0.1	113558	50	94	0.0032245	8	466428903706001	2617	15238068964223	2021	0.305693542223921	2021_02_ZG02	2021_02
120	Aggregate	2	0.5	113550	50	96	0.00309389	10	124115595577089	4128	516963327326724	2021	0.242248062015504	2021_02_120	2021_02
130	Aggregate	2	0.2	113507	50	158	0.0031519	1	501284939242996	2455	125771966348163	2021	0.0407331975560081	2021_02_130	2021_02
215	Aggregate	2	0.5	113568	50	94	0.0031215	2	240909818997277	2852	344495094503602	2021	0.0701262272089762	2021_02_215	2021_02
230	Aggregate	2	0.5	113516	50	0.14	0.003203275	4	699284326197407	3439	607263488457216	2021	0.116312881651643	2021_02_230	2021_02
330	Aggregate	2	0.5	113547	50	126	0.0030509	5	825985774689436	3493	573281470908448	2021	0.143143429716576	2021_02_330	2021_02
700	Aggregate	2	0.2	113522	50	0.07	0.00296125	2	472773322076826	4358	105265548885055	2021	0.0458926112895824	2021_02_700	2021_02
710	Aggregate	2	0.05	113526	50	76	0.0031144	1	976110968404829	3041	301549619602562	2021	0.0328839197632358	2021_02_710	2021_02
780	Aggregate	2	0.5	113537	50	76	0.00296805	2	204848301073095	4212	432131843376061	2021	0.0474833808167142	2021_02_780	2021_02
130	Artefact	2	0.2	113507	50	158	0.0030331	37	192740100886881	2455	125771966348163	2021	15071283095723	2021_02_130	2021_02
120	Asterionella	2	0.5	113550	50	96	0.00310874	10	123522713382271	4128	516963327326724	2021	0.242248062015504	2021_02_120	2021_02
130	Asterionella	2	0.2	113507	50	158	0.0031519	1	501284939242996	2455	125771966348163	2021	0.0407331975560081	2021_02_130	2021_02
215	Asterionella	2	0.5	113568	50	94	0.00312795510204082	98	117802202390817	2852	344495094503602	2021	343618513323983	2021_02_215	2021_02
230	Asterionella	2	0.5	113516	50	0.14	0.00319985	2	350016407019079	3439	607263488457216	2021	0.0581564408258215	2021_02_230	2021_02
330	Asterionella	2	0.5	113547	50	126	0.00307768275862069	58	949805496298155	3493	573281470908448	2021	166046378471228	2021_02_330	2021_02
710	Asterionella	2	0.05	113526	50	76	0.00312053333333333	3	292257733720731	3041	301549619602562	2021	0.0986517592897073	2021_02_710	2021_02
780	Asterionella	2	0.5	113537	50	76	0.002955	5	514382402707276	4212	432131843376061	2021	0.118708452041785	2021_02_780	2021_02
ZG02	Asterionella	2	0.1	113558	50	94	0.003235	100	581143740340031	2617	15238068964223	2021	382116927779901	2021_02_ZG02	2021_02
120	Aulacodiscus argus	2	0.5	113550	50	96	0.0030377	12	151693715640122	4128	516963327326724	2021	0.290697674418605	2021_02_120	2021_02
130	Aulacodiscus argus	2	0.2	113507	50	158	0.00310345	2	101822165654352	2455	125771966348163	2021	0.0814663951120163	2021_02_130	2021_02
215	Aulacodiscus argus	2	0.5	113568	50	94	0.00312595	4	481133735344455	2852	344495094503602	2021	0.140252454417952	2021_02_215	2021_02
230	Aulacodiscus argus	2	0.5	113516	50	0.14	0.00320213333333333	3	524650233177881	3439	607263488457216	2021	0.0872346612387322	2021_02_230	2021_02
700	Aulacodiscus argus	2	0.2	113522	50	0.07	0.002819425	4	993110297312395	4358	105265548885055	2021	0.0917852225791648	2021_02_700	2021_02
780	Aulacodiscus argus	2	0.5	113537	50	76	0.00292446	5	519754074256444	4212	432131843376061	2021	0.118708452041785	2021_02_780	2021_02
ZG02	Aulacodiscus argus	2	0.1	113558	50	94	0.0032257	8	466255386427752	2617	15238068964223	2021	0.305693542223921	2021_02_ZG02	2021_02
120	Bacillaria paxillifer	2	0.5	113550	50	96	0.00306565	8	100207133886778	4128	516963327326724	2021	0.193798449612403	2021_02_120	2021_02
130	Bacillaria paxillifer	2	0.2	113507	50	158	0.00307642857142857	7	359507778035756	2455	125771966348163	2021	0.285132382892057	2021_02_130	2021_02
215	Bacillaria paxillifer	2	0.5	113568	50	94	0.00311232857142857	7	845669067257864	2852	344495094503602	2021	0.245441795231417	2021_02_215	2021_02
230	Bacillaria paxillifer	2	0.5	113516	50	0.14	0.0031773	16	282000440625688	3439	607263488457216	2021	0.465251526606572	2021_02_230	2021_02
330	Bacillaria paxillifer	2	0.5	113547	50	126	0.00306835263157895	19	312089291871002	3493	573281470908448	2021	0.543945032922989	2021_02_330	2021_02
780	Bacillaria paxillifer	2	0.5	113537	50	76	0.00292106666666667	3	312214716085448	4212	432131843376061	2021	0.0712250712250712	2021_02_780	2021_02
ZG02	Bacillaria paxillifer	2	0.1	113558	50	94	0.0032233	2	116650637545373	2617	15238068964223	2021	0.0764233855559801	2021_02_ZG02	2021_02
120	Bacillariophyceae	2	0.5	113550	50	96	0.00310164545454545	11	136185778223289	4128	516963327326724	2021	0.266472868217054	2021_02_120	2021_02
130	Bacillariophyceae	2	0.2	113507	50	158	0.00307969	10	513038649993993	2455	125771966348163	2021	0.407331975560081	2021_02_130	2021_02
215	Bacillariophyceae	2	0.5	113568	50	94	0.00310338888888889	9	10904208660783	2852	344495094503602	2021	0.315568022440393	2021_02_215	2021_02
230	Bacillariophyceae	2	0.5	113516	50	0.14	0.00317005	10	176653365088879	3439	607263488457216	2021	0.290782204129107	2021_02_230	2021_02
330	Bacillariophyceae	2	0.5	113547	50	126	0.00306932222222222	9	14778507017474	3493	573281470908448	2021	0.257658173489837	2021_02_330	2021_02
700	Bacillariophyceae	2	0.2	113522	50	0.07	0.00285945454545455	11	269282126279647	4358	105265548885055	2021	0.252409362092703	2021_02_700	2021_02
710	Bacillariophyceae	2	0.05	113526	50	76	0.00302758333333333	6	602460708485866	3041	301549619602562	2021	0.197303518579415	2021_02_710	2021_02
780	Bacillariophyceae	2	0.5	113537	50	76	0.00296245714285714	7	71832262793434	4212	432131843376061	2021	0.1661918328585	2021_02_780	2021_02
ZG02	Bacillariophyceae	2	0.1	113558	50	94	0.00322692307692308	13	757377830750894	2617	15238068964223	2021	0.496752006113871	2021_02_ZG02	2021_02
120	Bellerochea horologicalis	2	0.5	113550	50	96	0.00308555625	32	398242618328543	4128	516963327326724	2021	0.775193798449612	2021_02_120	2021_02
130	Bellerochea horologicalis	2	0.2	113507	50	158	0.00309268428571429	140	715236278794334	2455	125771966348163	2021	570264765784114	2021_02_130	2021_02
215	Bellerochea horologicalis	2	0.5	113568	50	94	0.00311834	30	361730920938705	2852	344495094503602	2021	105189340813464	2021_02_215	2021_02
230	Bellerochea horologicalis	2	0.5	113516	50	0.14	0.00316782155172414	116	205062055861841	3439	607263488457216	2021	337307356789765	2021_02_230	2021_02
330	Bellerochea horologicalis	2	0.5	113547	50	126	0.00307567450980392	51	835719121710271	3493	573281470908448	2021	146006298310908	2021_02_330	2021_02
700	Bellerochea horologicalis	2	0.2	113522	50	0.07	0.00290794342105263	76	182947163328035	4358	105265548885055	2021	174391922900413	2021_02_700	2021_02
710	Bellerochea horologicalis	2	0.05	113526	50	76	0.003080255	60	592158766076185	3041	301549619602562	2021	197303518579415	2021_02_710	2021_02
780	Bellerochea horologicalis	2	0.5	113537	50	76	0.00296447613636364	88	902419138135321	4212	432131843376061	2021	208926875593542	2021_02_780	2021_02
ZG02	Bellerochea horologicalis	2	0.1	113558	50	94	0.00323459285714286	28	162740729126872	2617	15238068964223	2021	106992739778372	2021_02_ZG02	2021_02
130	Biddulphia alternans	2	0.2	113507	50	158	0.003055	2	103436988543372	2455	125771966348163	2021	0.0814663951120163	2021_02_130	2021_02
230	Biddulphia alternans	2	0.5	113516	50	0.14	0.0031028	1	180482145159211	3439	607263488457216	2021	0.0290782204129107	2021_02_230	2021_02
700	Biddulphia alternans	2	0.2	113522	50	0.07	0.0028766	2	486685670583328	4358	105265548885055	2021	0.0458926112895824	2021_02_700	2021_02
710	Biddulphia alternans	2	0.05	113526	50	76	0.0031144	1	976110968404829	3041	301549619602562	2021	0.0328839197632358	2021_02_710	2021_02
780	Biddulphia alternans	2	0.5	113537	50	76	0.00298936666666667	3	305081343874399	4212	432131843376061	2021	0.0712250712250712	2021_02_780	2021_02
120	Biddulphianae	2	0.5	113550	50	96	0.00305959896907217	97	121741445125717	4128	516963327326724	2021	234980620155039	2021_02_120	2021_02
130	Biddulphianae	2	0.2	113507	50	158	0.00307618	45	231130818092569	2455	125771966348163	2021	183299389002037	2021_02_130	2021_02
215	Biddulphianae	2	0.5	113568	50	94	0.003113105	40	483118943948245	2852	344495094503602	2021	140252454417952	2021_02_215	2021_02
230	Biddulphianae	2	0.5	113516	50	0.14	0.0031625696969697	66	116866989636352	3439	607263488457216	2021	191916254725211	2021_02_230	2021_02
330	Biddulphianae	2	0.5	113547	50	126	0.00307393333333333	45	73781691209959	3493	573281470908448	2021	128829086744918	2021_02_330	2021_02
700	Biddulphianae	2	0.2	113522	50	0.07	0.00289641447368421	76	183675369956048	4358	105265548885055	2021	174391922900413	2021_02_700	2021_02
710	Biddulphianae	2	0.05	113526	50	76	0.00308259846153846	65	641017642957565	3041	301549619602562	2021	213745478461033	2021_02_710	2021_02
780	Biddulphianae	2	0.5	113537	50	76	0.00296860731707317	82	839720358318633	4212	432131843376061	2021	194681861348528	2021_02_780	2021_02
ZG02	Biddulphianae	2	0.1	113558	50	94	0.00322814909090909	55	320307386951825	2617	15238068964223	2021	210164310278945	2021_02_ZG02	2021_02
215	Brockmanniella brockmannii	2	0.5	113568	50	94	0.0031383	1	119810088264347	2852	344495094503602	2021	0.0350631136044881	2021_02_215	2021_02
120	Bubbles	2	0.5	113550	50	96	0.0031297	3	368086398057322	4128	516963327326724	2021	0.0726744186046512	2021_02_120	2021_02
215	Bubbles	2	0.5	113568	50	94	0.0031047	32	387541469385126	2852	344495094503602	2021	112201963534362	2021_02_215	2021_02
230	Bubbles	2	0.5	113516	50	0.14	0.003193	1	175383651738177	3439	607263488457216	2021	0.0290782204129107	2021_02_230	2021_02
330	Bubbles	2	0.5	113547	50	126	0.0030726	1	164030462800234	3493	573281470908448	2021	0.0286286859433152	2021_02_330	2021_02
700	Bubbles	2	0.2	113522	50	0.07	0.0029464	1	237578061363019	4358	105265548885055	2021	0.0229463056447912	2021_02_700	2021_02
780	Bubbles	2	0.5	113537	50	76	0.0029041	2	209359181846355	4212	432131843376061	2021	0.0474833808167142	2021_02_780	2021_02
120	Centric Diatom	2	0.5	113550	50	96	0.00305786932515337	163	204691546120469	4128	516963327326724	2021	394864341085271	2021_02_120	2021_02
130	Centric Diatom	2	0.2	113507	50	158	0.00307921176470588	119	610610813309747	2455	125771966348163	2021	484725050916497	2021_02_130	2021_02
215	Centric Diatom	2	0.5	113568	50	94	0.00311185490196078	102	123244820881058	2852	344495094503602	2021	357643758765778	2021_02_215	2021_02
230	Centric Diatom	2	0.5	113516	50	0.14	0.00317443023255814	129	227568397185358	3439	607263488457216	2021	375109043326548	2021_02_230	2021_02
330	Centric Diatom	2	0.5	113547	50	126	0.0030681419047619	105	172482243790177	3493	573281470908448	2021	30060120240481	2021_02_330	2021_02
700	Centric Diatom	2	0.2	113522	50	0.07	0.00290833495145631	103	247908171525762	4358	105265548885055	2021	236346948141349	2021_02_700	2021_02
710	Centric Diatom	2	0.05	113526	50	76	0.00307897272727273	77	760253567453135	3041	301549619602562	2021	253206182176915	2021_02_710	2021_02
780	Centric Diatom	2	0.5	113537	50	76	0.00295548579881657	169	17383267421069	4212	432131843376061	2021	401234567901235	2021_02_780	2021_02
ZG02	Centric Diatom	2	0.1	113558	50	94	0.00322842950819672	122	710438308836149	2617	15238068964223	2021	466182651891479	2021_02_ZG02	2021_02
120	Chaetoceros	2	0.5	113550	50	96	0.00309660540540541	74	917650016059434	4128	516963327326724	2021	179263565891473	2021_02_120	2021_02
130	Chaetoceros	2	0.2	113507	50	158	0.00307375	4	205612037413583	2455	125771966348163	2021	0.162932790224033	2021_02_130	2021_02
215	Chaetoceros	2	0.5	113568	50	94	0.0031175785046729	107	12904887540024	2852	344495094503602	2021	375175315568022	2021_02_215	2021_02
230	Chaetoceros	2	0.5	113516	50	0.14	0.003163268	25	442580268254223	3439	607263488457216	2021	0.726955510322768	2021_02_230	2021_02
330	Chaetoceros	2	0.5	113547	50	126	0.00307061213235294	272	44645169787352	3493	573281470908448	2021	778700257658173	2021_02_330	2021_02
700	Chaetoceros	2	0.2	113522	50	0.07	0.00296422	5	118074906720824	4358	105265548885055	2021	0.114731528223956	2021_02_700	2021_02
710	Chaetoceros	2	0.05	113526	50	76	0.00305856666666667	3	298178885534619	3041	301549619602562	2021	0.0986517592897073	2021_02_710	2021_02
780	Chaetoceros	2	0.5	113537	50	76	0.002977	7	714813570708767	4212	432131843376061	2021	0.1661918328585	2021_02_780	2021_02
ZG02	Chaetoceros	2	0.1	113558	50	94	0.00323070625	32	186213153857612	2617	15238068964223	2021	122277416889568	2021_02_ZG02	2021_02
215	Chaetoceros danicus	2	0.5	113568	50	94	0.0031047	1	121106709182852	2852	344495094503602	2021	0.0350631136044881	2021_02_215	2021_02
330	Chaetoceros danicus	2	0.5	113547	50	126	0.00307426666666667	6	98364921715748	3493	573281470908448	2021	0.171772115659891	2021_02_330	2021_02
130	Cnidaria	2	0.2	113507	50	158	0.0031519	1	501284939242996	2455	125771966348163	2021	0.0407331975560081	2021_02_130	2021_02
ZG02	Cnidaria	2	0.1	113558	50	94	0.0032233	2	116650637545373	2617	15238068964223	2021	0.0764233855559801	2021_02_ZG02	2021_02
330	Crustacea	2	0.5	113547	50	126	0.00307065	2	328269258951688	3493	573281470908448	2021	0.0572573718866304	2021_02_330	2021_02
780	Crustacea	2	0.5	113537	50	76	0.0029041	1	104679590923178	4212	432131843376061	2021	0.0237416904083571	2021_02_780	2021_02
ZG02	Crustacea	2	0.1	113558	50	94	0.003232	1	581683168316832	2617	15238068964223	2021	0.0382116927779901	2021_02_ZG02	2021_02
120	Crustaceae:part	2	0.5	113550	50	96	0.00310563333333333	24	296751065268491	4128	516963327326724	2021	0.581395348837209	2021_02_120	2021_02
130	Crustaceae:part	2	0.2	113507	50	158	0.0030925	6	306548100242522	2455	125771966348163	2021	0.244399185336049	2021_02_130	2021_02
215	Crustaceae:part	2	0.5	113568	50	94	0.00311698571428571	14	168881107663539	2852	344495094503602	2021	0.490883590462833	2021_02_215	2021_02
230	Crustaceae:part	2	0.5	113516	50	0.14	0.00318158181818182	11	193614382782721	3439	607263488457216	2021	0.319860424542018	2021_02_230	2021_02
330	Crustaceae:part	2	0.5	113547	50	126	0.0030662	16	262996542952188	3493	573281470908448	2021	0.458058975093043	2021_02_330	2021_02
700	Crustaceae:part	2	0.2	113522	50	0.07	0.00291848	5	119925440640333	4358	105265548885055	2021	0.114731528223956	2021_02_700	2021_02
710	Crustaceae:part	2	0.05	113526	50	76	0.0031236	2	194647201946472	3041	301549619602562	2021	0.0657678395264716	2021_02_710	2021_02
780	Crustaceae:part	2	0.5	113537	50	76	0.00297011666666667	12	122823458113318	4212	432131843376061	2021	0.284900284900285	2021_02_780	2021_02
ZG02	Crustaceae:part	2	0.1	113558	50	94	0.0032302	24	139681753451799	2617	15238068964223	2021	0.917080626671761	2021_02_ZG02	2021_02
120	Detritus	2	0.5	113550	50	96	0.00305951755900979	1737	218010842276675	4128	516963327326724	2021	42078488372093	2021_02_120	2021_02
130	Detritus	2	0.2	113507	50	158	0.00308348959236774	1153	590804653438486	2455	125771966348163	2021	469653767820774	2021_02_130	2021_02
215	Detritus	2	0.5	113568	50	94	0.00311250320641283	998	120561482226544	2852	344495094503602	2021	349929873772791	2021_02_215	2021_02
230	Detritus	2	0.5	113516	50	0.14	0.00317384877216917	1466	258663868045268	3439	607263488457216	2021	426286711253271	2021_02_230	2021_02
330	Detritus	2	0.5	113547	50	126	0.00307103519736842	1216	199562675323671	3493	573281470908448	2021	348124821070713	2021_02_330	2021_02
700	Detritus	2	0.2	113522	50	0.07	0.00289822488608482	2853	689076962104848	4358	105265548885055	2021	654658100045893	2021_02_700	2021_02
710	Detritus	2	0.05	113526	50	76	0.00306440933087784	1629	161602431832479	3041	301549619602562	2021	535679052943111	2021_02_710	2021_02
780	Detritus	2	0.5	113537	50	76	0.00296373207744636	1911	196017718477629	4212	432131843376061	2021	453703703703704	2021_02_780	2021_02
ZG02	Detritus	2	0.1	113558	50	94	0.00322705498489426	993	578496495640334	2617	15238068964223	2021	379442109285441	2021_02_ZG02	2021_02
120	Dinoflagellata	2	0.5	113550	50	96	0.0031198	1	123084813129047	4128	516963327326724	2021	0.0242248062015504	2021_02_120	2021_02
130	Dinoflagellata	2	0.2	113507	50	158	0.003055	1	517184942716858	2455	125771966348163	2021	0.0407331975560081	2021_02_130	2021_02
330	Dinoflagellata	2	0.5	113547	50	126	0.0030904	1	16308568470101	3493	573281470908448	2021	0.0286286859433152	2021_02_330	2021_02
230	Dinoflagellate cyst	2	0.5	113516	50	0.14	0.0031028	1	180482145159211	3439	607263488457216	2021	0.0290782204129107	2021_02_230	2021_02
330	Dinoflagellate cyst	2	0.5	113547	50	126	0.0030904	1	16308568470101	3493	573281470908448	2021	0.0286286859433152	2021_02_330	2021_02
700	Dinoflagellate cyst	2	0.2	113522	50	0.07	0.0027771	1	252061503006734	4358	105265548885055	2021	0.0229463056447912	2021_02_700	2021_02
710	Dinoflagellate cyst	2	0.05	113526	50	76	0.0031144	2	195222193680966	3041	301549619602562	2021	0.0657678395264716	2021_02_710	2021_02
780	Dinoflagellate cyst	2	0.5	113537	50	76	0.00292955	2	207540407229779	4212	432131843376061	2021	0.0474833808167142	2021_02_780	2021_02
ZG02	Dinoflagellate cyst	2	0.1	113558	50	94	0.0032416	1	579960513326752	2617	15238068964223	2021	0.0382116927779901	2021_02_ZG02	2021_02
120	Diploneis	2	0.5	113550	50	96	0.0030619375	8	100328631789512	4128	516963327326724	2021	0.193798449612403	2021_02_120	2021_02
130	Diploneis	2	0.2	113507	50	158	0.0030331	2	104183838317233	2455	125771966348163	2021	0.0814663951120163	2021_02_130	2021_02
215	Diploneis	2	0.5	113568	50	94	0.00311063333333333	6	725254235471876	2852	344495094503602	2021	0.210378681626928	2021_02_215	2021_02
230	Diploneis	2	0.5	113516	50	0.14	0.0031675	3	530386740331492	3439	607263488457216	2021	0.0872346612387322	2021_02_230	2021_02
330	Diploneis	2	0.5	113547	50	126	0.0030904	1	16308568470101	3493	573281470908448	2021	0.0286286859433152	2021_02_330	2021_02
710	Diploneis	2	0.05	113526	50	76	0.00312053333333333	3	292257733720731	3041	301549619602562	2021	0.0986517592897073	2021_02_710	2021_02
780	Diploneis	2	0.5	113537	50	76	0.0029041	1	104679590923178	4212	432131843376061	2021	0.0237416904083571	2021_02_780	2021_02
120	Ditylum brightwellii	2	0.5	113550	50	96	0.00309227887323944	71	881679858693939	4128	516963327326724	2021	171996124031008	2021_02_120	2021_02
130	Ditylum brightwellii	2	0.2	113507	50	158	0.00308852727272727	33	16881832470904	2455	125771966348163	2021	134419551934827	2021_02_130	2021_02
215	Ditylum brightwellii	2	0.5	113568	50	94	0.00311287142857143	91	109917806710387	2852	344495094503602	2021	319074333800841	2021_02_215	2021_02
230	Ditylum brightwellii	2	0.5	113516	50	0.14	0.00317223833333333	60	105918901637803	3439	607263488457216	2021	174469322477464	2021_02_230	2021_02
330	Ditylum brightwellii	2	0.5	113547	50	126	0.00307222428571429	70	11483536590753	3493	573281470908448	2021	200400801603206	2021_02_330	2021_02
700	Ditylum brightwellii	2	0.2	113522	50	0.07	0.00291075714285714	7	168341079640545	4358	105265548885055	2021	0.160624139513538	2021_02_700	2021_02
710	Ditylum brightwellii	2	0.05	113526	50	76	0.0031144	1	976110968404829	3041	301549619602562	2021	0.0328839197632358	2021_02_710	2021_02
780	Ditylum brightwellii	2	0.5	113537	50	76	0.00292964285714286	7	726368401804218	4212	432131843376061	2021	0.1661918328585	2021_02_780	2021_02
ZG02	Ditylum brightwellii	2	0.1	113558	50	94	0.00323125	16	930909090909091	2617	15238068964223	2021	0.611387084447841	2021_02_ZG02	2021_02
120	Egg/Cyst	2	0.5	113550	50	96	0.00305087931034483	319	401510474651175	4128	516963327326724	2021	772771317829457	2021_02_120	2021_02
130	Egg/Cyst	2	0.2	113507	50	158	0.00307606050420168	119	611236351636055	2455	125771966348163	2021	484725050916497	2021_02_130	2021_02
215	Egg/Cyst	2	0.5	113568	50	94	0.00310851971830986	142	171760210126735	2852	344495094503602	2021	497896213183731	2021_02_215	2021_02
230	Egg/Cyst	2	0.5	113516	50	0.14	0.00317326796116505	309	545305351195331	3439	607263488457216	2021	898517010758942	2021_02_230	2021_02
330	Egg/Cyst	2	0.5	113547	50	126	0.00307178196078431	255	418389070711208	3493	573281470908448	2021	730031491554538	2021_02_330	2021_02
700	Egg/Cyst	2	0.2	113522	50	0.07	0.00290171899641577	279	673049320906801	4358	105265548885055	2021	640201927489674	2021_02_700	2021_02
710	Egg/Cyst	2	0.05	113526	50	76	0.00305998327272727	275	273204107829942	3041	301549619602562	2021	904307793488984	2021_02_710	2021_02
780	Egg/Cyst	2	0.5	113537	50	76	0.00296124011090573	541	555388937878789	4212	432131843376061	2021	128442545109212	2021_02_780	2021_02
ZG02	Egg/Cyst	2	0.1	113558	50	94	0.00322929861751152	217	126330837844402	2617	15238068964223	2021	829193733282384	2021_02_ZG02	2021_02
130	Epiphytic diatom	2	0.2	113507	50	158	0.0030331	1	520919191586166	2455	125771966348163	2021	0.0407331975560081	2021_02_130	2021_02
120	Faecal pellet	2	0.5	113550	50	96	0.0029457	1	130359507078114	4128	516963327326724	2021	0.0242248062015504	2021_02_120	2021_02
130	Faecal pellet	2	0.2	113507	50	158	0.003055	1	517184942716858	2455	125771966348163	2021	0.0407331975560081	2021_02_130	2021_02
230	Faecal pellet	2	0.5	113516	50	0.14	0.003193	1	175383651738177	3439	607263488457216	2021	0.0290782204129107	2021_02_230	2021_02
330	Faecal pellet	2	0.5	113547	50	126	0.0030904	1	16308568470101	3493	573281470908448	2021	0.0286286859433152	2021_02_330	2021_02
700	Faecal pellet	2	0.2	113522	50	0.07	0.002869175	4	975890282049718	4358	105265548885055	2021	0.0917852225791648	2021_02_700	2021_02
710	Faecal pellet	2	0.05	113526	50	76	0.00303065	2	200617029350139	3041	301549619602562	2021	0.0657678395264716	2021_02_710	2021_02
120	Fibers	2	0.5	113550	50	96	0.00308907299270073	274	340607037284707	4128	516963327326724	2021	663759689922481	2021_02_120	2021_02
130	Fibers	2	0.2	113507	50	158	0.00309113006329114	316	161520217453553	2455	125771966348163	2021	128716904276986	2021_02_130	2021_02
215	Fibers	2	0.5	113568	50	94	0.00311269842931937	382	461438855261693	2852	344495094503602	2021	133941093969144	2021_02_215	2021_02
230	Fibers	2	0.5	113516	50	0.14	0.00316862358208955	335	592055178344305	3439	607263488457216	2021	97412038383251	2021_02_230	2021_02
330	Fibers	2	0.5	113547	50	126	0.00306994824561404	342	561468748687403	3493	573281470908448	2021	97910105926138	2021_02_330	2021_02
700	Fibers	2	0.2	113522	50	0.07	0.0029006	162	390953595807764	4358	105265548885055	2021	371730151445617	2021_02_700	2021_02
710	Fibers	2	0.05	113526	50	76	0.00306936407185629	167	165402340066151	3041	301549619602562	2021	549161460046037	2021_02_710	2021_02
780	Fibers	2	0.5	113537	50	76	0.00296420630252101	238	244085575077773	4212	432131843376061	2021	565052231718898	2021_02_780	2021_02
ZG02	Fibers	2	0.1	113558	50	94	0.00323017	200	116402542281056	2617	15238068964223	2021	764233855559801	2021_02_ZG02	2021_02
120	Foraminifera	2	0.5	113550	50	96	0.0031495	1	121924114938879	4128	516963327326724	2021	0.0242248062015504	2021_02_120	2021_02
230	Foraminifera	2	0.5	113516	50	0.14	0.003193	1	175383651738177	3439	607263488457216	2021	0.0290782204129107	2021_02_230	2021_02
700	Foraminifera	2	0.2	113522	50	0.07	0.0027771	1	252061503006734	4358	105265548885055	2021	0.0229463056447912	2021_02_700	2021_02
ZG02	Foraminifera	2	0.1	113558	50	94	0.003232	1	581683168316832	2617	15238068964223	2021	0.0382116927779901	2021_02_ZG02	2021_02
120	Guinardia flaccida	2	0.5	113550	50	96	0.0031297	3	368086398057322	4128	516963327326724	2021	0.0726744186046512	2021_02_120	2021_02
215	Guinardia flaccida	2	0.5	113568	50	94	0.00311063333333333	3	362627117735938	2852	344495094503602	2021	0.105189340813464	2021_02_215	2021_02
330	Guinardia flaccida	2	0.5	113547	50	126	0.00307148571428571	14	229725958586817	3493	573281470908448	2021	0.400801603206413	2021_02_330	2021_02
330	Guinardia striata/Dactyliosolen phuketensis	2	0.5	113547	50	126	0.00306536666666667	3	493252574460913	3493	573281470908448	2021	0.0858860578299456	2021_02_330	2021_02
120	Helicotheca tamesis	2	0.5	113550	50	96	0.00307287700534759	187	23368328727455	4128	516963327326724	2021	453003875968992	2021_02_120	2021_02
130	Helicotheca tamesis	2	0.2	113507	50	158	0.00310387272727273	11	559945639757956	2455	125771966348163	2021	0.44806517311609	2021_02_130	2021_02
215	Helicotheca tamesis	2	0.5	113568	50	94	0.00310982156862745	51	61662701787947	2852	344495094503602	2021	178821879382889	2021_02_215	2021_02
230	Helicotheca tamesis	2	0.5	113516	50	0.14	0.00317828333333333	54	951457023445571	3439	607263488457216	2021	157022390229718	2021_02_230	2021_02
330	Helicotheca tamesis	2	0.5	113547	50	126	0.00306993088235294	136	223275385103995	3493	573281470908448	2021	389350128829087	2021_02_330	2021_02
700	Helicotheca tamesis	2	0.2	113522	50	0.07	0.00295234	10	237100063000874	4358	105265548885055	2021	0.229463056447912	2021_02_700	2021_02
710	Helicotheca tamesis	2	0.05	113526	50	76	0.0029966	3	30434492424748	3041	301549619602562	2021	0.0986517592897073	2021_02_710	2021_02
780	Helicotheca tamesis	2	0.5	113537	50	76	0.0029935	12	121864038750626	4212	432131843376061	2021	0.284900284900285	2021_02_780	2021_02
ZG02	Helicotheca tamesis	2	0.1	113558	50	94	0.00322986511627907	86	500578179519341	2617	15238068964223	2021	328620557890715	2021_02_ZG02	2021_02
120	Hobaniella longicruris	2	0.5	113550	50	96	0.0031495	1	121924114938879	4128	516963327326724	2021	0.0242248062015504	2021_02_120	2021_02
230	Hobaniella longicruris	2	0.5	113516	50	0.14	0.003193	2	350767303476355	3439	607263488457216	2021	0.0581564408258215	2021_02_230	2021_02
780	Hobaniella longicruris	2	0.5	113537	50	76	0.002955	2	20575296108291	4212	432131843376061	2021	0.0474833808167142	2021_02_780	2021_02
120	Lithodesmium undulatum	2	0.5	113550	50	96	0.0031198	1	123084813129047	4128	516963327326724	2021	0.0242248062015504	2021_02_120	2021_02
130	Lithodesmium undulatum	2	0.2	113507	50	158	0.00308	3	153896103896104	2455	125771966348163	2021	0.122199592668024	2021_02_130	2021_02
215	Lithodesmium undulatum	2	0.5	113568	50	94	0.0031383	1	119810088264347	2852	344495094503602	2021	0.0350631136044881	2021_02_215	2021_02
230	Lithodesmium undulatum	2	0.5	113516	50	0.14	0.00315475	2	355020207623425	3439	607263488457216	2021	0.0581564408258215	2021_02_230	2021_02
330	Lithodesmium undulatum	2	0.5	113547	50	126	0.0030509	1	165197154937887	3493	573281470908448	2021	0.0286286859433152	2021_02_330	2021_02
700	Lithodesmium undulatum	2	0.2	113522	50	0.07	0.0028766	2	486685670583328	4358	105265548885055	2021	0.0458926112895824	2021_02_700	2021_02
780	Lithodesmium undulatum	2	0.5	113537	50	76	0.00292955	2	207540407229779	4212	432131843376061	2021	0.0474833808167142	2021_02_780	2021_02
120	Long (chained) diatom	2	0.5	113550	50	96	0.00306694	65	81384050552016	4128	516963327326724	2021	157461240310078	2021_02_120	2021_02
130	Long (chained) diatom	2	0.2	113507	50	158	0.00309198333333333	36	183959594435071	2455	125771966348163	2021	146639511201629	2021_02_130	2021_02
215	Long (chained) diatom	2	0.5	113568	50	94	0.00311336849315069	73	881617452620361	2852	344495094503602	2021	255960729312763	2021_02_215	2021_02
230	Long (chained) diatom	2	0.5	113516	50	0.14	0.00316294411764706	34	601970799729589	3439	607263488457216	2021	0.988659494038965	2021_02_230	2021_02
330	Long (chained) diatom	2	0.5	113547	50	126	0.0030677976744186	43	706435114046665	3493	573281470908448	2021	123103349556255	2021_02_330	2021_02
700	Long (chained) diatom	2	0.2	113522	50	0.07	0.0029400875	8	190470521710663	4358	105265548885055	2021	0.18357044515833	2021_02_700	2021_02
710	Long (chained) diatom	2	0.05	113526	50	76	0.00304786	20	199484228278202	3041	301549619602562	2021	0.657678395264716	2021_02_710	2021_02
780	Long (chained) diatom	2	0.5	113537	50	76	0.00293743076923077	13	134539341025386	4212	432131843376061	2021	0.308641975308642	2021_02_780	2021_02
ZG02	Long (chained) diatom	2	0.1	113558	50	94	0.00323031428571429	21	122217210178576	2617	15238068964223	2021	0.802445548337791	2021_02_ZG02	2021_02
330	Meuniera membranacea	2	0.5	113547	50	126	0.0030726	1	164030462800234	3493	573281470908448	2021	0.0286286859433152	2021_02_330	2021_02
780	Meuniera membranacea	2	0.5	113537	50	76	0.0029041	1	104679590923178	4212	432131843376061	2021	0.0237416904083571	2021_02_780	2021_02
700	Mollusca	2	0.2	113522	50	0.07	0.0027771	1	252061503006734	4358	105265548885055	2021	0.0229463056447912	2021_02_700	2021_02
710	Mollusca	2	0.05	113526	50	76	0.0029377	1	103482316097627	3041	301549619602562	2021	0.0328839197632358	2021_02_710	2021_02
330	Mollusca incertae	2	0.5	113547	50	126	0.0030509	1	165197154937887	3493	573281470908448	2021	0.0286286859433152	2021_02_330	2021_02
120	Nauplii	2	0.5	113550	50	96	0.00307539090909091	11	137348393256733	4128	516963327326724	2021	0.266472868217054	2021_02_120	2021_02
130	Nauplii	2	0.2	113507	50	158	0.0031519	2	100256987848599	2455	125771966348163	2021	0.0814663951120163	2021_02_130	2021_02
215	Nauplii	2	0.5	113568	50	94	0.0031052	8	968697668427154	2852	344495094503602	2021	0.280504908835905	2021_02_215	2021_02
230	Nauplii	2	0.5	113516	50	0.14	0.0031922	10	175427604786668	3439	607263488457216	2021	0.290782204129107	2021_02_230	2021_02
330	Nauplii	2	0.5	113547	50	126	0.00307755	10	163766632548618	3493	573281470908448	2021	0.286286859433152	2021_02_330	2021_02
700	Nauplii	2	0.2	113522	50	0.07	0.00292313333333333	6	14368143772664	4358	105265548885055	2021	0.137677833868747	2021_02_700	2021_02
710	Nauplii	2	0.05	113526	50	76	0.0031236	1	97323600973236	3041	301549619602562	2021	0.0328839197632358	2021_02_710	2021_02
780	Nauplii	2	0.5	113537	50	76	0.0029858	5	509076294460446	4212	432131843376061	2021	0.118708452041785	2021_02_780	2021_02
ZG02	Nauplii	2	0.1	113558	50	94	0.00323044	10	581964066814428	2617	15238068964223	2021	0.382116927779901	2021_02_ZG02	2021_02
130	Nematoda	2	0.2	113507	50	158	0.003055	1	517184942716858	2455	125771966348163	2021	0.0407331975560081	2021_02_130	2021_02
215	Nematoda	2	0.5	113568	50	94	0.0031383	1	119810088264347	2852	344495094503602	2021	0.0350631136044881	2021_02_215	2021_02
ZG02	Nematoda	2	0.1	113558	50	94	0.003232	1	581683168316832	2617	15238068964223	2021	0.0382116927779901	2021_02_ZG02	2021_02
120	Noctilucales	2	0.5	113550	50	96	0.0031495	1	121924114938879	4128	516963327326724	2021	0.0242248062015504	2021_02_120	2021_02
230	Noctilucales	2	0.5	113516	50	0.14	0.00316597777777778	9	159192526093396	3439	607263488457216	2021	0.261703983716197	2021_02_230	2021_02
700	Noctilucales	2	0.2	113522	50	0.07	0.00283353333333333	3	741124155941934	4358	105265548885055	2021	0.0688389169343736	2021_02_700	2021_02
780	Noctilucales	2	0.5	113537	50	76	0.00292955	2	207540407229779	4212	432131843376061	2021	0.0474833808167142	2021_02_780	2021_02
120	Odontella aurita/Ralfsiella minima	2	0.5	113550	50	96	0.0030476	2	252001575009844	4128	516963327326724	2021	0.0484496124031008	2021_02_120	2021_02
215	Odontella aurita/Ralfsiella minima	2	0.5	113568	50	94	0.00311182	5	604148054836077	2852	344495094503602	2021	0.17531556802244	2021_02_215	2021_02
230	Odontella aurita/Ralfsiella minima	2	0.5	113516	50	0.14	0.003193	1	175383651738177	3439	607263488457216	2021	0.0290782204129107	2021_02_230	2021_02
330	Odontella aurita/Ralfsiella minima	2	0.5	113547	50	126	0.0030904	1	16308568470101	3493	573281470908448	2021	0.0286286859433152	2021_02_330	2021_02
780	Odontella aurita/Ralfsiella minima	2	0.5	113537	50	76	0.002955	1	102876480541455	4212	432131843376061	2021	0.0237416904083571	2021_02_780	2021_02
700	Odontella rhombus var. trigona	2	0.2	113522	50	0.07	0.0027771	2	504123006013467	4358	105265548885055	2021	0.0458926112895824	2021_02_700	2021_02
230	Odontella type 1	2	0.5	113516	50	0.14	0.003193	1	175383651738177	3439	607263488457216	2021	0.0290782204129107	2021_02_230	2021_02
120	Paralia	2	0.5	113550	50	96	0.00303106458333333	48	608103176070564	4128	516963327326724	2021	116279069767442	2021_02_120	2021_02
130	Paralia	2	0.2	113507	50	158	0.00306854	15	772354279233772	2455	125771966348163	2021	0.610997963340122	2021_02_130	2021_02
215	Paralia	2	0.5	113568	50	94	0.00311008518518519	54	652843854461531	2852	344495094503602	2021	189340813464236	2021_02_215	2021_02
230	Paralia	2	0.5	113516	50	0.14	0.00317084074074074	27	476845140966235	3439	607263488457216	2021	0.78511195114859	2021_02_230	2021_02
330	Paralia	2	0.5	113547	50	126	0.00307015	40	656645440776509	3493	573281470908448	2021	114514743773261	2021_02_330	2021_02
700	Paralia	2	0.2	113522	50	0.07	0.00287808571428571	7	170252052455501	4358	105265548885055	2021	0.160624139513538	2021_02_700	2021_02
710	Paralia	2	0.05	113526	50	76	0.00304372	5	499388905681206	3041	301549619602562	2021	0.164419598816179	2021_02_710	2021_02
780	Paralia	2	0.5	113537	50	76	0.00297222666666667	15	153420331334084	4212	432131843376061	2021	0.356125356125356	2021_02_780	2021_02
ZG02	Paralia	2	0.1	113558	50	94	0.00323362857142857	7	406973148254504	2617	15238068964223	2021	0.26748184944593	2021_02_ZG02	2021_02
120	Pennate Diatom	2	0.5	113550	50	96	0.00306621914893617	47	588607634462846	4128	516963327326724	2021	113856589147287	2021_02_120	2021_02
130	Pennate Diatom	2	0.2	113507	50	158	0.00307756666666667	18	92410670768031	2455	125771966348163	2021	0.733197556008147	2021_02_130	2021_02
215	Pennate Diatom	2	0.5	113568	50	94	0.00310569375	32	387417465099384	2852	344495094503602	2021	112201963534362	2021_02_215	2021_02
230	Pennate Diatom	2	0.5	113516	50	0.14	0.00316021025641026	39	691093257345746	3439	607263488457216	2021	113405059610352	2021_02_230	2021_02
330	Pennate Diatom	2	0.5	113547	50	126	0.00307308	30	492014526143153	3493	573281470908448	2021	0.858860578299456	2021_02_330	2021_02
700	Pennate Diatom	2	0.2	113522	50	0.07	0.00291867777777778	9	215851165482087	4358	105265548885055	2021	0.206516750803121	2021_02_700	2021_02
710	Pennate Diatom	2	0.05	113526	50	76	0.00309987777777778	9	882615443619641	3041	301549619602562	2021	0.295955277869122	2021_02_710	2021_02
780	Pennate Diatom	2	0.5	113537	50	76	0.00294960869565217	23	237048392564968	4212	432131843376061	2021	0.546058879392213	2021_02_780	2021_02
ZG02	Pennate Diatom	2	0.1	113558	50	94	0.00322342857142857	7	408260946640667	2617	15238068964223	2021	0.26748184944593	2021_02_ZG02	2021_02
330	Phytoplankton Colony	2	0.5	113547	50	126	0.00306833333333333	6	985551330798479	3493	573281470908448	2021	0.171772115659891	2021_02_330	2021_02
700	Phytoplankton Colony	2	0.2	113522	50	0.07	0.00288996666666667	3	726651979838291	4358	105265548885055	2021	0.0688389169343736	2021_02_700	2021_02
330	Plagiogrammopsis/Bellerochea malleus	2	0.5	113547	50	126	0.0030509	1	165197154937887	3493	573281470908448	2021	0.0286286859433152	2021_02_330	2021_02
700	Plagiogrammopsis/Bellerochea malleus	2	0.2	113522	50	0.07	0.00286175	2	489211147025422	4358	105265548885055	2021	0.0458926112895824	2021_02_700	2021_02
ZG02	Plagiogrammopsis/Bellerochea malleus	2	0.1	113558	50	94	0.003232	2	116336633663366	2617	15238068964223	2021	0.0764233855559801	2021_02_ZG02	2021_02
230	Pollen	2	0.5	113516	50	0.14	0.0032067	1	174634359310194	3439	607263488457216	2021	0.0290782204129107	2021_02_230	2021_02
330	Pollen	2	0.5	113547	50	126	0.0030726	1	164030462800234	3493	573281470908448	2021	0.0286286859433152	2021_02_330	2021_02
780	Pollen	2	0.5	113537	50	76	0.0029935	2	203106731251044	4212	432131843376061	2021	0.0474833808167142	2021_02_780	2021_02
ZG02	Pollen	2	0.1	113558	50	94	0.003232	1	581683168316832	2617	15238068964223	2021	0.0382116927779901	2021_02_ZG02	2021_02
120	Porifera spicule	2	0.5	113550	50	96	0.0031495	1	121924114938879	4128	516963327326724	2021	0.0242248062015504	2021_02_120	2021_02
130	Porifera spicule	2	0.2	113507	50	158	0.00310345	2	101822165654352	2455	125771966348163	2021	0.0814663951120163	2021_02_130	2021_02
330	Porifera spicule	2	0.5	113547	50	126	0.00306175	2	329223483302033	3493	573281470908448	2021	0.0572573718866304	2021_02_330	2021_02
700	Porifera spicule	2	0.2	113522	50	0.07	0.0027771	2	504123006013467	4358	105265548885055	2021	0.0458926112895824	2021_02_700	2021_02
710	Porifera spicule	2	0.05	113526	50	76	0.00303065	2	200617029350139	3041	301549619602562	2021	0.0657678395264716	2021_02_710	2021_02
780	Porifera spicule	2	0.5	113537	50	76	0.003032	1	100263852242744	4212	432131843376061	2021	0.0237416904083571	2021_02_780	2021_02
ZG02	Porifera spicule	2	0.1	113558	50	94	0.0032281	2	116477184721663	2617	15238068964223	2021	0.0764233855559801	2021_02_ZG02	2021_02
215	Pseudo-nitzschia	2	0.5	113568	50	94	0.00311834	10	120576973646235	2852	344495094503602	2021	0.350631136044881	2021_02_215	2021_02
230	Pseudo-nitzschia	2	0.5	113516	50	0.14	0.003180725	4	704241957415369	3439	607263488457216	2021	0.116312881651643	2021_02_230	2021_02
330	Pseudo-nitzschia	2	0.5	113547	50	126	0.00308022857142857	7	114536954585931	3493	573281470908448	2021	0.200400801603206	2021_02_330	2021_02
780	Ralfsiella smithii	2	0.5	113537	50	76	0.0029041	1	104679590923178	4212	432131843376061	2021	0.0237416904083571	2021_02_780	2021_02
120	Remnant	2	0.5	113550	50	96	0.00307365988483685	521	650898302011119	4128	516963327326724	2021	126211240310078	2021_02_120	2021_02
130	Remnant	2	0.2	113507	50	158	0.00308729954751131	221	113102079868303	2455	125771966348163	2021	90020366598778	2021_02_130	2021_02
215	Remnant	2	0.5	113568	50	94	0.00311077040816327	392	473811887927231	2852	344495094503602	2021	137447405329593	2021_02_215	2021_02
230	Remnant	2	0.5	113516	50	0.14	0.00316653259911894	454	802897150248003	3439	607263488457216	2021	132015120674615	2021_02_230	2021_02
330	Remnant	2	0.5	113547	50	126	0.0030706586	500	820670848918209	3493	573281470908448	2021	143143429716576	2021_02_330	2021_02
700	Remnant	2	0.2	113522	50	0.07	0.00289768452914798	446	10774119710395	4358	105265548885055	2021	102340523175769	2021_02_700	2021_02
710	Remnant	2	0.05	113526	50	76	0.00306159918367347	490	486543113789539	3041	301549619602562	2021	161131206839855	2021_02_710	2021_02
780	Remnant	2	0.5	113537	50	76	0.00296284781523096	801	821857939338738	4212	432131843376061	2021	19017094017094	2021_02_780	2021_02
ZG02	Remnant	2	0.1	113558	50	94	0.00322946902286902	481	28000887873408	2617	15238068964223	2021	183798242262132	2021_02_ZG02	2021_02
120	Replicate	2	0.5	113550	50	96	0.0031198	23	283095070196807	4128	516963327326724	2021	0.557170542635659	2021_02_120	2021_02
130	Replicate	2	0.2	113507	50	158	0.003055	1	517184942716858	2455	125771966348163	2021	0.0407331975560081	2021_02_130	2021_02
215	Replicate	2	0.5	113568	50	94	0.0031383	24	287544211834433	2852	344495094503602	2021	0.841514726507714	2021_02_215	2021_02
230	Replicate	2	0.5	113516	50	0.14	0.00311373684210526	19	341711600547658	3439	607263488457216	2021	0.552486187845304	2021_02_230	2021_02
330	Replicate	2	0.5	113547	50	126	0.00306504857142857	35	575521059092981	3493	573281470908448	2021	100200400801603	2021_02_330	2021_02
700	Replicate	2	0.2	113522	50	0.07	0.0027771	1	252061503006734	4358	105265548885055	2021	0.0229463056447912	2021_02_700	2021_02
710	Replicate	2	0.05	113526	50	76	0.003114675	60	585614871535553	3041	301549619602562	2021	197303518579415	2021_02_710	2021_02
780	Replicate	2	0.5	113537	50	76	0.00297017083333333	24	245642436391846	4212	432131843376061	2021	0.56980056980057	2021_02_780	2021_02
120	Rhizosolenia	2	0.5	113550	50	96	0.00304572222222222	9	113470623643361	4128	516963327326724	2021	0.218023255813953	2021_02_120	2021_02
130	Rhizosolenia	2	0.2	113507	50	158	0.0030331	2	104183838317233	2455	125771966348163	2021	0.0814663951120163	2021_02_130	2021_02
230	Rhizosolenia	2	0.5	113516	50	0.14	0.003173875	4	705761884132173	3439	607263488457216	2021	0.116312881651643	2021_02_230	2021_02
330	Rhizosolenia	2	0.5	113547	50	126	0.00307076470588235	17	279018447215677	3493	573281470908448	2021	0.486687661036358	2021_02_330	2021_02
780	Rhizosolenia	2	0.5	113537	50	76	0.002955	1	102876480541455	4212	432131843376061	2021	0.0237416904083571	2021_02_780	2021_02
120	Rhizosolenia setigera (f. pungens)/R. hebetata f. semispina	2	0.5	113550	50	96	0.0031198	1	123084813129047	4128	516963327326724	2021	0.0242248062015504	2021_02_120	2021_02
130	Rhizosolenia setigera (f. pungens)/R. hebetata f. semispina	2	0.2	113507	50	158	0.0030331	1	520919191586166	2455	125771966348163	2021	0.0407331975560081	2021_02_130	2021_02
215	Rhizosolenia setigera (f. pungens)/R. hebetata f. semispina	2	0.5	113568	50	94	0.0031383	1	119810088264347	2852	344495094503602	2021	0.0350631136044881	2021_02_215	2021_02
230	Rhizosolenia setigera (f. pungens)/R. hebetata f. semispina	2	0.5	113516	50	0.14	0.00319985	2	350016407019079	3439	607263488457216	2021	0.0581564408258215	2021_02_230	2021_02
710	Rhizosolenia setigera (f. pungens)/R. hebetata f. semispina	2	0.05	113526	50	76	0.00302605	2	200921994018605	3041	301549619602562	2021	0.0657678395264716	2021_02_710	2021_02
120	Skeletonema	2	0.5	113550	50	96	0.00307854285714286	7	873140353970802	4128	516963327326724	2021	0.169573643410853	2021_02_120	2021_02
215	Skeletonema	2	0.5	113568	50	94	0.00311182	5	604148054836077	2852	344495094503602	2021	0.17531556802244	2021_02_215	2021_02
230	Skeletonema	2	0.5	113516	50	0.14	0.00318481666666667	6	105500578264578	3439	607263488457216	2021	0.174469322477464	2021_02_230	2021_02
330	Skeletonema	2	0.5	113547	50	126	0.0030509	1	165197154937887	3493	573281470908448	2021	0.0286286859433152	2021_02_330	2021_02
780	Skeletonema	2	0.5	113537	50	76	0.002955	1	102876480541455	4212	432131843376061	2021	0.0237416904083571	2021_02_780	2021_02
120	Stellarima stellaris/Podosira/Hyalodiscus	2	0.5	113550	50	96	0.0030619375	8	100328631789512	4128	516963327326724	2021	0.193798449612403	2021_02_120	2021_02
130	Stellarima stellaris/Podosira/Hyalodiscus	2	0.2	113507	50	158	0.0031519	1	501284939242996	2455	125771966348163	2021	0.0407331975560081	2021_02_130	2021_02
215	Stellarima stellaris/Podosira/Hyalodiscus	2	0.5	113568	50	94	0.00310194	5	606072328929637	2852	344495094503602	2021	0.17531556802244	2021_02_215	2021_02
230	Stellarima stellaris/Podosira/Hyalodiscus	2	0.5	113516	50	0.14	0.00316521666666667	6	106153870456472	3439	607263488457216	2021	0.174469322477464	2021_02_230	2021_02
330	Stellarima stellaris/Podosira/Hyalodiscus	2	0.5	113547	50	126	0.003071625	4	656330118422659	3493	573281470908448	2021	0.114514743773261	2021_02_330	2021_02
700	Stellarima stellaris/Podosira/Hyalodiscus	2	0.2	113522	50	0.07	0.002918925	4	959257260806632	4358	105265548885055	2021	0.0917852225791648	2021_02_700	2021_02
710	Stellarima stellaris/Podosira/Hyalodiscus	2	0.05	113526	50	76	0.00311746666666667	3	29254522903212	3041	301549619602562	2021	0.0986517592897073	2021_02_710	2021_02
780	Stellarima stellaris/Podosira/Hyalodiscus	2	0.5	113537	50	76	0.003032	1	100263852242744	4212	432131843376061	2021	0.0237416904083571	2021_02_780	2021_02
ZG02	Stellarima stellaris/Podosira/Hyalodiscus	2	0.1	113558	50	94	0.0032146	3	17544951160331	2617	15238068964223	2021	0.11463507833397	2021_02_ZG02	2021_02
330	Stephanopyxis	2	0.5	113547	50	126	0.0030904	1	16308568470101	3493	573281470908448	2021	0.0286286859433152	2021_02_330	2021_02
230	Suctoria	2	0.5	113516	50	0.14	0.0032067	1	174634359310194	3439	607263488457216	2021	0.0290782204129107	2021_02_230	2021_02
120	Synedra/Thalassionema	2	0.5	113550	50	96	0.003058225	8	100450424674443	4128	516963327326724	2021	0.193798449612403	2021_02_120	2021_02
215	Synedra/Thalassionema	2	0.5	113568	50	94	0.003127925	8	96165988634638	2852	344495094503602	2021	0.280504908835905	2021_02_215	2021_02
330	Synedra/Thalassionema	2	0.5	113547	50	126	0.00308085	6	981547300258046	3493	573281470908448	2021	0.171772115659891	2021_02_330	2021_02
ZG02	Synedra/Thalassionema	2	0.1	113558	50	94	0.0032281	2	116477184721663	2617	15238068964223	2021	0.0764233855559801	2021_02_ZG02	2021_02
120	Thalassiosira/Porosira	2	0.5	113550	50	96	0.0029457	2	260719014156228	4128	516963327326724	2021	0.0484496124031008	2021_02_120	2021_02
130	Thalassiosira/Porosira	2	0.2	113507	50	158	0.003055	1	517184942716858	2455	125771966348163	2021	0.0407331975560081	2021_02_130	2021_02
230	Thalassiosira/Porosira	2	0.5	113516	50	0.14	0.0031479	2	355792750722704	3439	607263488457216	2021	0.0581564408258215	2021_02_230	2021_02
330	Tintinnina	2	0.5	113547	50	126	0.0030726	1	164030462800234	3493	573281470908448	2021	0.0286286859433152	2021_02_330	2021_02
120	Triceratium favus	2	0.5	113550	50	96	0.00313465	2	245003429409982	4128	516963327326724	2021	0.0484496124031008	2021_02_120	2021_02
130	Triceratium favus	2	0.2	113507	50	158	0.0030331	1	520919191586166	2455	125771966348163	2021	0.0407331975560081	2021_02_130	2021_02
215	Triceratium favus	2	0.5	113568	50	94	0.0031383	1	119810088264347	2852	344495094503602	2021	0.0350631136044881	2021_02_215	2021_02
230	Triceratium favus	2	0.5	113516	50	0.14	0.003193	2	350767303476355	3439	607263488457216	2021	0.0581564408258215	2021_02_230	2021_02
330	Triceratium favus	2	0.5	113547	50	126	0.0030904	3	489257054103029	3493	573281470908448	2021	0.0858860578299456	2021_02_330	2021_02
700	Triceratium favus	2	0.2	113522	50	0.07	0.00286175	4	978422294050843	4358	105265548885055	2021	0.0917852225791648	2021_02_700	2021_02
710	Triceratium favus	2	0.05	113526	50	76	0.0031144	1	976110968404829	3041	301549619602562	2021	0.0328839197632358	2021_02_710	2021_02
780	Triceratium favus	2	0.5	113537	50	76	0.0029935	2	203106731251044	4212	432131843376061	2021	0.0474833808167142	2021_02_780	2021_02
ZG02	Triceratium favus	2	0.1	113558	50	94	0.0032352	3	17433234421365	2617	15238068964223	2021	0.11463507833397	2021_02_ZG02	2021_02
120	Trieres mobiliensis/T. regia	2	0.5	113550	50	96	0.00308667	20	248811826337121	4128	516963327326724	2021	0.484496124031008	2021_02_120	2021_02
130	Trieres mobiliensis/T. regia	2	0.2	113507	50	158	0.003085	5	256077795786062	2455	125771966348163	2021	0.203665987780041	2021_02_130	2021_02
215	Trieres mobiliensis/T. regia	2	0.5	113568	50	94	0.00309987777777778	9	109165594342429	2852	344495094503602	2021	0.315568022440393	2021_02_215	2021_02
230	Trieres mobiliensis/T. regia	2	0.5	113516	50	0.14	0.00316217142857143	7	123965448697098	3439	607263488457216	2021	0.203547542890375	2021_02_230	2021_02
330	Trieres mobiliensis/T. regia	2	0.5	113547	50	126	0.00307173333333333	9	147669068495529	3493	573281470908448	2021	0.257658173489837	2021_02_330	2021_02
700	Trieres mobiliensis/T. regia	2	0.2	113522	50	0.07	0.0029761	1	235207150297369	4358	105265548885055	2021	0.0229463056447912	2021_02_700	2021_02
710	Trieres mobiliensis/T. regia	2	0.05	113526	50	76	0.00302835	4	401538791751284	3041	301549619602562	2021	0.131535679052943	2021_02_710	2021_02
780	Trieres mobiliensis/T. regia	2	0.5	113537	50	76	0.003032	1	100263852242744	4212	432131843376061	2021	0.0237416904083571	2021_02_780	2021_02
ZG02	Trieres mobiliensis/T. regia	2	0.1	113558	50	94	0.00322833333333333	9	524109447599381	2617	15238068964223	2021	0.343905235001911	2021_02_ZG02	2021_02
120	Trieres sinensis	2	0.5	113550	50	96	0.00306745945945946	74	926369211249736	4128	516963327326724	2021	179263565891473	2021_02_120	2021_02
130	Trieres sinensis	2	0.2	113507	50	158	0.00307781698113208	53	272075956801041	2455	125771966348163	2021	215885947046843	2021_02_130	2021_02
215	Trieres sinensis	2	0.5	113568	50	94	0.00311374	35	422642866777573	2852	344495094503602	2021	122720897615708	2021_02_215	2021_02
230	Trieres sinensis	2	0.5	113516	50	0.14	0.00316091282051282	39	690939650668908	3439	607263488457216	2021	113405059610352	2021_02_230	2021_02
330	Trieres sinensis	2	0.5	113547	50	126	0.00306472	25	411130543736459	3493	573281470908448	2021	0.71571714858288	2021_02_330	2021_02
700	Trieres sinensis	2	0.2	113522	50	0.07	0.00290568333333333	48	11563545006625	4358	105265548885055	2021	110142267094998	2021_02_700	2021_02
710	Trieres sinensis	2	0.05	113526	50	76	0.00307786923076923	13	128400516841071	3041	301549619602562	2021	0.427490956922065	2021_02_710	2021_02
780	Trieres sinensis	2	0.5	113537	50	76	0.00294055	14	144734828518474	4212	432131843376061	2021	0.332383665716999	2021_02_780	2021_02
ZG02	Trieres sinensis	2	0.1	113558	50	94	0.00322931698113208	53	308548218035475	2617	15238068964223	2021	202521971723347	2021_02_ZG02	2021_02
330	Tripos	2	0.5	113547	50	126	0.0030509	1	165197154937887	3493	573281470908448	2021	0.0286286859433152	2021_02_330	2021_02
780	Tripos lineatus	2	0.5	113537	50	76	0.003032	1	100263852242744	4212	432131843376061	2021	0.0237416904083571	2021_02_780	2021_02
120	Unknown	2	0.5	113550	50	96	0.003075603125	96	11985941781744	4128	516963327326724	2021	232558139534884	2021_02_120	2021_02
130	Unknown	2	0.2	113507	50	158	0.00309695384615385	52	265292942941451	2455	125771966348163	2021	211812627291242	2021_02_130	2021_02
215	Unknown	2	0.5	113568	50	94	0.00311138108108108	37	447132628162865	2852	344495094503602	2021	129733520336606	2021_02_215	2021_02
230	Unknown	2	0.5	113516	50	0.14	0.00317597444444444	90	158691453226779	3439	607263488457216	2021	261703983716197	2021_02_230	2021_02
330	Unknown	2	0.5	113547	50	126	0.003072515	80	131228000514237	3493	573281470908448	2021	229029487546522	2021_02_330	2021_02
700	Unknown	2	0.2	113522	50	0.07	0.00289707894736842	76	183633242194951	4358	105265548885055	2021	174391922900413	2021_02_700	2021_02
710	Unknown	2	0.05	113526	50	76	0.00305191	60	597658515487023	3041	301549619602562	2021	197303518579415	2021_02_710	2021_02
780	Unknown	2	0.5	113537	50	76	0.00296590740740741	81	830234954014448	4212	432131843376061	2021	192307692307692	2021_02_780	2021_02
ZG02	Unknown	2	0.1	113558	50	94	0.00322822162162162	37	215474673529564	2617	15238068964223	2021	141383263278563	2021_02_ZG02	2021_02
120	Zooplankton	2	0.5	113550	50	96	0.003078225	52	648685524937261	4128	516963327326724	2021	125968992248062	2021_02_120	2021_02
230	Zooplankton	2	0.5	113516	50	0.14	0.0032067	1	174634359310194	3439	607263488457216	2021	0.0290782204129107	2021_02_230	2021_02
330	Zooplankton	2	0.5	113547	50	126	0.0030904	2	326171369402019	3493	573281470908448	2021	0.0572573718866304	2021_02_330	2021_02
700	Zooplankton	2	0.2	113522	50	0.07	0.00284349215686274	51	12554984515726	4358	105265548885055	2021	117026158788435	2021_02_700	2021_02
780	Zooplankton	2	0.5	113537	50	76	0.00297257142857143	28	286351403306421	4212	432131843376061	2021	0.664767331433998	2021_02_780	2021_02
ZG02	Zooplankton	2	0.1	113558	50	94	0.00322697777777778	27	157298883027807	2617	15238068964223	2021	103171570500573	2021_02_ZG02	2021_02
120	Zygoceros	2	0.5	113550	50	96	0.0030547046875	64	804529488580883	4128	516963327326724	2021	155038759689922	2021_02_120	2021_02
130	Zygoceros	2	0.2	113507	50	158	0.00308774285714286	21	107457134661473	2455	125771966348163	2021	0.855397148676171	2021_02_130	2021_02
215	Zygoceros	2	0.5	113568	50	94	0.00310517619047619	21	254285087726024	2852	344495094503602	2021	0.73632538569425	2021_02_215	2021_02
230	Zygoceros	2	0.5	113516	50	0.14	0.00317576428571429	42	74060912221355	3439	607263488457216	2021	122128525734225	2021_02_230	2021_02
330	Zygoceros	2	0.5	113547	50	126	0.00306776818181818	22	361435393512311	3493	573281470908448	2021	0.629831090752935	2021_02_330	2021_02
700	Zygoceros	2	0.2	113522	50	0.07	0.00288874642857143	56	135698999442418	4358	105265548885055	2021	128499311610831	2021_02_700	2021_02
710	Zygoceros	2	0.05	113526	50	76	0.00306955454545455	55	544704443345348	3041	301549619602562	2021	180861558697797	2021_02_710	2021_02
780	Zygoceros	2	0.5	113537	50	76	0.00297237213114754	61	623878814017838	4212	432131843376061	2021	144824311490978	2021_02_780	2021_02
ZG02	Zygoceros	2	0.1	113558	50	94	0.00322831724137931	29	16888055269533	2617	15238068964223	2021	110813909056171	2021_02_ZG02	2021_02
710	(Pseudo-)pediastrum	3	0.1	113658	50	205	0.0032069	1	127849324893199	2794	359066385325459	2021	0.0357909806728704	2021_03_710	2021_03
230	Actinoptychus	3	0.05	113643	50	68	0.0029145	1	933264710928118	3544	308406001448475	2021	0.028216704288939	2021_03_230	2021_03
700	Actinoptychus	3	0.05	113650	50	66	0.00313904	5	420510729394974	4615	388656510978323	2021	0.108342361863489	2021_03_700	2021_03
710	Actinoptychus	3	0.1	113658	50	205	0.0031915125	8	102772588232069	2794	359066385325459	2021	0.286327845382963	2021_03_710	2021_03
780	Actinoptychus	3	0.05	113666	50	86	0.0030285	1	113587584612845	2951	334549343691853	2021	0.0338868180277872	2021_03_780	2021_03
ZG02	Actinoptychus	3	0.1	113678	50	0.33	0.0030411	1	217026733747657	4277	913664350720929	2021	0.0233808744447042	2021_03_ZG02	2021_03
700	Actinoptychus senarius	3	0.05	113650	50	66	0.0031592	3	250696378830084	4615	388656510978323	2021	0.0650054171180932	2021_03_700	2021_03
230	Actinoptychus splendens	3	0.05	113643	50	68	0.0032285	1	842496515409633	3544	308406001448475	2021	0.028216704288939	2021_03_230	2021_03
700	Actinoptychus splendens	3	0.05	113650	50	66	0.0031635	1	834518729255571	4615	388656510978323	2021	0.0216684723726977	2021_03_700	2021_03
130	Aggregate	3	0.05	113636	50	195	0.003235	6	144667697063369	1692	413926999400913	2021	0.354609929078014	2021_03_130	2021_03
215	Aggregate	3	0.05	113685	50	0.42	0.00311938461538462	26	140027618859736	3688	197852969206302	2021	0.704989154013015	2021_03_215	2021_03
230	Aggregate	3	0.05	113643	50	68	0.00315139473684211	38	327981762461066	3544	308406001448475	2021	107223476297968	2021_03_230	2021_03
330	Aggregate	3	0.1	113671	50	0.31	0.00285818125	16	347073860343881	4500	957855608660148	2021	0.355555555555556	2021_03_330	2021_03
700	Aggregate	3	0.05	113650	50	66	0.003149082	50	419169777096944	4615	388656510978323	2021	108342361863489	2021_03_700	2021_03
710	Aggregate	3	0.1	113658	50	205	0.00319477692307692	13	166834809701412	2794	359066385325459	2021	0.465282748747316	2021_03_710	2021_03
780	Aggregate	3	0.05	113666	50	86	0.00303024	10	113522361265114	2951	334549343691853	2021	0.338868180277872	2021_03_780	2021_03
ZG02	Aggregate	3	0.1	113678	50	0.33	0.00311081428571429	14	297028338928255	4277	913664350720929	2021	0.327332242225859	2021_03_ZG02	2021_03
700	Appendicularia	3	0.05	113650	50	66	0.0031635	1	834518729255571	4615	388656510978323	2021	0.0216684723726977	2021_03_700	2021_03
ZG02	Appendicularia	3	0.1	113678	50	0.33	0.00304223333333333	3	650837652163433	4277	913664350720929	2021	0.0701426233341127	2021_03_ZG02	2021_03
700	Artefact	3	0.05	113650	50	66	0.0031506	2	167587126261664	4615	388656510978323	2021	0.0433369447453954	2021_03_700	2021_03
130	Asterionella	3	0.05	113636	50	195	0.0032031698630137	73	177761412710184	1692	413926999400913	2021	431442080378251	2021_03_130	2021_03
215	Asterionella	3	0.05	113685	50	0.42	0.00312324230769231	26	139854662868838	3688	197852969206302	2021	0.704989154013015	2021_03_215	2021_03
230	Asterionella	3	0.05	113643	50	68	0.00318258695652174	23	196569648699786	3544	308406001448475	2021	0.648984198645598	2021_03_230	2021_03
330	Asterionella	3	0.1	113671	50	0.31	0.00275803333333333	12	269757435854051	4500	957855608660148	2021	0.266666666666667	2021_03_330	2021_03
700	Asterionella	3	0.05	113650	50	66	0.00315753652173913	230	192301813714434	4615	388656510978323	2021	498374864572048	2021_03_700	2021_03
710	Asterionella	3	0.1	113658	50	205	0.00318441946902655	113	145489626761272	2794	359066385325459	2021	404438081603436	2021_03_710	2021_03
780	Asterionella	3	0.05	113666	50	86	0.00303338	15	17010727307492	2951	334549343691853	2021	0.508302270416808	2021_03_780	2021_03
ZG02	Asterionella	3	0.1	113678	50	0.33	0.0031023125	8	170195620202671	4277	913664350720929	2021	0.187046995557634	2021_03_ZG02	2021_03
780	Aulacodiscus argus	3	0.05	113666	50	86	0.0030285	1	113587584612845	2951	334549343691853	2021	0.0338868180277872	2021_03_780	2021_03
130	Bacillaria paxillifer	3	0.05	113636	50	195	0.003235	1	241112828438949	1692	413926999400913	2021	0.0591016548463357	2021_03_130	2021_03
230	Bacillaria paxillifer	3	0.05	113643	50	68	0.0030401	5	447353705470215	3544	308406001448475	2021	0.141083521444695	2021_03_230	2021_03
700	Bacillaria paxillifer	3	0.05	113650	50	66	0.00313240833333333	12	10113623968778	4615	388656510978323	2021	0.260021668472373	2021_03_700	2021_03
710	Bacillaria paxillifer	3	0.1	113658	50	205	0.0031838	1	128776933224449	2794	359066385325459	2021	0.0357909806728704	2021_03_710	2021_03
780	Bacillaria paxillifer	3	0.05	113666	50	86	0.0030347	3	340066563416483	2951	334549343691853	2021	0.101660454083362	2021_03_780	2021_03
ZG02	Bacillaria paxillifer	3	0.1	113678	50	0.33	0.0032015	1	20615336560987	4277	913664350720929	2021	0.0233808744447042	2021_03_ZG02	2021_03
130	Bacillariophyceae	3	0.05	113636	50	195	0.0031377	3	745769193995602	1692	413926999400913	2021	0.177304964539007	2021_03_130	2021_03
215	Bacillariophyceae	3	0.05	113685	50	0.42	0.00314389130434783	23	122905012481071	3688	197852969206302	2021	0.623644251626898	2021_03_215	2021_03
230	Bacillariophyceae	3	0.05	113643	50	68	0.00315586363636364	22	189615290440594	3544	308406001448475	2021	0.620767494356659	2021_03_230	2021_03
330	Bacillariophyceae	3	0.1	113671	50	0.31	0.00287227142857143	14	302199851784799	4500	957855608660148	2021	0.311111111111111	2021_03_330	2021_03
700	Bacillariophyceae	3	0.05	113650	50	66	0.00312812222222222	18	151912222810277	4615	388656510978323	2021	0.390032502708559	2021_03_700	2021_03
710	Bacillariophyceae	3	0.1	113658	50	205	0.00318815	8	102880981133259	2794	359066385325459	2021	0.286327845382963	2021_03_710	2021_03
780	Bacillariophyceae	3	0.05	113666	50	86	0.00303208666666667	15	170179832150796	2951	334549343691853	2021	0.508302270416808	2021_03_780	2021_03
ZG02	Bacillariophyceae	3	0.1	113678	50	0.33	0.00307233846153846	26	558532212997366	4277	913664350720929	2021	0.60790273556231	2021_03_ZG02	2021_03
130	Bacillariophyceae_type1_colony	3	0.05	113636	50	195	0.003235	1	241112828438949	1692	413926999400913	2021	0.0591016548463357	2021_03_130	2021_03
130	Bellerochea horologicalis	3	0.05	113636	50	195	0.00320215	2	487172680855051	1692	413926999400913	2021	0.118203309692671	2021_03_130	2021_03
230	Bellerochea horologicalis	3	0.05	113643	50	68	0.00315	8	690793650793651	3544	308406001448475	2021	0.225733634311512	2021_03_230	2021_03
700	Bellerochea horologicalis	3	0.05	113650	50	66	0.00313067179487179	39	328875100125966	4615	388656510978323	2021	0.845070422535211	2021_03_700	2021_03
710	Bellerochea horologicalis	3	0.1	113658	50	205	0.00318865806451613	31	398600280834085	2794	359066385325459	2021	110952040085898	2021_03_710	2021_03
780	Bellerochea horologicalis	3	0.05	113666	50	86	0.00303641428571429	7	793040663564637	2951	334549343691853	2021	0.23720772619451	2021_03_780	2021_03
215	Biddulphia alternans	3	0.05	113685	50	0.42	0.0031234	1	537875392200807	3688	197852969206302	2021	0.027114967462039	2021_03_215	2021_03
700	Biddulphia alternans	3	0.05	113650	50	66	0.0031506	1	837935631308322	4615	388656510978323	2021	0.0216684723726977	2021_03_700	2021_03
130	Biddulphianae	3	0.05	113636	50	195	0.00319294285714286	7	171002120748436	1692	413926999400913	2021	0.41371158392435	2021_03_130	2021_03
230	Biddulphianae	3	0.05	113643	50	68	0.00311934210526316	19	165675960686717	3544	308406001448475	2021	0.536117381489842	2021_03_230	2021_03
700	Biddulphianae	3	0.05	113650	50	66	0.00313098454545455	110	927503779670815	4615	388656510978323	2021	238353196099675	2021_03_700	2021_03
710	Biddulphianae	3	0.1	113658	50	205	0.00319109459459459	37	475385468851237	2794	359066385325459	2021	132426628489621	2021_03_710	2021_03
780	Biddulphianae	3	0.05	113666	50	86	0.0030333	15	170111759469884	2951	334549343691853	2021	0.508302270416808	2021_03_780	2021_03
130	Bubbles	3	0.05	113636	50	195	0.0031693	2	492222257280788	1692	413926999400913	2021	0.118203309692671	2021_03_130	2021_03
215	Bubbles	3	0.05	113685	50	0.42	0.0031155	2	10784785748676	3688	197852969206302	2021	0.0542299349240781	2021_03_215	2021_03
230	Bubbles	3	0.05	113643	50	68	0.0030953	5	439375827868058	3544	308406001448475	2021	0.141083521444695	2021_03_230	2021_03
700	Bubbles	3	0.05	113650	50	66	0.0031299	9	759129684654462	4615	388656510978323	2021	0.19501625135428	2021_03_700	2021_03
710	Bubbles	3	0.1	113658	50	205	0.0031838	2	257553866448898	2794	359066385325459	2021	0.0715819613457409	2021_03_710	2021_03
780	Bubbles	3	0.05	113666	50	86	0.0030285	1	113587584612845	2951	334549343691853	2021	0.0338868180277872	2021_03_780	2021_03
ZG02	Bubbles	3	0.1	113678	50	0.33	0.0030411	1	217026733747657	4277	913664350720929	2021	0.0233808744447042	2021_03_ZG02	2021_03
130	Centric Diatom	3	0.05	113636	50	195	0.003169925	8	196850083203861	1692	413926999400913	2021	0.472813238770686	2021_03_130	2021_03
215	Centric Diatom	3	0.05	113685	50	0.42	0.00314985	2	106671746273632	3688	197852969206302	2021	0.0542299349240781	2021_03_215	2021_03
230	Centric Diatom	3	0.05	113643	50	68	0.00311327777777778	36	314523813772551	3544	308406001448475	2021	101580135440181	2021_03_230	2021_03
330	Centric Diatom	3	0.1	113671	50	0.31	0.00311073333333333	3	597929748612331	4500	957855608660148	2021	0.0666666666666667	2021_03_330	2021_03
700	Centric Diatom	3	0.05	113650	50	66	0.00312914468085106	94	793060165989211	4615	388656510978323	2021	203683640303359	2021_03_700	2021_03
710	Centric Diatom	3	0.1	113658	50	205	0.003189675	44	565574862642746	2794	359066385325459	2021	15748031496063	2021_03_710	2021_03
780	Centric Diatom	3	0.05	113666	50	86	0.00303382941176471	17	192759684421358	2951	334549343691853	2021	0.576075906472382	2021_03_780	2021_03
ZG02	Centric Diatom	3	0.1	113678	50	0.33	0.0030411	4	868106934990628	4277	913664350720929	2021	0.0935234977788169	2021_03_ZG02	2021_03
130	Chaetoceros	3	0.05	113636	50	195	0.003187025	32	783175532040069	1692	413926999400913	2021	189125295508274	2021_03_130	2021_03
215	Chaetoceros	3	0.05	113685	50	0.42	0.00313469193548387	62	332281455861537	3688	197852969206302	2021	168112798264642	2021_03_215	2021_03
230	Chaetoceros	3	0.05	113643	50	68	0.00312106565656566	99	862782234117782	3544	308406001448475	2021	279345372460497	2021_03_230	2021_03
330	Chaetoceros	3	0.1	113671	50	0.31	0.00288485090909091	55	11820368218178	4500	957855608660148	2021	122222222222222	2021_03_330	2021_03
700	Chaetoceros	3	0.05	113650	50	66	0.00313548064516129	155	130506307105254	4615	388656510978323	2021	335861321776815	2021_03_700	2021_03
710	Chaetoceros	3	0.1	113658	50	205	0.00318931296296296	54	69419339704534	2794	359066385325459	2021	1932712956335	2021_03_710	2021_03
780	Chaetoceros	3	0.05	113666	50	86	0.00303422549019608	51	578203566501126	2951	334549343691853	2021	172822771941715	2021_03_780	2021_03
ZG02	Chaetoceros	3	0.1	113678	50	0.33	0.00308756373626374	91	19452230020255	4277	913664350720929	2021	212765957446809	2021_03_ZG02	2021_03
700	Chaetoceros danicus	3	0.05	113650	50	66	0.0031506	1	837935631308322	4615	388656510978323	2021	0.0216684723726977	2021_03_700	2021_03
700	Ciliophora:part	3	0.05	113650	50	66	0.00311525	2	169488805071824	4615	388656510978323	2021	0.0433369447453954	2021_03_700	2021_03
215	Crustaceae:part	3	0.05	113685	50	0.42	0.00313576666666667	18	964357467073443	3688	197852969206302	2021	0.488069414316703	2021_03_215	2021_03
230	Crustaceae:part	3	0.05	113643	50	68	0.00314492857142857	14	121083831111313	3544	308406001448475	2021	0.395033860045147	2021_03_230	2021_03
330	Crustaceae:part	3	0.1	113671	50	0.31	0.002939705	20	421811032059339	4500	957855608660148	2021	0.444444444444444	2021_03_330	2021_03
700	Crustaceae:part	3	0.05	113650	50	66	0.003131588	25	21075569327766	4615	388656510978323	2021	0.541711809317443	2021_03_700	2021_03
710	Crustaceae:part	3	0.1	113658	50	205	0.003191275	16	205560473478469	2794	359066385325459	2021	0.572655690765927	2021_03_710	2021_03
780	Crustaceae:part	3	0.05	113666	50	86	0.0030285	3	340762753838534	2951	334549343691853	2021	0.101660454083362	2021_03_780	2021_03
ZG02	Crustaceae:part	3	0.1	113678	50	0.33	0.003077955	40	857712344722389	4277	913664350720929	2021	0.935234977788169	2021_03_ZG02	2021_03
130	Detritus	3	0.05	113636	50	195	0.00318978285714286	70	171171526230178	1692	413926999400913	2021	41371158392435	2021_03_130	2021_03
215	Detritus	3	0.05	113685	50	0.42	0.00313098113207547	265	142191850164515	3688	197852969206302	2021	718546637744035	2021_03_215	2021_03
230	Detritus	3	0.05	113643	50	68	0.00312702380952381	252	219198842654281	3544	308406001448475	2021	711060948081264	2021_03_230	2021_03
330	Detritus	3	0.1	113671	50	0.31	0.00290450724637681	69	147288322497268	4500	957855608660148	2021	153333333333333	2021_03_330	2021_03
700	Detritus	3	0.05	113650	50	66	0.00313143454861111	576	485604912507097	4615	388656510978323	2021	124810400866739	2021_03_700	2021_03
710	Detritus	3	0.1	113658	50	205	0.00318985316666667	600	771195372158979	2794	359066385325459	2021	214745884037223	2021_03_710	2021_03
780	Detritus	3	0.05	113666	50	86	0.00303477291666667	288	32645605691255	2951	334549343691853	2021	975940359200271	2021_03_780	2021_03
ZG02	Detritus	3	0.1	113678	50	0.33	0.00308635901639344	122	26088993397175	4277	913664350720929	2021	285246668225392	2021_03_ZG02	2021_03
330	Dinoflagellata	3	0.1	113671	50	0.31	0.003056	1	202879581151832	4500	957855608660148	2021	0.0222222222222222	2021_03_330	2021_03
700	Dinoflagellata	3	0.05	113650	50	66	0.0031635	1	834518729255571	4615	388656510978323	2021	0.0216684723726977	2021_03_700	2021_03
700	Dinoflagellate cyst	3	0.05	113650	50	66	0.0031635	1	834518729255571	4615	388656510978323	2021	0.0216684723726977	2021_03_700	2021_03
710	Dinoflagellate cyst	3	0.1	113658	50	205	0.0032069	1	127849324893199	2794	359066385325459	2021	0.0357909806728704	2021_03_710	2021_03
130	Diploneis	3	0.05	113636	50	195	0.003235	1	241112828438949	1692	413926999400913	2021	0.0591016548463357	2021_03_130	2021_03
230	Diploneis	3	0.05	113643	50	68	0.0032095	2	16949680635613	3544	308406001448475	2021	0.0564334085778781	2021_03_230	2021_03
700	Diploneis	3	0.05	113650	50	66	0.00311334	5	423981961494729	4615	388656510978323	2021	0.108342361863489	2021_03_700	2021_03
780	Dissodinium pseudolunula	3	0.05	113666	50	86	0.0030285	1	113587584612845	2951	334549343691853	2021	0.0338868180277872	2021_03_780	2021_03
130	Ditylum brightwellii	3	0.05	113636	50	195	0.00318858381742739	723	176862216046432	1692	413926999400913	2021	427304964539007	2021_03_130	2021_03
215	Ditylum brightwellii	3	0.05	113685	50	0.42	0.0031342697740113	1062	56924263979887	3688	197852969206302	2021	287960954446855	2021_03_215	2021_03
230	Ditylum brightwellii	3	0.05	113643	50	68	0.0031253074735987	1231	10713569875237	3544	308406001448475	2021	34734762979684	2021_03_230	2021_03
330	Ditylum brightwellii	3	0.1	113671	50	0.31	0.00290482547619048	840	179287879519358	4500	957855608660148	2021	186666666666667	2021_03_330	2021_03
700	Ditylum brightwellii	3	0.05	113650	50	66	0.00313459281663516	1058	891063102415415	4615	388656510978323	2021	229252437703142	2021_03_700	2021_03
710	Ditylum brightwellii	3	0.1	113658	50	205	0.00319024140127389	471	605314694752848	2794	359066385325459	2021	16857551896922	2021_03_710	2021_03
780	Ditylum brightwellii	3	0.05	113666	50	86	0.00303502850356295	842	954350180434781	2951	334549343691853	2021	285327007793968	2021_03_780	2021_03
ZG02	Ditylum brightwellii	3	0.1	113678	50	0.33	0.00308968526077098	441	942037701041986	4277	913664350720929	2021	103109656301146	2021_03_ZG02	2021_03
130	Egg/Cyst	3	0.05	113636	50	195	0.003235	3	723338485316847	1692	413926999400913	2021	0.177304964539007	2021_03_130	2021_03
215	Egg/Cyst	3	0.05	113685	50	0.42	0.0031459	4	213611367176325	3688	197852969206302	2021	0.108459869848156	2021_03_215	2021_03
230	Egg/Cyst	3	0.05	113643	50	68	0.00308307142857143	21	1852697912564	3544	308406001448475	2021	0.59255079006772	2021_03_230	2021_03
330	Egg/Cyst	3	0.1	113671	50	0.31	0.00277584285714286	7	156348908182328	4500	957855608660148	2021	0.155555555555556	2021_03_330	2021_03
700	Egg/Cyst	3	0.05	113650	50	66	0.00314204761904762	63	529336344209872	4615	388656510978323	2021	136511375947996	2021_03_700	2021_03
710	Egg/Cyst	3	0.1	113658	50	205	0.00319217118644068	59	757791439968864	2794	359066385325459	2021	211166785969936	2021_03_710	2021_03
780	Egg/Cyst	3	0.05	113666	50	86	0.00303346363636364	22	24948378840869	2951	334549343691853	2021	0.745509996611318	2021_03_780	2021_03
ZG02	Egg/Cyst	3	0.1	113678	50	0.33	0.00311447272727273	11	233105268073977	4277	913664350720929	2021	0.257189618891747	2021_03_ZG02	2021_03
700	Epiphytic diatom	3	0.05	113650	50	66	0.0031506	1	837935631308322	4615	388656510978323	2021	0.0216684723726977	2021_03_700	2021_03
130	Eucampia	3	0.05	113636	50	195	0.0031377	1	248589731331867	1692	413926999400913	2021	0.0591016548463357	2021_03_130	2021_03
330	Eucampia	3	0.1	113671	50	0.31	0.00288573333333333	3	644550200988772	4500	957855608660148	2021	0.0666666666666667	2021_03_330	2021_03
700	Eucampia	3	0.05	113650	50	66	0.0031635	2	166903745851114	4615	388656510978323	2021	0.0433369447453954	2021_03_700	2021_03
780	Eucampia	3	0.05	113666	50	86	0.0030281	1	113602589082263	2951	334549343691853	2021	0.0338868180277872	2021_03_780	2021_03
ZG02	Eucampia	3	0.1	113678	50	0.33	0.0032015	2	412306731219741	4277	913664350720929	2021	0.0467617488894085	2021_03_ZG02	2021_03
700	Euntintinnus	3	0.05	113650	50	66	0.0031635	2	166903745851114	4615	388656510978323	2021	0.0433369447453954	2021_03_700	2021_03
230	Faecal pellet	3	0.05	113643	50	68	0.0031905	1	852530951261558	3544	308406001448475	2021	0.028216704288939	2021_03_230	2021_03
780	Faecal pellet	3	0.05	113666	50	86	0.0030281	1	113602589082263	2951	334549343691853	2021	0.0338868180277872	2021_03_780	2021_03
ZG02	Faecal pellet	3	0.1	113678	50	0.33	0.0032015	1	20615336560987	4277	913664350720929	2021	0.0233808744447042	2021_03_ZG02	2021_03
130	Fibers	3	0.05	113636	50	195	0.00318617142857143	42	102819326374691	1692	413926999400913	2021	24822695035461	2021_03_130	2021_03
215	Fibers	3	0.05	113685	50	0.42	0.00313416056338028	71	380580374195485	3688	197852969206302	2021	192516268980477	2021_03_215	2021_03
230	Fibers	3	0.05	113643	50	68	0.00313941428571429	140	121296511178154	3544	308406001448475	2021	395033860045147	2021_03_230	2021_03
330	Fibers	3	0.1	113671	50	0.31	0.0028914988372093	86	184402633381175	4500	957855608660148	2021	191111111111111	2021_03_330	2021_03
700	Fibers	3	0.05	113650	50	66	0.0031359	283	238247393092892	4615	388656510978323	2021	613217768147346	2021_03_700	2021_03
710	Fibers	3	0.1	113658	50	205	0.00319111048034934	229	294223595761315	2794	359066385325459	2021	819613457408733	2021_03_710	2021_03
780	Fibers	3	0.05	113666	50	86	0.00303364594594595	148	167824462403192	2951	334549343691853	2021	50152490681125	2021_03_780	2021_03
ZG02	Fibers	3	0.1	113678	50	0.33	0.00308038270676692	133	284964591598202	4277	913664350720929	2021	310965630114566	2021_03_ZG02	2021_03
130	Guinardia delicatula	3	0.05	113636	50	195	0.0031377	1	248589731331867	1692	413926999400913	2021	0.0591016548463357	2021_03_130	2021_03
330	Guinardia delicatula	3	0.1	113671	50	0.31	0.00309705	2	400381007733165	4500	957855608660148	2021	0.0444444444444444	2021_03_330	2021_03
ZG02	Guinardia delicatula	3	0.1	113678	50	0.33	0.00309513333333333	3	6397139595494	4277	913664350720929	2021	0.0701426233341127	2021_03_ZG02	2021_03
130	Guinardia flaccida	3	0.05	113636	50	195	0.0031377	1	248589731331867	1692	413926999400913	2021	0.0591016548463357	2021_03_130	2021_03
215	Guinardia flaccida	3	0.05	113685	50	0.42	0.00312418571428571	7	376418083797835	3688	197852969206302	2021	0.189804772234273	2021_03_215	2021_03
230	Guinardia flaccida	3	0.05	113643	50	68	0.00313586842105263	19	164802833094165	3544	308406001448475	2021	0.536117381489842	2021_03_230	2021_03
330	Guinardia flaccida	3	0.1	113671	50	0.31	0.002945690625	32	673526263471745	4500	957855608660148	2021	0.711111111111111	2021_03_330	2021_03
700	Guinardia flaccida	3	0.05	113650	50	66	0.00311893571428571	14	118501961520757	4615	388656510978323	2021	0.303358613217768	2021_03_700	2021_03
710	Guinardia flaccida	3	0.1	113658	50	205	0.00319023333333333	3	385551736027668	2794	359066385325459	2021	0.107372942018611	2021_03_710	2021_03
780	Guinardia flaccida	3	0.05	113666	50	86	0.00302827777777778	9	102236327945844	2951	334549343691853	2021	0.304981362250085	2021_03_780	2021_03
ZG02	Guinardia flaccida	3	0.1	113678	50	0.33	0.00310297941176471	34	723175922950713	4277	913664350720929	2021	0.794949731119944	2021_03_ZG02	2021_03
215	Guinardia striata/Dactyliosolen phuketensis	3	0.05	113685	50	0.42	0.0031305	3	16099664590321	3688	197852969206302	2021	0.0813449023861171	2021_03_215	2021_03
230	Guinardia striata/Dactyliosolen phuketensis	3	0.05	113643	50	68	0.0031175	6	523496391339214	3544	308406001448475	2021	0.169300225733634	2021_03_230	2021_03
330	Guinardia striata/Dactyliosolen phuketensis	3	0.1	113671	50	0.31	0.00287011379310345	29	626455997779735	4500	957855608660148	2021	0.644444444444444	2021_03_330	2021_03
700	Guinardia striata/Dactyliosolen phuketensis	3	0.05	113650	50	66	0.0031217	2	169138610372553	4615	388656510978323	2021	0.0433369447453954	2021_03_700	2021_03
710	Guinardia striata/Dactyliosolen phuketensis	3	0.1	113658	50	205	0.00319535	2	256622905159059	2794	359066385325459	2021	0.0715819613457409	2021_03_710	2021_03
780	Guinardia striata/Dactyliosolen phuketensis	3	0.05	113666	50	86	0.0030376	4	45298920200158	2951	334549343691853	2021	0.135547272111149	2021_03_780	2021_03
ZG02	Guinardia striata/Dactyliosolen phuketensis	3	0.1	113678	50	0.33	0.003091075	52	111029334454842	4277	913664350720929	2021	121580547112462	2021_03_ZG02	2021_03
130	Helicotheca tamesis	3	0.05	113636	50	195	0.0031693	2	492222257280788	1692	413926999400913	2021	0.118203309692671	2021_03_130	2021_03
215	Helicotheca tamesis	3	0.05	113685	50	0.42	0.00312079	10	538325231752216	3688	197852969206302	2021	0.27114967462039	2021_03_215	2021_03
230	Helicotheca tamesis	3	0.05	113643	50	68	0.00312386363636364	22	191557657329938	3544	308406001448475	2021	0.620767494356659	2021_03_230	2021_03
330	Helicotheca tamesis	3	0.1	113671	50	0.31	0.00309705	2	400381007733165	4500	957855608660148	2021	0.0444444444444444	2021_03_330	2021_03
700	Helicotheca tamesis	3	0.05	113650	50	66	0.00313726274509804	51	429163927090182	4615	388656510978323	2021	110509209100758	2021_03_700	2021_03
710	Helicotheca tamesis	3	0.1	113658	50	205	0.0031897	17	218515847885381	2794	359066385325459	2021	0.608446671438797	2021_03_710	2021_03
780	Helicotheca tamesis	3	0.05	113666	50	86	0.00303427857142857	28	317439541995155	2951	334549343691853	2021	0.948830904778041	2021_03_780	2021_03
ZG02	Helicotheca tamesis	3	0.1	113678	50	0.33	0.00308205	4	856572735679175	4277	913664350720929	2021	0.0935234977788169	2021_03_ZG02	2021_03
130	Hobaniella longicruris	3	0.05	113636	50	195	0.00318635	2	489588400520972	1692	413926999400913	2021	0.118203309692671	2021_03_130	2021_03
230	Hobaniella longicruris	3	0.05	113643	50	68	0.0030065	3	271411940794944	3544	308406001448475	2021	0.0846501128668172	2021_03_230	2021_03
700	Hobaniella longicruris	3	0.05	113650	50	66	0.00311672727272727	22	186349317465873	4615	388656510978323	2021	0.47670639219935	2021_03_700	2021_03
710	Hobaniella longicruris	3	0.1	113658	50	205	0.00318837272727273	11	141451467120589	2794	359066385325459	2021	0.393700787401575	2021_03_710	2021_03
780	Hobaniella longicruris	3	0.05	113666	50	86	0.00304076666666667	3	339388092915164	2951	334549343691853	2021	0.101660454083362	2021_03_780	2021_03
130	Lauderia/Melosira/Detonula	3	0.05	113636	50	195	0.00318926	15	366856261327079	1692	413926999400913	2021	0.886524822695036	2021_03_130	2021_03
215	Lauderia/Melosira/Detonula	3	0.05	113685	50	0.42	0.00312987119565217	184	987644476965731	3688	197852969206302	2021	498915401301518	2021_03_215	2021_03
230	Lauderia/Melosira/Detonula	3	0.05	113643	50	68	0.003127125	32	278338729663829	3544	308406001448475	2021	0.90293453724605	2021_03_230	2021_03
330	Lauderia/Melosira/Detonula	3	0.1	113671	50	0.31	0.00292013031674208	221	469225634261658	4500	957855608660148	2021	491111111111111	2021_03_330	2021_03
700	Lauderia/Melosira/Detonula	3	0.05	113650	50	66	0.00314759411764706	17	142585093002872	4615	388656510978323	2021	0.368364030335861	2021_03_700	2021_03
710	Lauderia/Melosira/Detonula	3	0.1	113658	50	205	0.00319329230769231	13	166912374014762	2794	359066385325459	2021	0.465282748747316	2021_03_710	2021_03
780	Lauderia/Melosira/Detonula	3	0.05	113666	50	86	0.00303688181818182	11	124601490164852	2951	334549343691853	2021	0.372754998305659	2021_03_780	2021_03
ZG02	Lauderia/Melosira/Detonula	3	0.1	113678	50	0.33	0.00309047311827957	279	595831100781451	4277	913664350720929	2021	652326397007248	2021_03_ZG02	2021_03
710	Lithodesmium undulatum	3	0.1	113658	50	205	0.00318	1	128930817610063	2794	359066385325459	2021	0.0357909806728704	2021_03_710	2021_03
130	Long (chained) diatom	3	0.05	113636	50	195	0.00318852268041237	97	237288573999464	1692	413926999400913	2021	573286052009456	2021_03_130	2021_03
215	Long (chained) diatom	3	0.05	113685	50	0.42	0.00312778911564626	294	157913459551747	3688	197852969206302	2021	797180043383948	2021_03_215	2021_03
230	Long (chained) diatom	3	0.05	113643	50	68	0.00312669298245614	228	198343746405456	3544	308406001448475	2021	64334085778781	2021_03_230	2021_03
330	Long (chained) diatom	3	0.1	113671	50	0.31	0.00288215346534653	404	869072389835021	4500	957855608660148	2021	897777777777778	2021_03_330	2021_03
700	Long (chained) diatom	3	0.05	113650	50	66	0.00313339136690647	278	234225449061788	4615	388656510978323	2021	602383531960997	2021_03_700	2021_03
710	Long (chained) diatom	3	0.1	113658	50	205	0.0031902347826087	207	266030577005372	2794	359066385325459	2021	740873299928418	2021_03_710	2021_03
780	Long (chained) diatom	3	0.05	113666	50	86	0.00303293355704698	149	168998097175282	2951	334549343691853	2021	504913588614029	2021_03_780	2021_03
ZG02	Long (chained) diatom	3	0.1	113678	50	0.33	0.00308856600265604	753	160909625882243	4277	913664350720929	2021	176057984568623	2021_03_ZG02	2021_03
710	Melosira	3	0.1	113658	50	205	0.00318915806451613	62	797075575614557	2794	359066385325459	2021	221904080171797	2021_03_710	2021_03
780	Melosira	3	0.05	113666	50	86	0.0030285	1	113587584612845	2951	334549343691853	2021	0.0338868180277872	2021_03_780	2021_03
230	Meuniera membranacea	3	0.05	113643	50	68	0.0030525	2	178214578214578	3544	308406001448475	2021	0.0564334085778781	2021_03_230	2021_03
330	Meuniera membranacea	3	0.1	113671	50	0.31	0.00294046666666667	3	632552656040991	4500	957855608660148	2021	0.0666666666666667	2021_03_330	2021_03
780	Meuniera membranacea	3	0.05	113666	50	86	0.0030285	1	113587584612845	2951	334549343691853	2021	0.0338868180277872	2021_03_780	2021_03
ZG02	Meuniera membranacea	3	0.1	113678	50	0.33	0.00304195	2	433932181659791	4277	913664350720929	2021	0.0467617488894085	2021_03_ZG02	2021_03
215	Mollusca incertae	3	0.05	113685	50	0.42	0.0031763	1	528917293706514	3688	197852969206302	2021	0.027114967462039	2021_03_215	2021_03
700	Mollusca incertae	3	0.05	113650	50	66	0.0031506	1	837935631308322	4615	388656510978323	2021	0.0216684723726977	2021_03_700	2021_03
710	Mollusca incertae	3	0.1	113658	50	205	0.00318766666666667	9	115758653142319	2794	359066385325459	2021	0.322118826055834	2021_03_710	2021_03
780	Mollusca incertae	3	0.05	113666	50	86	0.0030471	1	112894227298087	2951	334549343691853	2021	0.0338868180277872	2021_03_780	2021_03
ZG02	Mollusca incertae	3	0.1	113678	50	0.33	0.0030411	1	217026733747657	4277	913664350720929	2021	0.0233808744447042	2021_03_ZG02	2021_03
130	Nauplii	3	0.05	113636	50	195	0.0031693	1	246111128640394	1692	413926999400913	2021	0.0591016548463357	2021_03_130	2021_03
215	Nauplii	3	0.05	113685	50	0.42	0.0031245	5	268843014882381	3688	197852969206302	2021	0.135574837310195	2021_03_215	2021_03
230	Nauplii	3	0.05	113643	50	68	0.00311116666666667	6	524562061391761	3544	308406001448475	2021	0.169300225733634	2021_03_230	2021_03
330	Nauplii	3	0.1	113671	50	0.31	0.002821125	4	879081926536399	4500	957855608660148	2021	0.0888888888888889	2021_03_330	2021_03
700	Nauplii	3	0.05	113650	50	66	0.00311150833333333	12	10181557176182	4615	388656510978323	2021	0.260021668472373	2021_03_700	2021_03
710	Nauplii	3	0.1	113658	50	205	0.00318638333333333	6	7720351704911	2794	359066385325459	2021	0.214745884037223	2021_03_710	2021_03
780	Nauplii	3	0.05	113666	50	86	0.0030281	1	113602589082263	2951	334549343691853	2021	0.0338868180277872	2021_03_780	2021_03
ZG02	Nauplii	3	0.1	113678	50	0.33	0.00310004545454545	11	23419011451445	4277	913664350720929	2021	0.257189618891747	2021_03_ZG02	2021_03
230	Noctilucales	3	0.05	113643	50	68	0.0032133	5	423240904988641	3544	308406001448475	2021	0.141083521444695	2021_03_230	2021_03
700	Noctilucales	3	0.05	113650	50	66	0.00315705	2	167244737967406	4615	388656510978323	2021	0.0433369447453954	2021_03_700	2021_03
780	Noctilucales	3	0.05	113666	50	86	0.0030281	1	113602589082263	2951	334549343691853	2021	0.0338868180277872	2021_03_780	2021_03
130	Odontella aurita/Ralfsiella minima	3	0.05	113636	50	195	0.00318635	2	489588400520972	1692	413926999400913	2021	0.118203309692671	2021_03_130	2021_03
230	Odontella aurita/Ralfsiella minima	3	0.05	113643	50	68	0.0031229	10	870985302123027	3544	308406001448475	2021	0.282167042889391	2021_03_230	2021_03
700	Odontella aurita/Ralfsiella minima	3	0.05	113650	50	66	0.00312460909090909	22	185879251804589	4615	388656510978323	2021	0.47670639219935	2021_03_700	2021_03
710	Odontella aurita/Ralfsiella minima	3	0.1	113658	50	205	0.00319364444444444	9	115541979208706	2794	359066385325459	2021	0.322118826055834	2021_03_710	2021_03
780	Odontella aurita/Ralfsiella minima	3	0.05	113666	50	86	0.0030347	3	340066563416483	2951	334549343691853	2021	0.101660454083362	2021_03_780	2021_03
700	Odontella rhombus var. trigona	3	0.05	113650	50	66	0.00313133333333333	3	252927400468384	4615	388656510978323	2021	0.0650054171180932	2021_03_700	2021_03
700	Odontella type 1	3	0.05	113650	50	66	0.0031506	1	837935631308322	4615	388656510978323	2021	0.0216684723726977	2021_03_700	2021_03
780	Odontella type 1	3	0.05	113666	50	86	0.0030471	1	112894227298087	2951	334549343691853	2021	0.0338868180277872	2021_03_780	2021_03
230	Paralia	3	0.05	113643	50	68	0.003131	8	694985627595018	3544	308406001448475	2021	0.225733634311512	2021_03_230	2021_03
700	Paralia	3	0.05	113650	50	66	0.00312123333333333	21	17762209383043	4615	388656510978323	2021	0.455037919826652	2021_03_700	2021_03
710	Paralia	3	0.1	113658	50	205	0.00318906363636364	11	141420821728806	2794	359066385325459	2021	0.393700787401575	2021_03_710	2021_03
780	Paralia	3	0.05	113666	50	86	0.00303601666666667	12	135967633027926	2951	334549343691853	2021	0.406641816333446	2021_03_780	2021_03
ZG02	Paralia	3	0.1	113678	50	0.33	0.0030411	2	434053467495314	4277	913664350720929	2021	0.0467617488894085	2021_03_ZG02	2021_03
130	Pennate Diatom	3	0.05	113636	50	195	0.00317687777777778	9	220971673795725	1692	413926999400913	2021	0.531914893617021	2021_03_130	2021_03
215	Pennate Diatom	3	0.05	113685	50	0.42	0.00313300238095238	42	225215277297526	3688	197852969206302	2021	113882863340564	2021_03_215	2021_03
230	Pennate Diatom	3	0.05	113643	50	68	0.00313790909090909	44	381400469333951	3544	308406001448475	2021	124153498871332	2021_03_230	2021_03
330	Pennate Diatom	3	0.1	113671	50	0.31	0.00291652083333333	24	510196938418349	4500	957855608660148	2021	0.533333333333333	2021_03_330	2021_03
700	Pennate Diatom	3	0.05	113650	50	66	0.00312905416666667	48	404978607752875	4615	388656510978323	2021	104008667388949	2021_03_700	2021_03
710	Pennate Diatom	3	0.1	113658	50	205	0.00319178928571429	28	359672865980904	2794	359066385325459	2021	100214745884037	2021_03_710	2021_03
780	Pennate Diatom	3	0.05	113666	50	86	0.00303231860465116	43	487811537260995	2951	334549343691853	2021	145713317519485	2021_03_780	2021_03
ZG02	Pennate Diatom	3	0.1	113678	50	0.33	0.00308407924528302	53	113421210085638	4277	913664350720929	2021	123918634556932	2021_03_ZG02	2021_03
215	Phytoplankton Colony	3	0.05	113685	50	0.42	0.00311535882352941	17	916748330378334	3688	197852969206302	2021	0.460954446854664	2021_03_215	2021_03
230	Phytoplankton Colony	3	0.05	113643	50	68	0.00321764285714286	7	591737518591693	3544	308406001448475	2021	0.197516930022573	2021_03_230	2021_03
700	Phytoplankton Colony	3	0.05	113650	50	66	0.00314348888888889	9	755848066903723	4615	388656510978323	2021	0.19501625135428	2021_03_700	2021_03
ZG02	Phytoplankton Colony	3	0.1	113678	50	0.33	0.0030626375	8	172400422838158	4277	913664350720929	2021	0.187046995557634	2021_03_ZG02	2021_03
710	Pollen	3	0.1	113658	50	205	0.00318	1	128930817610063	2794	359066385325459	2021	0.0357909806728704	2021_03_710	2021_03
700	Porifera spicule	3	0.05	113650	50	66	0.0031635	1	834518729255571	4615	388656510978323	2021	0.0216684723726977	2021_03_700	2021_03
330	Protoperidinium	3	0.1	113671	50	0.31	0.00309705	2	400381007733165	4500	957855608660148	2021	0.0444444444444444	2021_03_330	2021_03
ZG02	Protoperidinium	3	0.1	113678	50	0.33	0.00312215	2	42278558044937	4277	913664350720929	2021	0.0467617488894085	2021_03_ZG02	2021_03
130	Pseudo-nitzschia	3	0.05	113636	50	195	0.00319041093023256	430	105127523486622	1692	413926999400913	2021	254137115839243	2021_03_130	2021_03
215	Pseudo-nitzschia	3	0.05	113685	50	0.42	0.00312862902208202	1268	68088609578338	3688	197852969206302	2021	343817787418655	2021_03_215	2021_03
230	Pseudo-nitzschia	3	0.05	113643	50	68	0.00311929147640792	657	572899330990993	3544	308406001448475	2021	18538374717833	2021_03_230	2021_03
330	Pseudo-nitzschia	3	0.1	113671	50	0.31	0.00292476746557879	1961	415698004818786	4500	957855608660148	2021	435777777777778	2021_03_330	2021_03
700	Pseudo-nitzschia	3	0.05	113650	50	66	0.00313088303167421	442	372699966174087	4615	388656510978323	2021	957746478873239	2021_03_700	2021_03
710	Pseudo-nitzschia	3	0.1	113658	50	205	0.003192067752443	307	394321204190191	2794	359066385325459	2021	109878310665712	2021_03_710	2021_03
780	Pseudo-nitzschia	3	0.05	113666	50	86	0.00303470791268759	733	830893803472144	2951	334549343691853	2021	24839037614368	2021_03_780	2021_03
ZG02	Pseudo-nitzschia	3	0.1	113678	50	0.33	0.00309174976303318	1477	315297185967485	4277	913664350720929	2021	345335515548282	2021_03_ZG02	2021_03
130	Remnant	3	0.05	113636	50	195	0.00319512777777778	18	439419046012766	1692	413926999400913	2021	106382978723404	2021_03_130	2021_03
215	Remnant	3	0.05	113685	50	0.42	0.00314126271186441	59	315541898567185	3688	197852969206302	2021	15997830802603	2021_03_215	2021_03
230	Remnant	3	0.05	113643	50	68	0.00314410683760684	117	101217934515937	3544	308406001448475	2021	330135440180587	2021_03_230	2021_03
330	Remnant	3	0.1	113671	50	0.31	0.00290534137931034	29	618860149380036	4500	957855608660148	2021	0.644444444444444	2021_03_330	2021_03
700	Remnant	3	0.05	113650	50	66	0.00313320627802691	223	187896980843131	4615	388656510978323	2021	483206933911159	2021_03_700	2021_03
710	Remnant	3	0.1	113658	50	205	0.00319210256410256	117	150277126241044	2794	359066385325459	2021	418754473872584	2021_03_710	2021_03
780	Remnant	3	0.05	113666	50	86	0.00303209555555556	90	102107599951042	2951	334549343691853	2021	304981362250085	2021_03_780	2021_03
ZG02	Remnant	3	0.1	113678	50	0.33	0.00309964875	80	170341881479313	4277	913664350720929	2021	187046995557634	2021_03_ZG02	2021_03
130	Replicate	3	0.05	113636	50	195	0.00314215833333333	36	893653247900196	1692	413926999400913	2021	212765957446809	2021_03_130	2021_03
215	Replicate	3	0.05	113685	50	0.42	0.00311111111111111	9	486	3688	197852969206302	2021	0.244034707158351	2021_03_215	2021_03
330	Replicate	3	0.1	113671	50	0.31	0.00308564722222222	72	144669810853657	4500	957855608660148	2021	1.6	2021_03_330	2021_03
700	Replicate	3	0.05	113650	50	66	0.0031506801242236	161	134904205835475	4615	388656510978323	2021	348862405200433	2021_03_700	2021_03
710	Replicate	3	0.1	113658	50	205	0.0031928652173913	23	295346009240712	2794	359066385325459	2021	0.82319255547602	2021_03_710	2021_03
ZG02	Replicate	3	0.1	113678	50	0.33	0.00304274603174603	63	136652877256864	4277	913664350720929	2021	147299509001637	2021_03_ZG02	2021_03
130	Rhizosolenia	3	0.05	113636	50	195	0.00318551265822785	79	193438251895945	1692	413926999400913	2021	466903073286052	2021_03_130	2021_03
215	Rhizosolenia	3	0.05	113685	50	0.42	0.003142321875	192	102650209886599	3688	197852969206302	2021	52060737527115	2021_03_215	2021_03
230	Rhizosolenia	3	0.05	113643	50	68	0.00311746	375	327189442687316	3544	308406001448475	2021	105812641083521	2021_03_230	2021_03
330	Rhizosolenia	3	0.1	113671	50	0.31	0.00289398865784499	529	113331473884984	4500	957855608660148	2021	117555555555556	2021_03_330	2021_03
700	Rhizosolenia	3	0.05	113650	50	66	0.00313120263929619	341	287506144987905	4615	388656510978323	2021	738894907908992	2021_03_700	2021_03
710	Rhizosolenia	3	0.1	113658	50	205	0.00318977870967742	155	19923012153538	2794	359066385325459	2021	554760200429492	2021_03_710	2021_03
780	Rhizosolenia	3	0.05	113666	50	86	0.00303386609195402	348	394585642120075	2951	334549343691853	2021	117926126736699	2021_03_780	2021_03
ZG02	Rhizosolenia	3	0.1	113678	50	0.33	0.00309076997971602	493	105274738054074	4277	913664350720929	2021	115267711012392	2021_03_ZG02	2021_03
130	Rhizosolenia setigera (f. pungens)/R. hebetata f. semispina	3	0.05	113636	50	195	0.00320215	4	974345361710101	1692	413926999400913	2021	0.236406619385343	2021_03_130	2021_03
215	Rhizosolenia setigera (f. pungens)/R. hebetata f. semispina	3	0.05	113685	50	0.42	0.00312292	10	537958064887989	3688	197852969206302	2021	0.27114967462039	2021_03_215	2021_03
230	Rhizosolenia setigera (f. pungens)/R. hebetata f. semispina	3	0.05	113643	50	68	0.0031182037037037	27	23552021284809	3544	308406001448475	2021	0.761851015801354	2021_03_230	2021_03
330	Rhizosolenia setigera (f. pungens)/R. hebetata f. semispina	3	0.1	113671	50	0.31	0.002941225	24	505911652457734	4500	957855608660148	2021	0.533333333333333	2021_03_330	2021_03
700	Rhizosolenia setigera (f. pungens)/R. hebetata f. semispina	3	0.05	113650	50	66	0.00312289375	32	270518329353985	4615	388656510978323	2021	0.693391115926327	2021_03_700	2021_03
710	Rhizosolenia setigera (f. pungens)/R. hebetata f. semispina	3	0.1	113658	50	205	0.00319232631578947	19	244022672791002	2794	359066385325459	2021	0.680028632784538	2021_03_710	2021_03
780	Rhizosolenia setigera (f. pungens)/R. hebetata f. semispina	3	0.05	113666	50	86	0.00303454	15	170042246930342	2951	334549343691853	2021	0.508302270416808	2021_03_780	2021_03
ZG02	Rhizosolenia setigera (f. pungens)/R. hebetata f. semispina	3	0.1	113678	50	0.33	0.00309058260869565	23	491169527625296	4277	913664350720929	2021	0.537760112228197	2021_03_ZG02	2021_03
130	Rotifera	3	0.05	113636	50	195	0.003235	1	241112828438949	1692	413926999400913	2021	0.0591016548463357	2021_03_130	2021_03
330	Rotifera	3	0.1	113671	50	0.31	0.002821125	4	879081926536399	4500	957855608660148	2021	0.0888888888888889	2021_03_330	2021_03
710	Rotifera	3	0.1	113658	50	205	0.0031992	3	384471117779445	2794	359066385325459	2021	0.107372942018611	2021_03_710	2021_03
780	Rotifera	3	0.05	113666	50	86	0.0030281	1	113602589082263	2951	334549343691853	2021	0.0338868180277872	2021_03_780	2021_03
ZG02	Rotifera	3	0.1	113678	50	0.33	0.00314803333333333	3	628964115161847	4277	913664350720929	2021	0.0701426233341127	2021_03_ZG02	2021_03
215	Skeletonema	3	0.05	113685	50	0.42	0.0031234	1	537875392200807	3688	197852969206302	2021	0.027114967462039	2021_03_215	2021_03
710	Stellarima stellaris/Podosira/Hyalodiscus	3	0.1	113658	50	205	0.0031838	1	128776933224449	2794	359066385325459	2021	0.0357909806728704	2021_03_710	2021_03
700	Suctoria	3	0.05	113650	50	66	0.00313563333333333	3	252580552573111	4615	388656510978323	2021	0.0650054171180932	2021_03_700	2021_03
710	Suctoria	3	0.1	113658	50	205	0.0031838	1	128776933224449	2794	359066385325459	2021	0.0357909806728704	2021_03_710	2021_03
130	Synedra/Thalassionema	3	0.05	113636	50	195	0.0031535	4	989376882828603	1692	413926999400913	2021	0.236406619385343	2021_03_130	2021_03
215	Synedra/Thalassionema	3	0.05	113685	50	0.42	0.0031763	3	158675188111954	3688	197852969206302	2021	0.0813449023861171	2021_03_215	2021_03
230	Synedra/Thalassionema	3	0.05	113643	50	68	0.003219	8	675986331158745	3544	308406001448475	2021	0.225733634311512	2021_03_230	2021_03
330	Synedra/Thalassionema	3	0.1	113671	50	0.31	0.0029131	6	127699014795235	4500	957855608660148	2021	0.133333333333333	2021_03_330	2021_03
700	Synedra/Thalassionema	3	0.05	113650	50	66	0.00313302631578947	19	160100793750787	4615	388656510978323	2021	0.411700975081257	2021_03_700	2021_03
710	Synedra/Thalassionema	3	0.1	113658	50	205	0.0031843125	16	206009931500128	2794	359066385325459	2021	0.572655690765927	2021_03_710	2021_03
780	Synedra/Thalassionema	3	0.05	113666	50	86	0.00303912857142857	7	792332388513625	2951	334549343691853	2021	0.23720772619451	2021_03_780	2021_03
ZG02	Synedra/Thalassionema	3	0.1	113678	50	0.33	0.003095275	12	255873872273061	4277	913664350720929	2021	0.280570493336451	2021_03_ZG02	2021_03
215	Thalassiosira/Porosira	3	0.05	113685	50	0.42	0.00311286666666667	3	16190863726897	3688	197852969206302	2021	0.0813449023861171	2021_03_215	2021_03
230	Thalassiosira/Porosira	3	0.05	113643	50	68	0.0032285	2	168499303081927	3544	308406001448475	2021	0.0564334085778781	2021_03_230	2021_03
330	Thalassiosira/Porosira	3	0.1	113671	50	0.31	0.003056	1	202879581151832	4500	957855608660148	2021	0.0222222222222222	2021_03_330	2021_03
700	Thalassiosira/Porosira	3	0.05	113650	50	66	0.0031635	1	834518729255571	4615	388656510978323	2021	0.0216684723726977	2021_03_700	2021_03
780	Thalassiosira/Porosira	3	0.05	113666	50	86	0.0030285	2	227175169225689	2951	334549343691853	2021	0.0677736360555744	2021_03_780	2021_03
ZG02	Thalassiosira/Porosira	3	0.1	113678	50	0.33	0.00317505	6	124722445315822	4277	913664350720929	2021	0.140285246668225	2021_03_ZG02	2021_03
130	Tintinnina	3	0.05	113636	50	195	0.0031377	1	248589731331867	1692	413926999400913	2021	0.0591016548463357	2021_03_130	2021_03
710	Tintinnina	3	0.1	113658	50	205	0.0031838	1	128776933224449	2794	359066385325459	2021	0.0357909806728704	2021_03_710	2021_03
700	Triceratium favus	3	0.05	113650	50	66	0.0031635	2	166903745851114	4615	388656510978323	2021	0.0433369447453954	2021_03_700	2021_03
710	Triceratium favus	3	0.1	113658	50	205	0.003188625	4	514328276294641	2794	359066385325459	2021	0.143163922691482	2021_03_710	2021_03
215	Trieres mobiliensis/T. regia	3	0.05	113685	50	0.42	0.0031763	1	528917293706514	3688	197852969206302	2021	0.027114967462039	2021_03_215	2021_03
700	Trieres mobiliensis/T. regia	3	0.05	113650	50	66	0.0031008	4	340557275541796	4615	388656510978323	2021	0.0866738894907909	2021_03_700	2021_03
780	Trieres mobiliensis/T. regia	3	0.05	113666	50	86	0.0030285	1	113587584612845	2951	334549343691853	2021	0.0338868180277872	2021_03_780	2021_03
ZG02	Trieres mobiliensis/T. regia	3	0.1	113678	50	0.33	0.0030411	1	217026733747657	4277	913664350720929	2021	0.0233808744447042	2021_03_ZG02	2021_03
130	Trieres sinensis	3	0.05	113636	50	195	0.0031377	1	248589731331867	1692	413926999400913	2021	0.0591016548463357	2021_03_130	2021_03
215	Trieres sinensis	3	0.05	113685	50	0.42	0.003159125	4	212717128951846	3688	197852969206302	2021	0.108459869848156	2021_03_215	2021_03
230	Trieres sinensis	3	0.05	113643	50	68	0.00315602380952381	21	180987227750409	3544	308406001448475	2021	0.59255079006772	2021_03_230	2021_03
330	Trieres sinensis	3	0.1	113671	50	0.31	0.003056	3	608638743455497	4500	957855608660148	2021	0.0666666666666667	2021_03_330	2021_03
700	Trieres sinensis	3	0.05	113650	50	66	0.00313352553191489	47	395975710860651	4615	388656510978323	2021	101841820151679	2021_03_700	2021_03
710	Trieres sinensis	3	0.1	113658	50	205	0.00319990909090909	11	140941504020001	2794	359066385325459	2021	0.393700787401575	2021_03_710	2021_03
780	Trieres sinensis	3	0.05	113666	50	86	0.00303928333333333	12	135821493005478	2951	334549343691853	2021	0.406641816333446	2021_03_780	2021_03
ZG02	Trieres sinensis	3	0.1	113678	50	0.33	0.00304223333333333	3	650837652163433	4277	913664350720929	2021	0.0701426233341127	2021_03_ZG02	2021_03
330	Tripos fusus	3	0.1	113671	50	0.31	0.00309705	2	400381007733165	4500	957855608660148	2021	0.0444444444444444	2021_03_330	2021_03
700	Tripos lineatus	3	0.05	113650	50	66	0.0030799	1	857170687359979	4615	388656510978323	2021	0.0216684723726977	2021_03_700	2021_03
215	Tripos:part	3	0.05	113685	50	0.42	0.0031076	1	540610117132192	3688	197852969206302	2021	0.027114967462039	2021_03_215	2021_03
330	Tripos:part	3	0.1	113671	50	0.31	0.0025452	1	243595788150244	4500	957855608660148	2021	0.0222222222222222	2021_03_330	2021_03
780	Tripos:part	3	0.05	113666	50	86	0.0030471	1	112894227298087	2951	334549343691853	2021	0.0338868180277872	2021_03_780	2021_03
130	Unknown	3	0.05	113636	50	195	0.00318241538461538	13	318625910653253	1692	413926999400913	2021	0.768321513002364	2021_03_130	2021_03
215	Unknown	3	0.05	113685	50	0.42	0.003128725	8	429567954997643	3688	197852969206302	2021	0.216919739696312	2021_03_215	2021_03
230	Unknown	3	0.05	113643	50	68	0.00310222727272727	22	192893668771704	3544	308406001448475	2021	0.620767494356659	2021_03_230	2021_03
330	Unknown	3	0.1	113671	50	0.31	0.002821125	16	35163277061456	4500	957855608660148	2021	0.355555555555556	2021_03_330	2021_03
700	Unknown	3	0.05	113650	50	66	0.00312945692307692	65	548337951976922	4615	388656510978323	2021	140845070422535	2021_03_700	2021_03
710	Unknown	3	0.1	113658	50	205	0.00319114634146341	41	526769950396295	2794	359066385325459	2021	146743020758769	2021_03_710	2021_03
780	Unknown	3	0.05	113666	50	86	0.003032044	25	283637044844996	2951	334549343691853	2021	0.84717045069468	2021_03_780	2021_03
ZG02	Unknown	3	0.1	113678	50	0.33	0.00310835833333333	12	25479687830929	4277	913664350720929	2021	0.280570493336451	2021_03_ZG02	2021_03
ZG02	Unknown_3	3	0.1	113678	50	0.33	0.0032015	1	20615336560987	4277	913664350720929	2021	0.0233808744447042	2021_03_ZG02	2021_03
710	Veliger larvae D-shaped	3	0.1	113658	50	205	0.0032069	2	255698649786398	2794	359066385325459	2021	0.0715819613457409	2021_03_710	2021_03
215	Zooplankton	3	0.05	113685	50	0.42	0.00311286666666667	3	16190863726897	3688	197852969206302	2021	0.0813449023861171	2021_03_215	2021_03
330	Zooplankton	3	0.1	113671	50	0.31	0.00288573333333333	3	644550200988772	4500	957855608660148	2021	0.0666666666666667	2021_03_330	2021_03
710	Zooplankton	3	0.1	113658	50	205	0.0031915	3	385398715337615	2794	359066385325459	2021	0.107372942018611	2021_03_710	2021_03
215	Zygoceros	3	0.05	113685	50	0.42	0.0031076	1	540610117132192	3688	197852969206302	2021	0.027114967462039	2021_03_215	2021_03
230	Zygoceros	3	0.05	113643	50	68	0.0031429	5	432721371981291	3544	308406001448475	2021	0.141083521444695	2021_03_230	2021_03
700	Zygoceros	3	0.05	113650	50	66	0.003125545	20	168930538514083	4615	388656510978323	2021	0.433369447453954	2021_03_700	2021_03
710	Zygoceros	3	0.1	113658	50	205	0.00319011363636364	22	282748548427314	2794	359066385325459	2021	0.78740157480315	2021_03_710	2021_03
780	Zygoceros	3	0.05	113666	50	86	0.0030314	6	68087352378439	2951	334549343691853	2021	0.203320908166723	2021_03_780	2021_03
120	Actinoptychus	4	0.2	113870	50	0.16	0.0029632	1	539956803455723	4500	214562995770023	2021	0.0222222222222222	2021_04_120	2021_04
230	Actinoptychus	4	0.1	113830	50	145	0.00285048	5	508686256349808	4500	455801154649548	2021	0.111111111111111	2021_04_230	2021_04
330	Actinoptychus	4	0.5	113840	50	155	0.0028744	3	647091566935708	4500	101301064018025	2021	0.0666666666666667	2021_04_330	2021_04
330	Actinoptychus splendens	4	0.5	113840	50	155	0.0028744	1	215697188978569	4500	101301064018025	2021	0.0222222222222222	2021_04_330	2021_04
ZG02	Actinoptychus splendens	4	1	113850	50	0.18	0.0029934	1	120264582080577	4500	552828510312137	2021	0.0222222222222222	2021_04_ZG02	2021_04
120	Aggregate	4	0.2	113870	50	0.16	0.00319896	5	250081276414835	4500	214562995770023	2021	0.111111111111111	2021_04_120	2021_04
130	Aggregate	4	0.1	113820	50	0.15	0.00432322	5	346963605830839	4500	302752177195186	2021	0.111111111111111	2021_04_130	2021_04
215	Aggregate	4	0.5	113860	50	125	0.003262625	8	122600666641125	4500	697621979895224	2021	0.177777777777778	2021_04_215	2021_04
230	Aggregate	4	0.1	113830	50	145	0.0028631	3	303866438475778	4500	455801154649548	2021	0.0666666666666667	2021_04_230	2021_04
330	Aggregate	4	0.5	113840	50	155	0.002784	4	89080459770115	4500	101301064018025	2021	0.0888888888888889	2021_04_330	2021_04
ZG02	Aggregate	4	1	113850	50	0.18	0.0029225625	8	985436581766857	4500	552828510312137	2021	0.177777777777778	2021_04_ZG02	2021_04
120	Asterionella	4	0.2	113870	50	0.16	0.00352536	5	226927179068237	4500	214562995770023	2021	0.111111111111111	2021_04_120	2021_04
130	Asterionella	4	0.1	113820	50	0.15	0.00446013333333333	3	20178768945622	4500	302752177195186	2021	0.0666666666666667	2021_04_130	2021_04
330	Asterionella	4	0.5	113840	50	155	0.002784	4	89080459770115	4500	101301064018025	2021	0.0888888888888889	2021_04_330	2021_04
ZG02	Asterionella	4	1	113850	50	0.18	0.0029934	1	120264582080577	4500	552828510312137	2021	0.0222222222222222	2021_04_ZG02	2021_04
330	Aulacodiscus argus	4	0.5	113840	50	155	0.0025152	1	246501272264631	4500	101301064018025	2021	0.0222222222222222	2021_04_330	2021_04
120	Bacillariophyceae	4	0.2	113870	50	0.16	0.00342851578947368	38	177336211157813	4500	214562995770023	2021	0.844444444444444	2021_04_120	2021_04
130	Bacillariophyceae	4	0.1	113820	50	0.15	0.00446348484848485	33	221799789538002	4500	302752177195186	2021	0.733333333333333	2021_04_130	2021_04
215	Bacillariophyceae	4	0.5	113860	50	125	0.00323406666666667	24	371049864979077	4500	697621979895224	2021	0.533333333333333	2021_04_215	2021_04
230	Bacillariophyceae	4	0.1	113830	50	145	0.00285176785714286	28	284735658958415	4500	455801154649548	2021	0.622222222222222	2021_04_230	2021_04
330	Bacillariophyceae	4	0.5	113840	50	155	0.00287354285714286	7	151033070177183	4500	101301064018025	2021	0.155555555555556	2021_04_330	2021_04
ZG02	Bacillariophyceae	4	1	113850	50	0.18	0.0029523347826087	23	280455998715828	4500	552828510312137	2021	0.511111111111111	2021_04_ZG02	2021_04
120	Bellerochea horologicalis	4	0.2	113870	50	0.16	0.00335613333333333	3	143021731357515	4500	214562995770023	2021	0.0666666666666667	2021_04_120	2021_04
130	Bellerochea horologicalis	4	0.1	113820	50	0.15	0.004512	5	332446808510638	4500	302752177195186	2021	0.111111111111111	2021_04_130	2021_04
230	Bellerochea horologicalis	4	0.1	113830	50	145	0.002855325	4	406258481959146	4500	455801154649548	2021	0.0888888888888889	2021_04_230	2021_04
330	Bellerochea horologicalis	4	0.5	113840	50	155	0.00287392	5	10786660728204	4500	101301064018025	2021	0.111111111111111	2021_04_330	2021_04
ZG02	Bellerochea horologicalis	4	1	113850	50	0.18	0.00297853333333333	3	362594565557993	4500	552828510312137	2021	0.0666666666666667	2021_04_ZG02	2021_04
120	Biddulphianae	4	0.2	113870	50	0.16	0.0032806	6	292629397061513	4500	214562995770023	2021	0.133333333333333	2021_04_120	2021_04
130	Biddulphianae	4	0.1	113820	50	0.15	0.00446704583333333	24	16118034756378	4500	302752177195186	2021	0.533333333333333	2021_04_130	2021_04
215	Biddulphianae	4	0.5	113860	50	125	0.0032228	1	155144594762318	4500	697621979895224	2021	0.0222222222222222	2021_04_215	2021_04
230	Biddulphianae	4	0.1	113830	50	145	0.00287885	6	604408010142939	4500	455801154649548	2021	0.133333333333333	2021_04_230	2021_04
330	Biddulphianae	4	0.5	113840	50	155	0.00275413333333333	9	202604570100697	4500	101301064018025	2021	0.2	2021_04_330	2021_04
ZG02	Biddulphianae	4	1	113850	50	0.18	0.002885175	4	499103173984247	4500	552828510312137	2021	0.0888888888888889	2021_04_ZG02	2021_04
120	Bubbles	4	0.2	113870	50	0.16	0.0031898	2	100319769264531	4500	214562995770023	2021	0.0444444444444444	2021_04_120	2021_04
230	Bubbles	4	0.1	113830	50	145	0.0028317	2	204823957340114	4500	455801154649548	2021	0.0444444444444444	2021_04_230	2021_04
330	Bubbles	4	0.5	113840	50	155	0.00273072	5	11352317337552	4500	101301064018025	2021	0.111111111111111	2021_04_330	2021_04
ZG02	Bubbles	4	1	113850	50	0.18	0.00294005333333333	15	183670137503175	4500	552828510312137	2021	0.333333333333333	2021_04_ZG02	2021_04
120	Centric Diatom	4	0.2	113870	50	0.16	0.00336861176470588	17	807454283838341	4500	214562995770023	2021	0.377777777777778	2021_04_120	2021_04
130	Centric Diatom	4	0.1	113820	50	0.15	0.0046243625	16	103798091088231	4500	302752177195186	2021	0.355555555555556	2021_04_130	2021_04
215	Centric Diatom	4	0.5	113860	50	125	0.00321712941176471	17	264210695687789	4500	697621979895224	2021	0.377777777777778	2021_04_215	2021_04
230	Centric Diatom	4	0.1	113830	50	145	0.002855175	20	203139912614813	4500	455801154649548	2021	0.444444444444444	2021_04_230	2021_04
330	Centric Diatom	4	0.5	113840	50	155	0.00276537358490566	53	118826621398862	4500	101301064018025	2021	117777777777778	2021_04_330	2021_04
ZG02	Centric Diatom	4	1	113850	50	0.18	0.0029144	27	333516332692836	4500	552828510312137	2021	0.6	2021_04_ZG02	2021_04
120	Chaetoceros	4	0.2	113870	50	0.16	0.0031898	10	501598846322653	4500	214562995770023	2021	0.222222222222222	2021_04_120	2021_04
130	Chaetoceros	4	0.1	113820	50	0.15	0.00433986428571429	14	967772198274798	4500	302752177195186	2021	0.311111111111111	2021_04_130	2021_04
215	Chaetoceros	4	0.5	113860	50	125	0.0033006	4	60595043325456	4500	697621979895224	2021	0.0888888888888889	2021_04_215	2021_04
230	Chaetoceros	4	0.1	113830	50	145	0.002855175	4	406279825229627	4500	455801154649548	2021	0.0888888888888889	2021_04_230	2021_04
ZG02	Chaetoceros	4	1	113850	50	0.18	0.00293455714285714	7	858732639142436	4500	552828510312137	2021	0.155555555555556	2021_04_ZG02	2021_04
ZG02	Ciliophora	4	1	113850	50	0.18	0.0029488	1	122083559413999	4500	552828510312137	2021	0.0222222222222222	2021_04_ZG02	2021_04
215	Ciliophora:part	4	0.5	113860	50	125	0.0031524	1	158609313538891	4500	697621979895224	2021	0.0222222222222222	2021_04_215	2021_04
ZG02	Ciliophora:part	4	1	113850	50	0.18	0.00296366666666667	3	364413451805196	4500	552828510312137	2021	0.0666666666666667	2021_04_ZG02	2021_04
230	Copepoda adult	4	0.1	113830	50	145	0.0028317	1	102411978670057	4500	455801154649548	2021	0.0222222222222222	2021_04_230	2021_04
ZG02	Crustacea	4	1	113850	50	0.18	0.0029934	1	120264582080577	4500	552828510312137	2021	0.0222222222222222	2021_04_ZG02	2021_04
120	Crustaceae:part	4	0.2	113870	50	0.16	0.00344693333333333	6	278508432616432	4500	214562995770023	2021	0.133333333333333	2021_04_120	2021_04
130	Crustaceae:part	4	0.1	113820	50	0.15	0.00447395833333333	12	8046565774156	4500	302752177195186	2021	0.266666666666667	2021_04_130	2021_04
215	Crustaceae:part	4	0.5	113860	50	125	0.00320284615384615	13	202944496481495	4500	697621979895224	2021	0.288888888888889	2021_04_215	2021_04
230	Crustaceae:part	4	0.1	113830	50	145	0.00286315	6	607722263940066	4500	455801154649548	2021	0.133333333333333	2021_04_230	2021_04
330	Crustaceae:part	4	0.5	113840	50	155	0.00273180377358491	53	120286824104055	4500	101301064018025	2021	117777777777778	2021_04_330	2021_04
ZG02	Crustaceae:part	4	1	113850	50	0.18	0.00293568076923077	26	318835756874634	4500	552828510312137	2021	0.577777777777778	2021_04_ZG02	2021_04
215	Dactyliosolen/Cerataulina/Guinardia	4	0.5	113860	50	125	0.0032617	4	613177177545452	4500	697621979895224	2021	0.0888888888888889	2021_04_215	2021_04
ZG02	Dactyliosolen/Cerataulina/Guinardia	4	1	113850	50	0.18	0.00294317619047619	21	256865356021273	4500	552828510312137	2021	0.466666666666667	2021_04_ZG02	2021_04
120	Detritus	4	0.2	113870	50	0.16	0.00330463303571429	448	216907593748928	4500	214562995770023	2021	995555555555556	2021_04_120	2021_04
130	Detritus	4	0.1	113820	50	0.15	0.00438962114537445	454	310277346243241	4500	302752177195186	2021	100888888888889	2021_04_130	2021_04
215	Detritus	4	0.5	113860	50	125	0.00322628849557522	226	350247661221174	4500	697621979895224	2021	502222222222222	2021_04_215	2021_04
230	Detritus	4	0.1	113830	50	145	0.00286136102362205	254	257429941177984	4500	455801154649548	2021	564444444444444	2021_04_230	2021_04
330	Detritus	4	0.5	113840	50	155	0.0027612204379562	548	123047039392292	4500	101301064018025	2021	121777777777778	2021_04_330	2021_04
ZG02	Detritus	4	1	113850	50	0.18	0.00293466003552398	563	690642178468934	4500	552828510312137	2021	125111111111111	2021_04_ZG02	2021_04
ZG02	Dinoflagellata	4	1	113850	50	0.18	0.0029488	1	122083559413999	4500	552828510312137	2021	0.0222222222222222	2021_04_ZG02	2021_04
120	Dinoflagellate cyst	4	0.2	113870	50	0.16	0.0034164	1	468329235452523	4500	214562995770023	2021	0.0222222222222222	2021_04_120	2021_04
120	Dissodinium pseudolunula	4	0.2	113870	50	0.16	0.0036888	1	433745391455216	4500	214562995770023	2021	0.0222222222222222	2021_04_120	2021_04
215	Dissodinium pseudolunula	4	0.5	113860	50	125	0.00322526666666667	3	465077823022386	4500	697621979895224	2021	0.0666666666666667	2021_04_215	2021_04
230	Dissodinium pseudolunula	4	0.1	113830	50	145	0.0029262	1	99104640831112	4500	455801154649548	2021	0.0222222222222222	2021_04_230	2021_04
ZG02	Dissodinium pseudolunula	4	1	113850	50	0.18	0.00293043333333333	3	368546176333421	4500	552828510312137	2021	0.0666666666666667	2021_04_ZG02	2021_04
120	Ditylum brightwellii	4	0.2	113870	50	0.16	0.00337273548387097	62	294123273154365	4500	214562995770023	2021	137777777777778	2021_04_120	2021_04
130	Ditylum brightwellii	4	0.1	113820	50	0.15	0.00428008076923077	52	364479103108227	4500	302752177195186	2021	115555555555556	2021_04_130	2021_04
215	Ditylum brightwellii	4	0.5	113860	50	125	0.00322465	8	124044469942474	4500	697621979895224	2021	0.177777777777778	2021_04_215	2021_04
230	Ditylum brightwellii	4	0.1	113830	50	145	0.00283876153846154	13	132804391947735	4500	455801154649548	2021	0.288888888888889	2021_04_230	2021_04
330	Ditylum brightwellii	4	0.5	113840	50	155	0.0028735	4	863058987297721	4500	101301064018025	2021	0.0888888888888889	2021_04_330	2021_04
ZG02	Ditylum brightwellii	4	1	113850	50	0.18	0.00296664	5	606747026939568	4500	552828510312137	2021	0.111111111111111	2021_04_ZG02	2021_04
120	Egg/Cyst	4	0.2	113870	50	0.16	0.00324122666666667	15	740460401823178	4500	214562995770023	2021	0.333333333333333	2021_04_120	2021_04
130	Egg/Cyst	4	0.1	113820	50	0.15	0.00442722222222222	27	182958965993224	4500	302752177195186	2021	0.6	2021_04_130	2021_04
215	Egg/Cyst	4	0.5	113860	50	125	0.00323761666666667	12	185321507075678	4500	697621979895224	2021	0.266666666666667	2021_04_215	2021_04
230	Egg/Cyst	4	0.1	113830	50	145	0.00284509285714286	14	14270184503142	4500	455801154649548	2021	0.311111111111111	2021_04_230	2021_04
330	Egg/Cyst	4	0.5	113840	50	155	0.00273037333333333	45	102183828340935	4500	101301064018025	2021	1	2021_04_330	2021_04
ZG02	Egg/Cyst	4	1	113850	50	0.18	0.0029348487804878	41	50292199373716	4500	552828510312137	2021	0.911111111111111	2021_04_ZG02	2021_04
120	Eucampia	4	0.2	113870	50	0.16	0.0029632	1	539956803455723	4500	214562995770023	2021	0.0222222222222222	2021_04_120	2021_04
130	Eucampia	4	0.1	113820	50	0.15	0.0044417	3	202625121012225	4500	302752177195186	2021	0.0666666666666667	2021_04_130	2021_04
230	Eucampia	4	0.1	113830	50	145	0.0028317	1	102411978670057	4500	455801154649548	2021	0.0222222222222222	2021_04_230	2021_04
ZG02	Eucampia	4	1	113850	50	0.18	0.002923875	4	492497114274721	4500	552828510312137	2021	0.0888888888888889	2021_04_ZG02	2021_04
130	Faecal pellet	4	0.1	113820	50	0.15	0.0051447	1	583124380430346	4500	302752177195186	2021	0.0222222222222222	2021_04_130	2021_04
215	Faecal pellet	4	0.5	113860	50	125	0.0033006	2	30297521662728	4500	697621979895224	2021	0.0444444444444444	2021_04_215	2021_04
230	Faecal pellet	4	0.1	113830	50	145	0.0028314	1	102422829695557	4500	455801154649548	2021	0.0222222222222222	2021_04_230	2021_04
330	Faecal pellet	4	0.5	113840	50	155	0.00277125714285714	7	156607625213931	4500	101301064018025	2021	0.155555555555556	2021_04_330	2021_04
ZG02	Faecal pellet	4	1	113850	50	0.18	0.00293043333333333	3	368546176333421	4500	552828510312137	2021	0.0666666666666667	2021_04_ZG02	2021_04
120	Fibers	4	0.2	113870	50	0.16	0.00332736393442623	61	293325292704509	4500	214562995770023	2021	135555555555556	2021_04_120	2021_04
130	Fibers	4	0.1	113820	50	0.15	0.00447476744186047	86	576566276017982	4500	302752177195186	2021	191111111111111	2021_04_130	2021_04
215	Fibers	4	0.5	113860	50	125	0.00324495364238411	151	232668963321551	4500	697621979895224	2021	335555555555556	2021_04_215	2021_04
230	Fibers	4	0.1	113830	50	145	0.00286312	45	455796473776859	4500	455801154649548	2021	1	2021_04_230	2021_04
330	Fibers	4	0.5	113840	50	155	0.00277921758241758	91	203006775564947	4500	101301064018025	2021	202222222222222	2021_04_330	2021_04
ZG02	Fibers	4	1	113850	50	0.18	0.0029282746835443	79	971220362619022	4500	552828510312137	2021	175555555555556	2021_04_ZG02	2021_04
120	Guinardia delicatula	4	0.2	113870	50	0.16	0.0033595993971364	1327	631980111024469	4500	214562995770023	2021	294888888888889	2021_04_120	2021_04
130	Guinardia delicatula	4	0.1	113820	50	0.15	0.00446744005340454	749	502972613653228	4500	302752177195186	2021	166444444444444	2021_04_130	2021_04
215	Guinardia delicatula	4	0.5	113860	50	125	0.00323433456790123	324	500875826538632	4500	697621979895224	2021	7.2	2021_04_215	2021_04
230	Guinardia delicatula	4	0.1	113830	50	145	0.00286039516129032	558	565726030409739	4500	455801154649548	2021	12.4	2021_04_230	2021_04
330	Guinardia delicatula	4	0.5	113840	50	155	0.00278841904761905	21	466931253073938	4500	101301064018025	2021	0.466666666666667	2021_04_330	2021_04
ZG02	Guinardia delicatula	4	1	113850	50	0.18	0.00292355594059406	404	497476371088172	4500	552828510312137	2021	897777777777778	2021_04_ZG02	2021_04
120	Guinardia flaccida	4	0.2	113870	50	0.16	0.00334416587677725	422	201903860298546	4500	214562995770023	2021	937777777777778	2021_04_120	2021_04
130	Guinardia flaccida	4	0.1	113820	50	0.15	0.00447420717566016	1742	11680281656222	4500	302752177195186	2021	387111111111111	2021_04_130	2021_04
215	Guinardia flaccida	4	0.5	113860	50	125	0.00322428539778449	993	153987609267207	4500	697621979895224	2021	220666666666667	2021_04_215	2021_04
230	Guinardia flaccida	4	0.1	113830	50	145	0.00286483244956772	1735	175629817400288	4500	455801154649548	2021	385555555555556	2021_04_230	2021_04
330	Guinardia flaccida	4	0.5	113840	50	155	0.0027574920700309	971	218321570728308	4500	101301064018025	2021	215777777777778	2021_04_330	2021_04
ZG02	Guinardia flaccida	4	1	113850	50	0.18	0.00293308909313725	816	10015379372121	4500	552828510312137	2021	181333333333333	2021_04_ZG02	2021_04
120	Guinardia striata/Dactyliosolen phuketensis	4	0.2	113870	50	0.16	0.0033548412371134	97	462615036094937	4500	214562995770023	2021	215555555555556	2021_04_120	2021_04
130	Guinardia striata/Dactyliosolen phuketensis	4	0.1	113820	50	0.15	0.004381475	20	136940185668068	4500	302752177195186	2021	0.444444444444444	2021_04_130	2021_04
215	Guinardia striata/Dactyliosolen phuketensis	4	0.5	113860	50	125	0.00322656129032258	124	192155035721641	4500	697621979895224	2021	275555555555556	2021_04_215	2021_04
230	Guinardia striata/Dactyliosolen phuketensis	4	0.1	113830	50	145	0.00285707619047619	63	639464920848153	4500	455801154649548	2021	1.4	2021_04_230	2021_04
330	Guinardia striata/Dactyliosolen phuketensis	4	0.5	113840	50	155	0.00273937	40	905317646028101	4500	101301064018025	2021	0.888888888888889	2021_04_330	2021_04
ZG02	Guinardia striata/Dactyliosolen phuketensis	4	1	113850	50	0.18	0.00293209052631579	95	11664032775609	4500	552828510312137	2021	211111111111111	2021_04_ZG02	2021_04
120	Helicotheca tamesis	4	0.2	113870	50	0.16	0.00343166666666667	6	279747450218553	4500	214562995770023	2021	0.133333333333333	2021_04_120	2021_04
130	Helicotheca tamesis	4	0.1	113820	50	0.15	0.00446382	15	100810516553087	4500	302752177195186	2021	0.333333333333333	2021_04_130	2021_04
215	Helicotheca tamesis	4	0.5	113860	50	125	0.00322428	5	775366903618792	4500	697621979895224	2021	0.111111111111111	2021_04_215	2021_04
230	Helicotheca tamesis	4	0.1	113830	50	145	0.00283157142857143	7	716916401796075	4500	455801154649548	2021	0.155555555555556	2021_04_230	2021_04
330	Helicotheca tamesis	4	0.5	113840	50	155	0.00270843076923077	13	297589293828956	4500	101301064018025	2021	0.288888888888889	2021_04_330	2021_04
ZG02	Helicotheca tamesis	4	1	113850	50	0.18	0.00293942857142857	7	857309486780716	4500	552828510312137	2021	0.155555555555556	2021_04_ZG02	2021_04
120	Hobaniella longicruris	4	0.2	113870	50	0.16	0.0035526	2	900748747396273	4500	214562995770023	2021	0.0444444444444444	2021_04_120	2021_04
230	Hobaniella longicruris	4	0.1	113830	50	145	0.0028317	1	102411978670057	4500	455801154649548	2021	0.0222222222222222	2021_04_230	2021_04
130	Lauderia/Melosira/Detonula	4	0.1	113820	50	0.15	0.00497816666666667	6	361578894506009	4500	302752177195186	2021	0.133333333333333	2021_04_130	2021_04
215	Lauderia/Melosira/Detonula	4	0.5	113860	50	125	0.00321909166666667	24	372775964234217	4500	697621979895224	2021	0.533333333333333	2021_04_215	2021_04
230	Lauderia/Melosira/Detonula	4	0.1	113830	50	145	0.0029262	1	99104640831112	4500	455801154649548	2021	0.0222222222222222	2021_04_230	2021_04
120	Long (chained) diatom	4	0.2	113870	50	0.16	0.00337271484942887	963	456842653111015	4500	214562995770023	2021	21.4	2021_04_120	2021_04
130	Long (chained) diatom	4	0.1	113820	50	0.15	0.00448429348268839	491	328479838727441	4500	302752177195186	2021	109111111111111	2021_04_130	2021_04
215	Long (chained) diatom	4	0.5	113860	50	125	0.00321614523184602	1143	177697199225039	4500	697621979895224	2021	25.4	2021_04_215	2021_04
230	Long (chained) diatom	4	0.1	113830	50	145	0.0028673722147651	745	753477343776588	4500	455801154649548	2021	165555555555556	2021_04_230	2021_04
330	Long (chained) diatom	4	0.5	113840	50	155	0.00274012804878049	1312	296862039116028	4500	101301064018025	2021	291555555555556	2021_04_330	2021_04
ZG02	Long (chained) diatom	4	1	113850	50	0.18	0.00293087590361446	830	10194904520915	4500	552828510312137	2021	184444444444444	2021_04_ZG02	2021_04
230	Meuniera membranacea	4	0.1	113830	50	145	0.0028314	1	102422829695557	4500	455801154649548	2021	0.0222222222222222	2021_04_230	2021_04
130	Mollusca incertae	4	0.1	113820	50	0.15	0.00411785	2	145707104435567	4500	302752177195186	2021	0.0444444444444444	2021_04_130	2021_04
120	Nauplii	4	0.2	113870	50	0.16	0.0029632	3	161987041036717	4500	214562995770023	2021	0.0666666666666667	2021_04_120	2021_04
130	Nauplii	4	0.1	113820	50	0.15	0.00446013333333333	3	20178768945622	4500	302752177195186	2021	0.0666666666666667	2021_04_130	2021_04
215	Nauplii	4	0.5	113860	50	125	0.00319612	5	782198415578889	4500	697621979895224	2021	0.111111111111111	2021_04_215	2021_04
230	Nauplii	4	0.1	113830	50	145	0.002855175	4	406279825229627	4500	455801154649548	2021	0.0888888888888889	2021_04_230	2021_04
330	Nauplii	4	0.5	113840	50	155	0.0026946	12	276107771097751	4500	101301064018025	2021	0.266666666666667	2021_04_330	2021_04
ZG02	Nauplii	4	1	113850	50	0.18	0.00292547777777778	9	110751140364537	4500	552828510312137	2021	0.2	2021_04_ZG02	2021_04
120	Noctilucales	4	0.2	113870	50	0.16	0.0029632	1	539956803455723	4500	214562995770023	2021	0.0222222222222222	2021_04_120	2021_04
120	Odontella aurita/Ralfsiella minima	4	0.2	113870	50	0.16	0.003326	2	962116656644618	4500	214562995770023	2021	0.0444444444444444	2021_04_120	2021_04
215	Paralia	4	0.5	113860	50	125	0.0033006	2	30297521662728	4500	697621979895224	2021	0.0444444444444444	2021_04_215	2021_04
230	Paralia	4	0.1	113830	50	145	0.0028317	1	102411978670057	4500	455801154649548	2021	0.0222222222222222	2021_04_230	2021_04
330	Paralia	4	0.5	113840	50	155	0.00271448888888889	9	205563560154562	4500	101301064018025	2021	0.2	2021_04_330	2021_04
120	Pennate Diatom	4	0.2	113870	50	0.16	0.00325026666666667	12	590720761373426	4500	214562995770023	2021	0.266666666666667	2021_04_120	2021_04
130	Pennate Diatom	4	0.1	113820	50	0.15	0.00433428	5	346078241368809	4500	302752177195186	2021	0.111111111111111	2021_04_130	2021_04
215	Pennate Diatom	4	0.5	113860	50	125	0.00317	4	630914826498423	4500	697621979895224	2021	0.0888888888888889	2021_04_215	2021_04
230	Pennate Diatom	4	0.1	113830	50	145	0.0028631	6	607732876951556	4500	455801154649548	2021	0.133333333333333	2021_04_230	2021_04
330	Pennate Diatom	4	0.5	113840	50	155	0.00274334545454545	11	248601574719652	4500	101301064018025	2021	0.244444444444444	2021_04_330	2021_04
ZG02	Pennate Diatom	4	1	113850	50	0.18	0.00292841538461538	13	159813393434097	4500	552828510312137	2021	0.288888888888889	2021_04_ZG02	2021_04
ZG02	Pennate diatom colony	4	1	113850	50	0.18	0.00293218333333333	24	294660975041351	4500	552828510312137	2021	0.533333333333333	2021_04_ZG02	2021_04
120	Phytoplankton Colony	4	0.2	113870	50	0.16	0.00322684597701149	87	431380986237584	4500	214562995770023	2021	193333333333333	2021_04_120	2021_04
130	Phytoplankton Colony	4	0.1	113820	50	0.15	0.00439210294117647	34	232234993956399	4500	302752177195186	2021	0.755555555555556	2021_04_130	2021_04
215	Phytoplankton Colony	4	0.5	113860	50	125	0.00325296571428571	35	537970625486369	4500	697621979895224	2021	0.777777777777778	2021_04_215	2021_04
230	Phytoplankton Colony	4	0.1	113830	50	145	0.0028671	8	809180007673259	4500	455801154649548	2021	0.177777777777778	2021_04_230	2021_04
330	Phytoplankton Colony	4	0.5	113840	50	155	0.00279022666666667	30	666612509377972	4500	101301064018025	2021	0.666666666666667	2021_04_330	2021_04
ZG02	Phytoplankton Colony	4	1	113850	50	0.18	0.00292581320754717	159	195637916502491	4500	552828510312137	2021	353333333333333	2021_04_ZG02	2021_04
130	Porifera spicule	4	0.1	113820	50	0.15	0.0040902	1	733460466480857	4500	302752177195186	2021	0.0222222222222222	2021_04_130	2021_04
120	Protoperidinium	4	0.2	113870	50	0.16	0.0034164	1	468329235452523	4500	214562995770023	2021	0.0222222222222222	2021_04_120	2021_04
130	Protoperidinium	4	0.1	113820	50	0.15	0.0040902	1	733460466480857	4500	302752177195186	2021	0.0222222222222222	2021_04_130	2021_04
215	Protoperidinium	4	0.5	113860	50	125	0.0032228	1	155144594762318	4500	697621979895224	2021	0.0222222222222222	2021_04_215	2021_04
ZG02	Protoperidinium	4	1	113850	50	0.18	0.00292518571428571	7	86148376415661	4500	552828510312137	2021	0.155555555555556	2021_04_ZG02	2021_04
120	Pseudo-nitzschia	4	0.2	113870	50	0.16	0.00336402272727273	88	41854651830533	4500	214562995770023	2021	195555555555556	2021_04_120	2021_04
130	Pseudo-nitzschia	4	0.1	113820	50	0.15	0.00447384310344828	58	388927362843563	4500	302752177195186	2021	128888888888889	2021_04_130	2021_04
215	Pseudo-nitzschia	4	0.5	113860	50	125	0.00322479230769231	26	403126736844114	4500	697621979895224	2021	0.577777777777778	2021_04_215	2021_04
230	Pseudo-nitzschia	4	0.1	113830	50	145	0.00287249189189189	37	373543265005805	4500	455801154649548	2021	0.822222222222222	2021_04_230	2021_04
330	Pseudo-nitzschia	4	0.5	113840	50	155	0.00274568571428571	14	316132321876398	4500	101301064018025	2021	0.311111111111111	2021_04_330	2021_04
ZG02	Pseudo-nitzschia	4	1	113850	50	0.18	0.00294156363636364	33	403866836438258	4500	552828510312137	2021	0.733333333333333	2021_04_ZG02	2021_04
120	Remnant	4	0.2	113870	50	0.16	0.00333047088607595	79	379525911871663	4500	214562995770023	2021	175555555555556	2021_04_120	2021_04
130	Remnant	4	0.1	113820	50	0.15	0.00460448910891089	101	658053462247561	4500	302752177195186	2021	224444444444444	2021_04_130	2021_04
215	Remnant	4	0.5	113860	50	125	0.00322130652173913	92	142799201782156	4500	697621979895224	2021	204444444444444	2021_04_215	2021_04
230	Remnant	4	0.1	113830	50	145	0.00285986493506493	77	780806104729312	4500	455801154649548	2021	171111111111111	2021_04_230	2021_04
330	Remnant	4	0.5	113840	50	155	0.00276993846153846	221	494668029281406	4500	101301064018025	2021	491111111111111	2021_04_330	2021_04
ZG02	Remnant	4	1	113850	50	0.18	0.00293074208144796	221	271467081677459	4500	552828510312137	2021	491111111111111	2021_04_ZG02	2021_04
120	Replicate	4	0.2	113870	50	0.16	0.0036888	4	173498156582086	4500	214562995770023	2021	0.0888888888888889	2021_04_120	2021_04
130	Replicate	4	0.1	113820	50	0.15	0.0040902	55	403403256564471	4500	302752177195186	2021	122222222222222	2021_04_130	2021_04
215	Replicate	4	0.5	113860	50	125	0.0032228	32	496462703239419	4500	697621979895224	2021	0.711111111111111	2021_04_215	2021_04
230	Replicate	4	0.1	113830	50	145	0.00285069069767442	172	174975138624095	4500	455801154649548	2021	382222222222222	2021_04_230	2021_04
330	Replicate	4	0.5	113840	50	155	0.0028732	5	107893637755812	4500	101301064018025	2021	0.111111111111111	2021_04_330	2021_04
ZG02	Replicate	4	1	113850	50	0.18	0.00285283875	80	100952077995996	4500	552828510312137	2021	177777777777778	2021_04_ZG02	2021_04
120	Rhizosolenia	4	0.2	113870	50	0.16	0.00338743964757709	681	321658867274388	4500	214562995770023	2021	151333333333333	2021_04_120	2021_04
130	Rhizosolenia	4	0.1	113820	50	0.15	0.00447902106481481	432	289348940593469	4500	302752177195186	2021	9.6	2021_04_130	2021_04
215	Rhizosolenia	4	0.5	113860	50	125	0.00322912302521008	1190	184260554755819	4500	697621979895224	2021	264444444444444	2021_04_215	2021_04
230	Rhizosolenia	4	0.1	113830	50	145	0.0028621004587156	654	662660178200427	4500	455801154649548	2021	145333333333333	2021_04_230	2021_04
330	Rhizosolenia	4	0.5	113840	50	155	0.00275863367983368	962	216208481887294	4500	101301064018025	2021	213777777777778	2021_04_330	2021_04
ZG02	Rhizosolenia	4	1	113850	50	0.18	0.00293335292841649	922	113153789571165	4500	552828510312137	2021	204888888888889	2021_04_ZG02	2021_04
120	Rhizosolenia setigera (f. pungens)/R. hebetata f. semispina	4	0.2	113870	50	0.16	0.0034252380952381	21	980953704990963	4500	214562995770023	2021	0.466666666666667	2021_04_120	2021_04
130	Rhizosolenia setigera (f. pungens)/R. hebetata f. semispina	4	0.1	113820	50	0.15	0.00426595	6	421945873720977	4500	302752177195186	2021	0.133333333333333	2021_04_130	2021_04
215	Rhizosolenia setigera (f. pungens)/R. hebetata f. semispina	4	0.5	113860	50	125	0.00326948	5	764647589219081	4500	697621979895224	2021	0.111111111111111	2021_04_215	2021_04
230	Rhizosolenia setigera (f. pungens)/R. hebetata f. semispina	4	0.1	113830	50	145	0.00288828	5	50202888916587	4500	455801154649548	2021	0.111111111111111	2021_04_230	2021_04
330	Rhizosolenia setigera (f. pungens)/R. hebetata f. semispina	4	0.5	113840	50	155	0.0028732	2	431574551023249	4500	101301064018025	2021	0.0444444444444444	2021_04_330	2021_04
ZG02	Rhizosolenia setigera (f. pungens)/R. hebetata f. semispina	4	1	113850	50	0.18	0.00298225	4	48285690334479	4500	552828510312137	2021	0.0888888888888889	2021_04_ZG02	2021_04
130	Rotifera	4	0.1	113820	50	0.15	0.0041455	1	723676275479436	4500	302752177195186	2021	0.0222222222222222	2021_04_130	2021_04
130	Stellarima stellaris/Podosira/Hyalodiscus	4	0.1	113820	50	0.15	0.00411785	2	145707104435567	4500	302752177195186	2021	0.0444444444444444	2021_04_130	2021_04
215	Suctoria	4	0.5	113860	50	125	0.0031524	1	158609313538891	4500	697621979895224	2021	0.0222222222222222	2021_04_215	2021_04
ZG02	Suctoria	4	1	113850	50	0.18	0.00288233333333333	3	374696426506303	4500	552828510312137	2021	0.0666666666666667	2021_04_ZG02	2021_04
120	Synedra/Thalassionema	4	0.2	113870	50	0.16	0.0035526	2	900748747396273	4500	214562995770023	2021	0.0444444444444444	2021_04_120	2021_04
130	Synedra/Thalassionema	4	0.1	113820	50	0.15	0.00433428	5	346078241368809	4500	302752177195186	2021	0.111111111111111	2021_04_130	2021_04
230	Synedra/Thalassionema	4	0.1	113830	50	145	0.0029025	4	399655469422911	4500	455801154649548	2021	0.0888888888888889	2021_04_230	2021_04
ZG02	Synedra/Thalassionema	4	1	113850	50	0.18	0.0028491	1	126355691270928	4500	552828510312137	2021	0.0222222222222222	2021_04_ZG02	2021_04
120	Tintinnina	4	0.2	113870	50	0.16	0.0031898	2	100319769264531	4500	214562995770023	2021	0.0444444444444444	2021_04_120	2021_04
215	Tintinnina	4	0.5	113860	50	125	0.00319368571428571	7	109591247014198	4500	697621979895224	2021	0.155555555555556	2021_04_215	2021_04
230	Tintinnina	4	0.1	113830	50	145	0.0028314	2	204845659391114	4500	455801154649548	2021	0.0444444444444444	2021_04_230	2021_04
330	Tintinnina	4	0.5	113840	50	155	0.0028744	3	647091566935708	4500	101301064018025	2021	0.0666666666666667	2021_04_330	2021_04
ZG02	Tintinnina	4	1	113850	50	0.18	0.00293549285714286	14	17169178210522	4500	552828510312137	2021	0.311111111111111	2021_04_ZG02	2021_04
230	Triceratium favus	4	0.1	113830	50	145	0.0028317	1	102411978670057	4500	455801154649548	2021	0.0222222222222222	2021_04_230	2021_04
120	Trieres sinensis	4	0.2	113870	50	0.16	0.00320506666666667	6	299525750894417	4500	214562995770023	2021	0.133333333333333	2021_04_120	2021_04
130	Trieres sinensis	4	0.1	113820	50	0.15	0.00461745	2	129941851021668	4500	302752177195186	2021	0.0444444444444444	2021_04_130	2021_04
230	Trieres sinensis	4	0.1	113830	50	145	0.00285525	4	406269153314071	4500	455801154649548	2021	0.0888888888888889	2021_04_230	2021_04
330	Trieres sinensis	4	0.5	113840	50	155	0.0026948	2	460145465340656	4500	101301064018025	2021	0.0444444444444444	2021_04_330	2021_04
ZG02	Trieres sinensis	4	1	113850	50	0.18	0.00297853333333333	3	362594565557993	4500	552828510312137	2021	0.0666666666666667	2021_04_ZG02	2021_04
120	Unknown	4	0.2	113870	50	0.16	0.0034393	8	372168755269968	4500	214562995770023	2021	0.177777777777778	2021_04_120	2021_04
130	Unknown	4	0.1	113820	50	0.15	0.00438202222222222	27	184846164378699	4500	302752177195186	2021	0.6	2021_04_130	2021_04
215	Unknown	4	0.5	113860	50	125	0.00320170769230769	13	203016659378889	4500	697621979895224	2021	0.288888888888889	2021_04_215	2021_04
230	Unknown	4	0.1	113830	50	145	0.002902575	4	399645142675038	4500	455801154649548	2021	0.0888888888888889	2021_04_230	2021_04
330	Unknown	4	0.5	113840	50	155	0.00281717894736842	19	418148801339152	4500	101301064018025	2021	0.422222222222222	2021_04_330	2021_04
ZG02	Unknown	4	1	113850	50	0.18	0.00294967333333333	15	183071119739813	4500	552828510312137	2021	0.333333333333333	2021_04_ZG02	2021_04
130	Zooplankton	4	0.1	113820	50	0.15	0.00411785	2	145707104435567	4500	302752177195186	2021	0.0444444444444444	2021_04_130	2021_04
120	Zygoceros	4	0.2	113870	50	0.16	0.0033712	4	18984337921215	4500	214562995770023	2021	0.0888888888888889	2021_04_120	2021_04
130	Zygoceros	4	0.1	113820	50	0.15	0.00494486	5	30334529187884	4500	302752177195186	2021	0.111111111111111	2021_04_130	2021_04
230	Zygoceros	4	0.1	113830	50	145	0.00283155	2	204834807790786	4500	455801154649548	2021	0.0444444444444444	2021_04_230	2021_04
330	Zygoceros	4	0.5	113840	50	155	0.00270815384615385	13	297619723910697	4500	101301064018025	2021	0.288888888888889	2021_04_330	2021_04
700	Actinoptychus	5	1	113927	50	154	0.0028834	4	427273357841437	3546	378764350613315	2021	0.112803158488438	2021_05_700	2021_05
710	Actinoptychus	5	0.5	113931	50	145	0.0026983	1	214950153800541	4252	909144333624759	2021	0.0235183443085607	2021_05_710	2021_05
120	Aggregate	5	0.2	113972	50	146	0.0030658	1	476221540870246	1501	707378248475312	2021	0.0666222518321119	2021_05_120	2021_05
230	Aggregate	5	0.3	113921	50	185	0.003264725	4	151110226231408	2881	108279317778025	2021	0.138840680319334	2021_05_230	2021_05
330	Aggregate	5	1	113941	50	0.17	0.0032311	1	105227321964656	3763	397841777953063	2021	0.0265745415891576	2021_05_330	2021_05
700	Aggregate	5	1	113927	50	154	0.0028832	18	192286348501665	3546	378764350613315	2021	0.50761421319797	2021_05_700	2021_05
710	Aggregate	5	0.5	113931	50	145	0.00272226363636364	11	234363781478649	4252	909144333624759	2021	0.258701787394167	2021_05_710	2021_05
780	Aggregate	5	0.5	113937	50	166	0.00303795652173913	23	502706338642966	3213	707323257599954	2021	0.715841892312481	2021_05_780	2021_05
W07BIS	Aggregate	5	0.5	113997	50	205	0.00294953333333333	12	333612096828877	3436	955518946696421	2021	0.349243306169965	2021_05_W07BIS	2021_05
W08	Aggregate	5	1	113957	50	197	0.003053	1	12905339010809	1792	23654525128123	2021	0.0558035714285714	2021_05_W08	2021_05
W10	Aggregate	5	1	113982	50	137	0.0032751	3	250984702757168	1633	136648606295943	2021	0.183710961420698	2021_05_W10	2021_05
700	Appendicularia	5	1	113927	50	154	0.0028834	1	106818339460359	3546	378764350613315	2021	0.0282007896221094	2021_05_700	2021_05
710	Appendicularia	5	0.5	113931	50	145	0.0032025	1	181108508977361	4252	909144333624759	2021	0.0235183443085607	2021_05_710	2021_05
LW01	Appendicularia	5	1	113976	50	225	0.0032634	2	275785990071704	2228	306986648247982	2021	0.0897666068222621	2021_05_LW01	2021_05
W08	Appendicularia	5	1	113957	50	197	0.0030025	2	262447960033306	1792	23654525128123	2021	0.111607142857143	2021_05_W08	2021_05
W09	Appendicularia	5	1	113992	50	155	0.0031027	4	399651916073098	2901	290269468877909	2021	0.137883488452258	2021_05_W09	2021_05
710	Artefact	5	0.5	113931	50	145	0.0026983	6	128970092280325	4252	909144333624759	2021	0.141110065851364	2021_05_710	2021_05
LW02	Artefact	5	0.5	113987	50	146	0.00306485	2	381095322772729	665	127822829085426	2021	0.300751879699248	2021_05_LW02	2021_05
120	Bacillariophyceae	5	0.2	113972	50	146	0.003114	2	937700706486834	1501	707378248475312	2021	0.133244503664224	2021_05_120	2021_05
230	Bacillariophyceae	5	0.3	113921	50	185	0.0032941	1	374406767655303	2881	108279317778025	2021	0.0347101700798334	2021_05_230	2021_05
330	Bacillariophyceae	5	1	113941	50	0.17	0.00322595714285714	7	73776553580997	3763	397841777953063	2021	0.186021791124103	2021_05_330	2021_05
700	Bacillariophyceae	5	1	113927	50	154	0.00288458222222222	45	480485523803948	3546	378764350613315	2021	126903553299492	2021_05_700	2021_05
710	Bacillariophyceae	5	0.5	113931	50	145	0.0028043	6	124095139607032	4252	909144333624759	2021	0.141110065851364	2021_05_710	2021_05
780	Bacillariophyceae	5	0.5	113937	50	166	0.00303795	20	437136885070525	3213	707323257599954	2021	0.622471210706505	2021_05_780	2021_05
W07BIS	Bacillariophyceae	5	0.5	113997	50	205	0.00294165	2	557510240851223	3436	955518946696421	2021	0.0582072176949942	2021_05_W07BIS	2021_05
ZG02	Bacillariophyceae	5	0.5	113962	50	194	0.0030696	1	252801667969768	862	221314646421195	2021	0.116009280742459	2021_05_ZG02	2021_05
120	Bellerochea horologicalis	5	0.2	113972	50	146	0.003088	2	94559585492228	1501	707378248475312	2021	0.133244503664224	2021_05_120	2021_05
230	Bellerochea horologicalis	5	0.3	113921	50	185	0.00327913333333333	3	112834692093439	2881	108279317778025	2021	0.1041305102395	2021_05_230	2021_05
700	Bellerochea horologicalis	5	1	113927	50	154	0.0028822	13	138921657067518	3546	378764350613315	2021	0.366610265087422	2021_05_700	2021_05
LW01	Bellerochea horologicalis	5	1	113976	50	225	0.0032427	1	138773244518457	2228	306986648247982	2021	0.0448833034111311	2021_05_LW01	2021_05
120	Biddulphianae	5	0.2	113972	50	146	0.00310284	5	235268334815846	1501	707378248475312	2021	0.33311125916056	2021_05_120	2021_05
[truncated: 6,908 more rows]

## Sheet: FlowCam_StandingTime
year_month	Station	Average_Processing_Time_days
[truncated: 61 more rows]
