# Supplementary material for: Seasonal metabolic dynamics of microeukaryotic plankton: a year-long metatranscriptomic study in a temperate sea
Source: mBio. 2024 Jul 9;15(8):e00383-24. doi: 10.1128/mbio.00383-24 (PMC11323732; doi:10.1128/mbio.00383-24)
Supplement: Data Set S3 — Taxonomic associations with KEGG pathways. [file mbio.00383-24-s0003.xlsx]

## Sheet: Legend
Supplementary Dataset 3
Overview of pathways and their taxonomic correlations.
Pathway_shallow_tax_analysis	A shallow taxonomic analysis (Taxogroup2_UniEuk identifier of EukProt)
Pathway_ID	KEGG pathway identifier
Pathway_Name	KEGG pathway name
Pathway_Class	KEGG pathway class
Func_Annotated_Transcripts	Overall assembled transcripts annotated as given pathway
Tax_Annotated_Transcripts	Overall assembled transcripts annotated as given pathway that also have a taxonomic annotation
Biggest_Contributor	Taxonomic group that provides most transcripts annotated as given pathway
Contributor_Count	Number of transcripts contributed by biggest contributor
TPM_Percentage	Percentage of pathway expression attributed to biggest contributor
Pathway_deep_tax_analysis	A deep taxonomic analysis (Name_to_Use identifier of EukProt, species level)
Pathway_ID	KEGG pathway identifier
Pathway_Name	KEGG pathway name
Pathway_Class	KEGG pathway class
Func_Annotated_Transcripts	Overall assembled transcripts annotated as given pathway
Tax_Annotated_Transcripts	Overall assembled transcripts annotated as given pathway that also have a taxonomic annotation
Biggest_Contributor	Taxonomic group that provides most transcripts annotated as given pathway
Contributor_Count	Number of transcripts contributed by biggest contributor
TPM_Percentage	Percentage of pathway expression attributed to biggest contributor
Pathway_grouped_shallow_tax	A shallow taxonomic analysis (Taxogroup2_UniEuk identifier of EukProt), grouped per sample
Group	(month, station)
Pathway_ID	KEGG pathway identifier
Pathway_Name	KEGG pathway name
Pathway_Class	KEGG pathway class
TPM_pathway_sum	The total TPM sum of all transcripts involved in the pathway in the current gorup
Biggest_Contributor	The taxonomic group that has the max total TPM value attributed to it for the expression of a given pathway in the current group
Max_TPM	The maximum TPM value of the biggest contributor to the expression of the given value
TPM_Fraction_of_annotated	The fraction of expression of the biggest contributor relative to all annotated transcripts for a given pathway in the current group
Pathway_grouped_deep_tax	A deep taxonomic analysis (Name_to_use_UniEuk identifier of EukProt), grouped per sample
Group	(month, station)
Pathway_ID	KEGG pathway identifier
Pathway_Name	KEGG pathway name
Pathway_Class	KEGG pathway class
TPM_pathway_sum	The total TPM sum of all transcripts involved in the pathway in the current gorup
Biggest_Contributor	The taxonomic group that has the max total TPM value attributed to it for the expression of a given pathway in the current group
Max_TPM	The maximum TPM value of the biggest contributor to the expression of the given value
TPM_Fraction_of_annotated	The fraction of expression of the biggest contributor relative to all annotated transcripts for a given pathway in the current group

## Sheet: pathway_shallow_tax_analysis
Pathway_ID	Pathway_Name	Pathway_Class	Func_Annotated_Transcripts	Tax_Annotated_Transcripts	Biggest_Contributor	Contributor_Count	TPM_Percentage
map00010	Glycolysis / Gluconeogenesis	Metabolism; Carbohydrate metabolism	36416	34576	Diatomeae	18360	74.7667
map00071	Fatty acid degradation	Metabolism; Lipid metabolism	12088	10467	Arthropoda	2454	16.476
map00350	Tyrosine metabolism	Metabolism; Amino acid metabolism	6370	5204	Diatomeae	1111	15.4782
map00620	Pyruvate metabolism	Metabolism; Carbohydrate metabolism	20314	18719	Diatomeae	7414	40.0278
map00625	Chloroalkane and chloroalkene degradation	Metabolism; Xenobiotics biodegradation and metabolism	2419	2164	core-Noctilucales	458	37.1633
map00626	Naphthalene degradation	Metabolism; Xenobiotics biodegradation and metabolism	859	799	Diatomeae	260	22.3272
map00830	Retinol metabolism	Metabolism; Metabolism of cofactors and vitamins	4244	3246	core-Noctilucales	794	29.7023
map00980	Metabolism of xenobiotics by cytochrome P450	Metabolism; Xenobiotics biodegradation and metabolism	6986	4566	Diatomeae	1341	13.4739
map00982	Drug metabolism - cytochrome P450	Metabolism; Xenobiotics biodegradation and metabolism	7198	4558	Diatomeae	1108	9.72717
map01100	Metabolic pathways		335899	287550	Diatomeae	111848	49.3729
map01110	Biosynthesis of secondary metabolites		152602	137948	Diatomeae	62208	58.0806
map01120	Microbial metabolism in diverse environments		98713	92645	Diatomeae	41062	63.7731
map01220	Degradation of aromatic compounds		2148	1731	Diatomeae	433	14.664
map00040	Pentose and glucuronate interconversions	Metabolism; Carbohydrate metabolism	4758	4138	Diatomeae	1447	38.2419
map00053	Ascorbate and aldarate metabolism	Metabolism; Carbohydrate metabolism	6437	5582	Diatomeae	1894	34.4028
map00561	Glycerolipid metabolism	Metabolism; Lipid metabolism	10195	8144	Diatomeae	2646	30.5044
map00930	Caprolactam degradation	Metabolism; Xenobiotics biodegradation and metabolism	2285	1887	Arthropoda	528	18.8207
map01240	Biosynthesis of cofactors		40844	35244	Diatomeae	14630	40.0155
map05208	Chemical carcinogenesis - reactive oxygen species	Human Diseases; Cancer: overview	40694	33590	Arthropoda	8325	16.0456
map00260	Glycine, serine and threonine metabolism	Metabolism; Amino acid metabolism	14049	12758	Diatomeae	4847	40.4821
map00270	Cysteine and methionine metabolism	Metabolism; Amino acid metabolism	19986	18338	Diatomeae	5600	31.8884
map00300	Lysine biosynthesis	Metabolism; Amino acid metabolism	2020	1883	Diatomeae	1201	63.3471
map01230	Biosynthesis of amino acids		58358	56052	Diatomeae	28794	69.4568
map00650	Butanoate metabolism	Metabolism; Carbohydrate metabolism	5032	4492	Arthropoda	1080	16.9902
map00640	Propanoate metabolism	Metabolism; Carbohydrate metabolism	10907	9938	Diatomeae	3289	35.5269
map00564	Glycerophospholipid metabolism	Metabolism; Lipid metabolism	11017	7634	Diatomeae	2537	26.5327
map04011	MAPK signaling pathway - yeast	Environmental Information Processing; Signal transduction	10500	9174	core-Noctilucales	2145	42.9613
map00051	Fructose and mannose metabolism	Metabolism; Carbohydrate metabolism	12755	11949	Diatomeae	6039	71.7305
map00521	Streptomycin biosynthesis	Metabolism; Biosynthesis of other secondary metabolites	4183	3874	Diatomeae	2011	56.7276
map00562	Inositol phosphate metabolism	Metabolism; Carbohydrate metabolism	9158	7367	Diatomeae	2184	41.0512
map00052	Galactose metabolism	Metabolism; Carbohydrate metabolism	7721	6392	Diatomeae	2350	42.675
map00790	Folate biosynthesis	Metabolism; Metabolism of cofactors and vitamins	4360	3100	Diatomeae	833	13.1795
map00520	Amino sugar and nucleotide sugar metabolism	Metabolism; Carbohydrate metabolism	15998	13764	Diatomeae	5948	42.4267
map00541	O-Antigen nucleotide sugar biosynthesis	Metabolism; Glycan biosynthesis and metabolism	4192	4015	Diatomeae	2144	62.5799
map01250	Biosynthesis of nucleotide sugars		11810	10824	Diatomeae	5269	53.842
map00630	Glyoxylate and dicarboxylate metabolism	Metabolism; Carbohydrate metabolism	17045	16210	Diatomeae	5111	42.1611
map04066	HIF-1 signaling pathway	Environmental Information Processing; Signal transduction	24025	21677	Diatomeae	9052	67.0764
map04922	Glucagon signaling pathway	Organismal Systems; Endocrine system	23224	19702	Diatomeae	7738	39.7027
map05230	Central carbon metabolism in cancer	Human Diseases; Cancer: overview	12007	10595	Diatomeae	3383	33.6667
map00680	Methane metabolism	Metabolism; Energy metabolism	16284	15554	Diatomeae	7669	63.8756
map01200	Carbon metabolism		68529	65014	Diatomeae	28288	66.9719
map00280	Valine, leucine and isoleucine degradation	Metabolism; Amino acid metabolism	12940	11720	Arthropoda	2836	18.0287
map00900	Terpenoid backbone biosynthesis	Metabolism; Metabolism of terpenoids and polyketides	6814	6006	Diatomeae	3576	62.1356
map04152	AMPK signaling pathway	Environmental Information Processing; Signal transduction	21866	19101	Diatomeae	6133	39.4005
map04976	Bile secretion	Organismal Systems; Digestive system	11751	9064	Arthropoda	2513	20.3415
map00062	Fatty acid elongation	Metabolism; Lipid metabolism	4115	3543	Diatomeae	894	27.1545
map00310	Lysine degradation	Metabolism; Amino acid metabolism	9876	8172	Arthropoda	2293	18.0153
map00380	Tryptophan metabolism	Metabolism; Amino acid metabolism	10420	8945	core-Noctilucales	1921	31.5005
map00907	Pinene, camphor and geraniol degradation	Metabolism; Metabolism of terpenoids and polyketides	814	750	Arthropoda	188	19.6938
map01212	Fatty acid metabolism		17201	14886	Diatomeae	5874	46.9223
map00020	Citrate cycle (TCA cycle)	Metabolism; Carbohydrate metabolism	18132	17147	Diatomeae	3856	20.8934
map00710	Carbon fixation in photosynthetic organisms	Metabolism; Energy metabolism	27676	27121	Diatomeae	15699	80.9855
map00720	Carbon fixation pathways in prokaryotes	Metabolism; Energy metabolism	7942	7626	Diatomeae	1627	20.9885
map04964	Proximal tubule bicarbonate reclamation	Organismal Systems; Excretory system	6510	5191	Arthropoda	2022	26.3835
map02020	Two-component system	Environmental Information Processing; Signal transduction	9001	7925	Diatomeae	1862	35.7739
map03320	PPAR signaling pathway	Organismal Systems; Endocrine system	15252	13154	Arthropoda	2887	13.1566
map01210	2-Oxocarboxylic acid metabolism		10020	9609	Diatomeae	2954	35.3385
map00480	Glutathione metabolism	Metabolism; Metabolism of other amino acids	14646	11550	Diatomeae	3706	24.1043
map04146	Peroxisome	Cellular Processes; Transport and catabolism	14446	11734	Diatomeae	3171	29.9676
map00030	Pentose phosphate pathway	Metabolism; Carbohydrate metabolism	17814	16953	Diatomeae	10101	75.706
map05415	Diabetic cardiomyopathy	Human Diseases; Cardiovascular disease	51228	43969	Diatomeae	12917	45.7772
map00140	Steroid hormone biosynthesis	Metabolism; Lipid metabolism	2809	1775	Diatomeae	480	24.3165
map00290	Valine, leucine and isoleucine biosynthesis	Metabolism; Amino acid metabolism	3154	2997	Diatomeae	1988	70.4441
map00660	C5-Branched dibasic acid metabolism	Metabolism; Carbohydrate metabolism	543	504	Diatomeae	281	46.4991
map00770	Pantothenate and CoA biosynthesis	Metabolism; Metabolism of cofactors and vitamins	5389	4681	Diatomeae	1545	40.3934
map00360	Phenylalanine metabolism	Metabolism; Amino acid metabolism	4428	3663	Diatomeae	890	17.8246
map00622	Xylene degradation	Metabolism; Xenobiotics biodegradation and metabolism	43	33	core-Noctilucales	17	40.8989
map00623	Toluene degradation	Metabolism; Xenobiotics biodegradation and metabolism	280	183	Arthropoda	52	9.49516
map00061	Fatty acid biosynthesis	Metabolism; Lipid metabolism	8719	7501	Diatomeae	4222	61.6933
map00333	Prodigiosin biosynthesis	Metabolism; Biosynthesis of other secondary metabolites	1567	1452	Diatomeae	1027	78.146
map00780	Biotin metabolism	Metabolism; Metabolism of cofactors and vitamins	1843	1616	Diatomeae	1171	74.6959
map00523	Polyketide sugar unit biosynthesis	Metabolism; Metabolism of terpenoids and polyketides	262	247	core-Noctilucales	66	42.4675
map00590	Arachidonic acid metabolism	Metabolism; Lipid metabolism	5491	2711	Arthropoda	764	11.1027
map05202	Transcriptional misregulation in cancer	Human Diseases; Cancer: overview	12009	8874	Arthropoda	2770	15.8074
map04913	Ovarian steroidogenesis	Organismal Systems; Endocrine system	2812	2244	Diatomeae	620	26.0432
map04925	Aldosterone synthesis and secretion	Organismal Systems; Endocrine system	15955	12448	Arthropoda	2662	13.1906
map04927	Cortisol synthesis and secretion	Organismal Systems; Endocrine system	4988	3695	Arthropoda	978	17.6025
map04934	Cushing syndrome	Human Diseases; Endocrine and metabolic disease	12124	9310	Arthropoda	2713	19.1847
map00362	Benzoate degradation	Metabolism; Xenobiotics biodegradation and metabolism	1337	1199	core-Noctilucales	262	39.1152
map05204	Chemical carcinogenesis - DNA adducts	Human Diseases; Cancer: overview	5864	3423	Diatomeae	864	10.5826
map00940	Phenylpropanoid biosynthesis	Metabolism; Biosynthesis of other secondary metabolites	1357	1202	Diatomeae	260	18.4327
map00230	Purine metabolism	Metabolism; Nucleotide metabolism	25091	21823	Diatomeae	8017	42.3479
map00983	Drug metabolism - other enzymes	Metabolism; Xenobiotics biodegradation and metabolism	13056	10639	Diatomeae	2402	20.0296
map01232	Nucleotide metabolism		16961	14574	Diatomeae	3918	27.3625
map00232	Caffeine metabolism	Metabolism; Biosynthesis of other secondary metabolites	1094	980	core-Noctilucales	612	66.1717
map04936	Alcoholic liver disease	Human Diseases; Endocrine and metabolic disease	14464	11219	Diatomeae	3426	31.7959
map00330	Arginine and proline metabolism	Metabolism; Amino acid metabolism	13559	11477	Diatomeae	2413	13.3645
map00340	Histidine metabolism	Metabolism; Amino acid metabolism	4530	3844	Diatomeae	971	17.2401
map00410	beta-Alanine metabolism	Metabolism; Metabolism of other amino acids	7223	6158	Arthropoda	1634	18.448
map00903	Limonene degradation	Metabolism; Metabolism of terpenoids and polyketides	1637	1414	core-Noctilucales	283	41.3398
map00981	Insect hormone biosynthesis	Metabolism; Metabolism of terpenoids and polyketides	2086	1672	Arthropoda	435	17.2884
map00261	Monobactam biosynthesis	Metabolism; Biosynthesis of other secondary metabolites	2974	2877	Diatomeae	1627	71.1614
map05010	Alzheimer disease	Human Diseases; Neurodegenerative disease	92827	82142	Arthropoda	18154	12.039
map05130	Pathogenic Escherichia coli infection	Human Diseases; Infectious disease: bacterial	66286	59863	Arthropoda	15596	13.9895
map05132	Salmonella infection	Human Diseases; Infectious disease: bacterial	70593	63965	Arthropoda	12543	11.4751
map00250	Alanine, aspartate and glutamate metabolism	Metabolism; Amino acid metabolism	13512	12594	Diatomeae	4492	38.1807
map00760	Nicotinate and nicotinamide metabolism	Metabolism; Metabolism of cofactors and vitamins	5787	4913	Diatomeae	1509	26.2822
map00220	Arginine biosynthesis	Metabolism; Amino acid metabolism	8397	7869	Diatomeae	3030	43.9143
map00643	Styrene degradation	Metabolism; Xenobiotics biodegradation and metabolism	1049	917	core-Noctilucales	233	30.4995
map00332	Carbapenem biosynthesis	Metabolism; Biosynthesis of other secondary metabolites	90	80	core-Noctilucales	43	60.9708
map00750	Vitamin B6 metabolism	Metabolism; Metabolism of cofactors and vitamins	2616	2398	Diatomeae	930	35.7811
map04630	JAK-STAT signaling pathway	Environmental Information Processing; Signal transduction	3983	2851	Arthropoda	1005	20.6639
map00633	Nitrotoluene degradation	Metabolism; Xenobiotics biodegradation and metabolism	73	62	core-Noctilucales	26	58.1142
map04310	Wnt signaling pathway	Environmental Information Processing; Signal transduction	14914	11941	Arthropoda	3341	18.3563
map04150	mTOR signaling pathway	Environmental Information Processing; Signal transduction	18158	14730	Diatomeae	3689	22.6911
map04390	Hippo signaling pathway	Environmental Information Processing; Signal transduction	24582	21959	Arthropoda	5693	18.6727
map04550	Signaling pathways regulating pluripotency of stem cells	Cellular Processes; Cellular community - eukaryotes	5903	4392	Arthropoda	1817	28.6692
map04916	Melanogenesis	Organismal Systems; Endocrine system	11733	9168	Diatomeae	1892	16.4324
map05022	Pathways of neurodegeneration - multiple diseases	Human Diseases; Neurodegenerative disease	113356	99958	Arthropoda	20517	13.8908
map05165	Human papillomavirus infection	Human Diseases; Infectious disease: viral	35609	27018	Diatomeae	7360	29.225
map05200	Pathways in cancer	Human Diseases; Cancer: overview	46355	34613	Arthropoda	9845	15.5865
map05205	Proteoglycans in cancer	Human Diseases; Cancer: overview	42804	34943	Arthropoda	7969	14.9513
map05217	Basal cell carcinoma	Human Diseases; Cancer: specific types	2342	1753	Arthropoda	662	26.229
map05224	Breast cancer	Human Diseases; Cancer: specific types	8107	5302	Arthropoda	1834	17.3575
map05225	Hepatocellular carcinoma	Human Diseases; Cancer: specific types	24324	20564	Arthropoda	5656	19.4044
map05226	Gastric cancer	Human Diseases; Cancer: specific types	9507	6858	Arthropoda	2120	20.3693
map00240	Pyrimidine metabolism	Metabolism; Nucleotide metabolism	10477	8921	Diatomeae	1938	23.0153
map00400	Phenylalanine, tyrosine and tryptophan biosynthesis	Metabolism; Amino acid metabolism	5258	4907	Diatomeae	2910	59.3213
map00100	Steroid biosynthesis	Metabolism; Lipid metabolism	2921	2401	Diatomeae	945	31.5462
map00860	Porphyrin metabolism	Metabolism; Metabolism of cofactors and vitamins	11034	10028	Diatomeae	7040	71.8645
map00592	alpha-Linolenic acid metabolism	Metabolism; Lipid metabolism	2865	1674	core-Noctilucales	402	23.3977
map01040	Biosynthesis of unsaturated fatty acids	Metabolism; Lipid metabolism	4803	4098	Diatomeae	1528	45.2735
map04024	cAMP signaling pathway	Environmental Information Processing; Signal transduction	24824	19808	Arthropoda	4788	16.6173
map00190	Oxidative phosphorylation	Metabolism; Energy metabolism	40218	35128	Diatomeae	11819	38.084
map04714	Thermogenesis	Organismal Systems; Environmental adaptation	51857	44347	Arthropoda	10713	19.2948
map04932	Non-alcoholic fatty liver disease	Human Diseases; Endocrine and metabolic disease	22011	17790	Arthropoda	5042	18.2355
map05012	Parkinson disease	Human Diseases; Neurodegenerative disease	91838	81861	Arthropoda	16944	13.4862
map05014	Amyotrophic lateral sclerosis	Human Diseases; Neurodegenerative disease	103909	90556	Arthropoda	19461	15.5942
map05016	Huntington disease	Human Diseases; Neurodegenerative disease	88047	78202	Arthropoda	17439	16.1328
map05020	Prion disease	Human Diseases; Neurodegenerative disease	87723	78518	Arthropoda	16836	14.1175
map05134	Legionellosis	Human Diseases; Infectious disease: bacterial	27511	25732	Diatomeae	5855	28.3093
map00120	Primary bile acid biosynthesis	Metabolism; Lipid metabolism	986	722	core-Noctilucales	127	33.5876
map00430	Taurine and hypotaurine metabolism	Metabolism; Metabolism of other amino acids	2156	1617	core-Noctilucales	578	30.9484
map00910	Nitrogen metabolism	Metabolism; Energy metabolism	10346	8828	Diatomeae	4329	44.9484
map04217	Necroptosis	Cellular Processes; Cell growth and death	22232	19438	Diatomeae	4142	27.4422
map00470	D-Amino acid metabolism	Metabolism; Metabolism of other amino acids	1293	1007	Diatomeae	528	44.0305
map00311	Penicillin and cephalosporin biosynthesis	Metabolism; Biosynthesis of other secondary metabolites	150	82	Diatomeae	25	16.4658
map00950	Isoquinoline alkaloid biosynthesis	Metabolism; Biosynthesis of other secondary metabolites	2558	2022	Diatomeae	407	10.4677
map04726	Serotonergic synapse	Organismal Systems; Nervous system	7241	5726	Arthropoda	1322	13.7281
map04728	Dopaminergic synapse	Organismal Systems; Nervous system	17816	14388	Diatomeae	2986	17.7925
map05030	Cocaine addiction	Human Diseases; Substance dependence	3666	2782	Arthropoda	646	11.2198
map05031	Amphetamine addiction	Human Diseases; Substance dependence	12676	9897	Diatomeae	1918	15.7792
map05034	Alcoholism	Human Diseases; Substance dependence	18044	14809	Arthropoda	2877	10.9215
map00960	Tropane, piperidine and pyridine alkaloid biosynthesis	Metabolism; Biosynthesis of other secondary metabolites	1979	1790	Diatomeae	624	28.3115
map00908	Zeatin biosynthesis	Metabolism; Metabolism of terpenoids and polyketides	186	105	Diatomeae	39	7.80099
map00670	One carbon pool by folate	Metabolism; Metabolism of cofactors and vitamins	4972	4638	Diatomeae	1905	42.2583
map01523	Antifolate resistance	Human Diseases; Drug resistance: antineoplastic	5190	4310	Diatomeae	1530	36.5984
map00130	Ubiquinone and other terpenoid-quinone biosynthesis	Metabolism; Metabolism of cofactors and vitamins	2735	2205	Diatomeae	886	39.7183
map05418	Fluid shear stress and atherosclerosis	Human Diseases; Cardiovascular disease	41128	34137	Arthropoda	6204	10.6918
map00920	Sulfur metabolism	Metabolism; Energy metabolism	6074	5420	Diatomeae	2958	64.1726
map04918	Thyroid hormone synthesis	Organismal Systems; Endocrine system	12690	10634	Arthropoda	2680	16.7395
map00450	Selenocompound metabolism	Metabolism; Metabolism of other amino acids	6153	5642	Diatomeae	2394	54.1837
map04360	Axon guidance	Organismal Systems; Development and regeneration	12807	9532	Arthropoda	3848	35.9104
map04919	Thyroid hormone signaling pathway	Organismal Systems; Endocrine system	36968	31261	Arthropoda	12890	30.1032
map04260	Cardiac muscle contraction	Organismal Systems; Circulatory system	24695	20363	Arthropoda	12227	43.8694
map05320	Autoimmune thyroid disease	Human Diseases; Immune disease	284	88	Vertebrata	27	4.06287
map00624	Polycyclic aromatic hydrocarbon degradation	Metabolism; Xenobiotics biodegradation and metabolism	126	65	Diatomeae	36	10.695
map00591	Linoleic acid metabolism	Metabolism; Lipid metabolism	1842	606	Arthropoda	173	5.46818
map04664	Fc epsilon RI signaling pathway	Organismal Systems; Immune system	3736	2980	Arthropoda	777	16.9879
map05145	Toxoplasmosis	Human Diseases; Infectious disease: parasitic	20824	17551	core-Noctilucales	3540	18.3653
map05143	African trypanosomiasis	Human Diseases; Infectious disease: parasitic	2623	1927	Diatomeae	541	17.1284
map04020	Calcium signaling pathway	Environmental Information Processing; Signal transduction	23696	19431	Arthropoda	3854	11.7113
map00621	Dioxin degradation	Metabolism; Xenobiotics biodegradation and metabolism	71	50	Diatomeae	29	33.0514
map04979	Cholesterol metabolism	Organismal Systems; Digestive system	4867	2994	Arthropoda	932	13.4975
map04917	Prolactin signaling pathway	Organismal Systems; Endocrine system	3953	3087	Arthropoda	884	18.2369
map04361	Axon regeneration	Organismal Systems; Development and regeneration	12769	9311	Arthropoda	2547	15.9321
map04212	Longevity regulating pathway - worm	Organismal Systems; Aging	15368	12129	Diatomeae	3321	26.184
map04611	Platelet activation	Organismal Systems; Immune system	24883	21660	Arthropoda	5686	23.3274
map04923	Regulation of lipolysis in adipocytes	Organismal Systems; Endocrine system	5919	4937	core-Noctilucales	1124	21.4914
map04216	Ferroptosis	Cellular Processes; Cell growth and death	6684	5261	Diatomeae	1292	20.5318
map04978	Mineral absorption	Organismal Systems; Digestive system	8618	6765	Arthropoda	2230	27.961
map05206	MicroRNAs in cancer	Human Diseases; Cancer: overview	19354	13577	Arthropoda	5022	25.4469
map00906	Carotenoid biosynthesis	Metabolism; Metabolism of terpenoids and polyketides	2791	2530	Diatomeae	1874	65.5687
map00965	Betalain biosynthesis	Metabolism; Biosynthesis of other secondary metabolites	570	440	Dinophyceae	127	15.7641
map03015	mRNA surveillance pathway	Genetic Information Processing; Translation	21169	16585	Arthropoda	4011	17.5766
map02030	Bacterial chemotaxis	Cellular Processes; Cell motility	110	82	core-Noctilucales	55	70.2741
map00941	Flavonoid biosynthesis	Metabolism; Biosynthesis of other secondary metabolites	143	104	core-Noctilucales	43	46.8338
map00945	Stilbenoid, diarylheptanoid and gingerol biosynthesis	Metabolism; Biosynthesis of other secondary metabolites	115	93	core-Noctilucales	42	52.3005
map00460	Cyanoamino acid metabolism	Metabolism; Metabolism of other amino acids	3172	2733	Diatomeae	1042	38.1224
map00970	Aminoacyl-tRNA biosynthesis	Genetic Information Processing; Translation	16636	14305	Diatomeae	6456	45.4595
map01051	Biosynthesis of ansamycins	Metabolism; Metabolism of terpenoids and polyketides	3208	3124	Diatomeae	2189	88.2409
map04725	Cholinergic synapse	Organismal Systems; Nervous system	9151	6992	Arthropoda	1577	14.7879
map04975	Fat digestion and absorption	Organismal Systems; Digestive system	4357	2723	Arthropoda	807	14.3218
map00642	Ethylbenzene degradation	Metabolism; Xenobiotics biodegradation and metabolism	70	67	core-Noctilucales	15	72.2324
map00543	Exopolysaccharide biosynthesis	Metabolism; Glycan biosynthesis and metabolism	173	126	Diatomeae	115	53.4182
map05111	Biofilm formation - Vibrio cholerae	Cellular Processes; Cellular community - prokaryotes	389	249	Diatomeae	135	35.0373
map00600	Sphingolipid metabolism	Metabolism; Lipid metabolism	6528	4456	core-Noctilucales	959	25.1841
map04071	Sphingolipid signaling pathway	Environmental Information Processing; Signal transduction	13547	11151	Arthropoda	2309	11.794
map04138	Autophagy - yeast	Cellular Processes; Transport and catabolism	14760	11600	Diatomeae	2833	16.0847
map04910	Insulin signaling pathway	Organismal Systems; Endocrine system	25310	21164	Diatomeae	5713	26.9256
map00540	Lipopolysaccharide biosynthesis	Metabolism; Glycan biosynthesis and metabolism	76	50	Dinophyceae	19	18.663
map01503	Cationic antimicrobial peptide (CAMP) resistance	Human Diseases; Drug resistance: antimicrobial	957	784	core-Noctilucales	178	25.3019
map00500	Starch and sucrose metabolism	Metabolism; Carbohydrate metabolism	11791	9950	Diatomeae	2894	33.4743
map02026	Biofilm formation - Escherichia coli	Cellular Processes; Cellular community - prokaryotes	714	627	Arthropoda	121	15.9642
map04931	Insulin resistance	Human Diseases; Endocrine and metabolic disease	10969	8732	Arthropoda	2456	19.2725
map04151	PI3K-Akt signaling pathway	Environmental Information Processing; Signal transduction	33016	25716	Arthropoda	5911	16.0997
map05207	Chemical carcinogenesis - receptor activation	Human Diseases; Cancer: overview	20663	15691	Arthropoda	3501	11.2492
map00512	Mucin type O-glycan biosynthesis	Metabolism; Glycan biosynthesis and metabolism	1944	1399	Arthropoda	356	17.8663
map00514	Other types of O-glycan biosynthesis	Metabolism; Glycan biosynthesis and metabolism	3989	2953	Arthropoda	767	17.9374
map00604	Glycosphingolipid biosynthesis - ganglio series	Metabolism; Glycan biosynthesis and metabolism	1292	837	core-Noctilucales	204	20.4304
map00601	Glycosphingolipid biosynthesis - lacto and neolacto series	Metabolism; Glycan biosynthesis and metabolism	1075	419	Arthropoda	182	16.1621
map00510	N-Glycan biosynthesis	Metabolism; Glycan biosynthesis and metabolism	7369	5581	Diatomeae	1278	7.20235
map00513	Various types of N-glycan biosynthesis	Metabolism; Glycan biosynthesis and metabolism	7150	5202	Arthropoda	1140	3.17777
map00533	Glycosaminoglycan biosynthesis - keratan sulfate	Metabolism; Glycan biosynthesis and metabolism	579	267	Arthropoda	85	13.7531
map00603	Glycosphingolipid biosynthesis - globo and isoglobo series	Metabolism; Glycan biosynthesis and metabolism	1495	1030	core-Noctilucales	238	30.7121
map00515	Mannose type O-glycan biosynthesis	Metabolism; Glycan biosynthesis and metabolism	1108	549	Arthropoda	263	21.583
map00532	Glycosaminoglycan biosynthesis - chondroitin sulfate / dermatan sulfate	Metabolism; Glycan biosynthesis and metabolism	1591	760	Arthropoda	340	20.8965
map00534	Glycosaminoglycan biosynthesis - heparan sulfate / heparin	Metabolism; Glycan biosynthesis and metabolism	1380	815	Arthropoda	310	20.1132
map05219	Bladder cancer	Human Diseases; Cancer: specific types	2945	2147	Arthropoda	683	20.4227
map05164	Influenza A	Human Diseases; Infectious disease: viral	28369	23806	Arthropoda	5519	16.8215
map05166	Human T-cell leukemia virus 1 infection	Human Diseases; Infectious disease: viral	22057	17874	Arthropoda	4531	14.4366
map00999	Biosynthesis of various plant secondary metabolites	Metabolism; Biosynthesis of other secondary metabolites	4110	3804	Diatomeae	952	31.5198
map00740	Riboflavin metabolism	Metabolism; Metabolism of cofactors and vitamins	1705	1311	Diatomeae	596	30.8895
map01524	Platinum drug resistance	Human Diseases; Drug resistance: antineoplastic	10989	8052	Diatomeae	1763	21.6509
map00909	Sesquiterpenoid and triterpenoid biosynthesis	Metabolism; Metabolism of terpenoids and polyketides	271	238	Diatomeae	164	57.3128
map00565	Ether lipid metabolism	Metabolism; Lipid metabolism	4134	2331	Arthropoda	653	13.3848
map00550	Peptidoglycan biosynthesis	Metabolism; Glycan biosynthesis and metabolism	232	200	core-Noctilucales	75	51.0987
map00401	Novobiocin biosynthesis	Metabolism; Biosynthesis of other secondary metabolites	472	403	Diatomeae	157	35.6093
map00966	Glucosinolate biosynthesis	Metabolism; Biosynthesis of other secondary metabolites	723	698	Diatomeae	323	41.8256
map00524	Neomycin, kanamycin and gentamicin biosynthesis	Metabolism; Biosynthesis of other secondary metabolites	689	589	Spirotrichea	83	6.58363
map04930	Type II diabetes mellitus	Human Diseases; Endocrine and metabolic disease	6063	5006	Diatomeae	1350	33.6927
map04973	Carbohydrate digestion and absorption	Organismal Systems; Digestive system	6258	5033	Arthropoda	1725	28.7129
map05131	Shigellosis	Human Diseases; Infectious disease: bacterial	43923	38663	Arthropoda	9287	17.9868
map03018	RNA degradation	Genetic Information Processing; Folding, sorting and degradation	20198	16383	Diatomeae	5241	28.9327
map04622	RIG-I-like receptor signaling pathway	Organismal Systems; Immune system	3251	2460	Arthropoda	594	13.3551
map04626	Plant-pathogen interaction	Organismal Systems; Environmental adaptation	19578	16352	core-Noctilucales	4009	21.3506
map05203	Viral carcinogenesis	Human Diseases; Cancer: overview	28152	22677	Arthropoda	5666	15.1373
map00730	Thiamine metabolism	Metabolism; Metabolism of cofactors and vitamins	3989	3385	Diatomeae	1379	35.8484
map04070	Phosphatidylinositol signaling system	Environmental Information Processing; Signal transduction	11404	8589	Diatomeae	1842	15.5298
map04072	Phospholipase D signaling pathway	Environmental Information Processing; Signal transduction	9252	7500	Arthropoda	2073	15.7078
map04139	Mitophagy - yeast	Cellular Processes; Transport and catabolism	6011	4855	Diatomeae	1307	17.6376
map04144	Endocytosis	Cellular Processes; Transport and catabolism	33195	27301	Arthropoda	6154	13.6686
map04510	Focal adhesion	Cellular Processes; Cellular community - eukaryotes	31679	25491	Arthropoda	7646	24.0317
map04666	Fc gamma R-mediated phagocytosis	Organismal Systems; Immune system	10161	7784	Arthropoda	1843	16.0694
map04810	Regulation of actin cytoskeleton	Cellular Processes; Cell motility	37292	31337	Arthropoda	12208	30.4287
map05135	Yersinia infection	Human Diseases; Infectious disease: bacterial	22889	19532	Arthropoda	4621	18.9887
map05231	Choline metabolism in cancer	Human Diseases; Cancer: overview	9154	6845	Arthropoda	1850	18.2297
map04022	cGMP-PKG signaling pathway	Environmental Information Processing; Signal transduction	34747	29145	Arthropoda	11544	25.5807
map04270	Vascular smooth muscle contraction	Organismal Systems; Circulatory system	24497	19577	Arthropoda	8029	27.4947
map04371	Apelin signaling pathway	Environmental Information Processing; Signal transduction	18671	15019	Arthropoda	3195	17.9604
map04921	Oxytocin signaling pathway	Organismal Systems; Endocrine system	35164	31170	Arthropoda	6032	16.4163
map04971	Gastric acid secretion	Organismal Systems; Digestive system	23191	20380	Arthropoda	5030	18.4366
map04062	Chemokine signaling pathway	Organismal Systems; Immune system	9687	7823	Arthropoda	2100	20.0969
map04744	Phototransduction	Organismal Systems; Sensory system	5454	4311	Diatomeae	757	15.1123
map04340	Hedgehog signaling pathway	Environmental Information Processing; Signal transduction	7973	6835	Arthropoda	1602	25.382
map04724	Glutamatergic synapse	Organismal Systems; Nervous system	10554	9047	Diatomeae	2191	31.6431
map04740	Olfactory transduction	Organismal Systems; Sensory system	11277	9138	core-Noctilucales	2075	19.4172
map04745	Phototransduction - fly	Organismal Systems; Sensory system	18208	16333	Arthropoda	3360	16.4623
map05032	Morphine addiction	Human Diseases; Substance dependence	5812	4896	Diatomeae	1210	24.6867
map04136	Autophagy - other	Cellular Processes; Transport and catabolism	4206	3218	Diatomeae	792	16.8907
map04140	Autophagy - animal	Cellular Processes; Transport and catabolism	26948	21021	core-Noctilucales	3790	33.5685
map04145	Phagosome	Cellular Processes; Transport and catabolism	56802	51443	Arthropoda	9251	10.9689
map05017	Spinocerebellar ataxia	Human Diseases; Neurodegenerative disease	30345	26781	Diatomeae	6560	31.9775
map05152	Tuberculosis	Human Diseases; Infectious disease: bacterial	25791	20095	Diatomeae	5033	23.4517
map05167	Kaposi sarcoma-associated herpesvirus infection	Human Diseases; Infectious disease: viral	21459	18211	Arthropoda	3396	12.3778
map01521	EGFR tyrosine kinase inhibitor resistance	Human Diseases; Drug resistance: antineoplastic	7494	6050	Arthropoda	1395	22.999
map01522	Endocrine resistance	Human Diseases; Drug resistance: antineoplastic	8341	5788	Arthropoda	1549	13.4802
map04012	ErbB signaling pathway	Environmental Information Processing; Signal transduction	5885	4402	Arthropoda	1214	17.9209
map04014	Ras signaling pathway	Environmental Information Processing; Signal transduction	14732	10829	Arthropoda	2511	11.0265
map04015	Rap1 signaling pathway	Environmental Information Processing; Signal transduction	25011	21265	Arthropoda	5618	18.1201
map04068	FoxO signaling pathway	Environmental Information Processing; Signal transduction	12818	10267	Arthropoda	2649	16.4816
map04210	Apoptosis	Cellular Processes; Cell growth and death	45776	40140	Arthropoda	7657	11.0986
map04211	Longevity regulating pathway	Organismal Systems; Aging	8851	7038	Diatomeae	1846	24.453
map04213	Longevity regulating pathway - multiple species	Organismal Systems; Aging	15356	13524	Diatomeae	3320	23.5666
map04218	Cellular senescence	Cellular Processes; Cell growth and death	21702	17415	Arthropoda	4072	12.6476
map04370	VEGF signaling pathway	Environmental Information Processing; Signal transduction	4171	3441	Arthropoda	951	20.1509
map04380	Osteoclast differentiation	Organismal Systems; Development and regeneration	7675	5611	Arthropoda	1245	8.10896
map04613	Neutrophil extracellular trap formation	Organismal Systems; Immune system	28265	25377	Arthropoda	5744	15.8034
map04620	Toll-like receptor signaling pathway	Organismal Systems; Immune system	6774	4433	Arthropoda	794	5.19682
map04625	C-type lectin receptor signaling pathway	Organismal Systems; Immune system	9443	7206	Arthropoda	1587	10.4134
map04650	Natural killer cell mediated cytotoxicity	Organismal Systems; Immune system	3993	3159	Arthropoda	905	19.2222
map04660	T cell receptor signaling pathway	Organismal Systems; Immune system	6219	4939	Arthropoda	1535	22.6821
map04662	B cell receptor signaling pathway	Organismal Systems; Immune system	4857	3869	Arthropoda	983	16.9495
map04668	TNF signaling pathway	Environmental Information Processing; Signal transduction	5815	3898	Arthropoda	1131	14.3741
map04670	Leukocyte transendothelial migration	Organismal Systems; Immune system	18112	16359	Arthropoda	4978	26.1267
map04722	Neurotrophin signaling pathway	Organismal Systems; Nervous system	16528	12517	Arthropoda	2396	10.4212
map04750	Inflammatory mediator regulation of TRP channels	Organismal Systems; Sensory system	10821	8585	Diatomeae	1719	15.6705
map04914	Progesterone-mediated oocyte maturation	Organismal Systems; Endocrine system	14037	12133	Arthropoda	2435	11.8213
map04915	Estrogen signaling pathway	Organismal Systems; Endocrine system	27224	23489	Diatomeae	4403	18.1247
map04926	Relaxin signaling pathway	Organismal Systems; Endocrine system	11030	7753	Arthropoda	2172	18.6998
map04929	GnRH secretion	Organismal Systems; Endocrine system	4384	3263	core-Noctilucales	1004	31.6923
map04933	AGE-RAGE signaling pathway in diabetic complications	Human Diseases; Endocrine and metabolic disease	8411	5293	Arthropoda	1692	19.2474
map04935	Growth hormone synthesis, secretion and action	Organismal Systems; Endocrine system	8447	6480	Arthropoda	1683	16.6957
map04960	Aldosterone-regulated sodium reabsorption	Organismal Systems; Excretory system	4607	3826	Arthropoda	1491	36.5045
map05100	Bacterial invasion of epithelial cells	Human Diseases; Infectious disease: bacterial	19984	18041	Arthropoda	4666	20.1362
map05142	Chagas disease	Human Diseases; Infectious disease: parasitic	8927	6911	Arthropoda	1581	13.9388
map05146	Amoebiasis	Human Diseases; Infectious disease: parasitic	9371	6056	Arthropoda	1868	16.7102
map05160	Hepatitis C	Human Diseases; Infectious disease: viral	14108	11718	Arthropoda	2910	15.0222
map05161	Hepatitis B	Human Diseases; Infectious disease: viral	13199	9573	Arthropoda	2711	19.5232
map05162	Measles	Human Diseases; Infectious disease: viral	18937	16191	Diatomeae	3404	23.0937
map05163	Human cytomegalovirus infection	Human Diseases; Infectious disease: viral	19886	15998	Arthropoda	3707	13.0574
map05168	Herpes simplex virus 1 infection	Human Diseases; Infectious disease: viral	16103	11387	Arthropoda	3220	16.4506
map05169	Epstein-Barr virus infection	Human Diseases; Infectious disease: viral	21503	17307	Arthropoda	4390	16.1483
map05170	Human immunodeficiency virus 1 infection	Human Diseases; Infectious disease: viral	22995	17827	Arthropoda	3881	12.248
map05171	Coronavirus disease - COVID-19	Human Diseases; Infectious disease: viral	120990	111994	Arthropoda	18390	21.3689
map05210	Colorectal cancer	Human Diseases; Cancer: specific types	8012	6381	Arthropoda	1732	16.9535
map05211	Renal cell carcinoma	Human Diseases; Cancer: specific types	5924	4677	Arthropoda	1308	19.5737
map05212	Pancreatic cancer	Human Diseases; Cancer: specific types	5022	4003	Arthropoda	1341	24.0343
map05213	Endometrial cancer	Human Diseases; Cancer: specific types	4572	3497	Arthropoda	1098	20.7794
map05214	Glioma	Human Diseases; Cancer: specific types	10561	8085	core-Noctilucales	1420	17.3291
map05215	Prostate cancer	Human Diseases; Cancer: specific types	13511	11036	Arthropoda	2386	11.7517
map05218	Melanoma	Human Diseases; Cancer: specific types	3305	2417	Arthropoda	749	18.9766
map05220	Chronic myeloid leukemia	Human Diseases; Cancer: specific types	4995	3817	Arthropoda	1420	25.5043
map05221	Acute myeloid leukemia	Human Diseases; Cancer: specific types	4030	2986	Arthropoda	867	17.9817
map05222	Small cell lung cancer	Human Diseases; Cancer: specific types	7947	5305	Arthropoda	1927	19.8659
map05223	Non-small cell lung cancer	Human Diseases; Cancer: specific types	4821	3584	Arthropoda	1203	22.6331
map05235	PD-L1 expression and PD-1 checkpoint pathway in cancer	Human Diseases; Cancer: overview	5682	4529	Arthropoda	1302	18.8562
map05417	Lipid and atherosclerosis	Human Diseases; Cardiovascular disease	38627	32088	Diatomeae	6680	24.008
map04016	MAPK signaling pathway - plant	Environmental Information Processing; Signal transduction	8494	6605	Diatomeae	1272	20.471
map03020	RNA polymerase	Genetic Information Processing; Transcription	6377	4957	Arthropoda	1521	39.8362
map00440	Phosphonate and phosphinate metabolism	Metabolism; Metabolism of other amino acids	1022	844	Diatomeae	216	20.6596
map01502	Vancomycin resistance	Human Diseases; Drug resistance: antimicrobial	189	170	core-Noctilucales	48	49.4142
map04122	Sulfur relay system	Genetic Information Processing; Folding, sorting and degradation	1110	826	Diatomeae	323	29.2405
map04972	Pancreatic secretion	Organismal Systems; Digestive system	15004	9866	Arthropoda	3701	23.6278
map04142	Lysosome	Cellular Processes; Transport and catabolism	36570	27988	Diatomeae	5566	11.4933
map04723	Retrograde endocannabinoid signaling	Organismal Systems; Nervous system	13487	10889	Arthropoda	2835	18.433
map00361	Chlorocyclohexane and chlorobenzene degradation	Metabolism; Xenobiotics biodegradation and metabolism	339	220	core-Noctilucales	58	31.8982
map00364	Fluorobenzoate degradation	Metabolism; Xenobiotics biodegradation and metabolism	300	215	Diatomeae	59	14.4298
map04920	Adipocytokine signaling pathway	Organismal Systems; Endocrine system	8234	6360	Arthropoda	1763	17.92
map00627	Aminobenzoate degradation	Metabolism; Xenobiotics biodegradation and metabolism	1611	1419	core-Noctilucales	494	41.8671
map04115	p53 signaling pathway	Cellular Processes; Cell growth and death	7146	5687	Arthropoda	1360	14.2223
map02024	Quorum sensing	Cellular Processes; Cellular community - prokaryotes	7027	5426	Diatomeae	2530	36.5834
map04912	GnRH signaling pathway	Organismal Systems; Endocrine system	11925	9065	Arthropoda	1832	9.02695
map04928	Parathyroid hormone synthesis, secretion and action	Organismal Systems; Endocrine system	9544	7301	Arthropoda	1777	13.8438
map04064	NF-kappa B signaling pathway	Environmental Information Processing; Signal transduction	4567	3015	Diatomeae	730	12.2913
map04658	Th1 and Th2 cell differentiation	Organismal Systems; Immune system	4507	2755	Arthropoda	791	11.5287
map04659	Th17 cell differentiation	Organismal Systems; Immune system	8430	7346	Arthropoda	1530	11.8246
map05110	Vibrio cholerae infection	Human Diseases; Infectious disease: bacterial	25283	23834	Diatomeae	5224	20.4594
map05120	Epithelial cell signaling in Helicobacter pylori infection	Human Diseases; Infectious disease: bacterial	10855	9419	Diatomeae	3419	45.1995
map00563	Glycosylphosphatidylinositol (GPI)-anchor biosynthesis	Metabolism; Glycan biosynthesis and metabolism	1551	933	Arthropoda	244	9.94699
map00531	Glycosaminoglycan degradation	Metabolism; Glycan biosynthesis and metabolism	2071	1386	core-Noctilucales	358	24.5446
map03410	Base excision repair	Genetic Information Processing; Replication and repair	7613	5761	Arthropoda	1156	12.9465
map04623	Cytosolic DNA-sensing pathway	Organismal Systems; Immune system	3185	2334	Diatomeae	597	15.3754
map03008	Ribosome biogenesis in eukaryotes	Genetic Information Processing; Translation	19972	15027	Diatomeae	4184	18.1822
map04621	NOD-like receptor signaling pathway	Organismal Systems; Immune system	20707	17289	Diatomeae	3066	17.8059
map04970	Salivary secretion	Organismal Systems; Digestive system	14789	11577	Arthropoda	2818	14.272
map00511	Other glycan degradation	Metabolism; Glycan biosynthesis and metabolism	3092	2316	core-Noctilucales	593	28.3771
map00944	Flavone and flavonol biosynthesis	Metabolism; Biosynthesis of other secondary metabolites	64	59	core-Noctilucales	23	32.358
map01501	beta-Lactam resistance	Human Diseases; Drug resistance: antimicrobial	72	46	Foraminifera	17	13.414
map04141	Protein processing in endoplasmic reticulum	Genetic Information Processing; Folding, sorting and degradation	53024	44269	Diatomeae	11276	25.17
map04640	Hematopoietic cell lineage	Organismal Systems; Immune system	1493	879	Arthropoda	556	29.1457
map04614	Renin-angiotensin system	Organismal Systems; Endocrine system	3310	2458	Arthropoda	607	13.0681
map04974	Protein digestion and absorption	Organismal Systems; Digestive system	17226	9731	Arthropoda	3820	23.9194
map04924	Renin secretion	Organismal Systems; Endocrine system	13247	10599	core-Noctilucales	2058	26.4377
map05410	Hypertrophic cardiomyopathy	Human Diseases; Cardiovascular disease	31541	27114	Arthropoda	13444	34.9802
map04940	Type I diabetes mellitus	Human Diseases; Endocrine and metabolic disease	2854	2639	Diatomeae	667	28.9819
map04610	Complement and coagulation cascades	Organismal Systems; Immune system	2820	1175	Arthropoda	413	17.5296
map04080	Neuroactive ligand-receptor interaction	Environmental Information Processing; Signaling molecules and interaction	5663	3070	Arthropoda	922	13.9214
map05150	Staphylococcus aureus infection	Human Diseases; Infectious disease: bacterial	1434	678	Arthropoda	199	9.62994
map05322	Systemic lupus erythematosus	Human Diseases; Immune disease	6867	5646	Arthropoda	1307	13.7417
map04961	Endocrine and other factor-regulated calcium reabsorption	Organismal Systems; Excretory system	10531	8984	Arthropoda	2641	25.8488
map05133	Pertussis	Human Diseases; Infectious disease: bacterial	9086	6175	Arthropoda	1187	8.68236
map04112	Cell cycle - Caulobacter	Cellular Processes; Cell growth and death	996	890	Diatomeae	410	41.9708
map03250	Viral life cycle - HIV-1	Genetic Information Processing; Information processing in viruses	7137	5529	Arthropoda	1453	16.365
map05330	Allograft rejection	Human Diseases; Immune disease	127	63	Vertebrata	25	7.87722
map05332	Graft-versus-host disease	Human Diseases; Immune disease	127	63	Vertebrata	25	7.87722
map04612	Antigen processing and presentation	Organismal Systems; Immune system	28858	24859	Diatomeae	4562	15.7427
map05323	Rheumatoid arthritis	Human Diseases; Immune disease	16579	13551	Diatomeae	3847	17.3388
map04657	IL-17 signaling pathway	Organismal Systems; Immune system	10019	8537	Diatomeae	1631	21.1483
map05140	Leishmaniasis	Human Diseases; Infectious disease: parasitic	13117	11290	Diatomeae	2137	25.4464
map03266	Virion - Herpesvirus	Genetic Information Processing; Information processing in viruses	1406	976	core-Noctilucales	325	25.7411
map04727	GABAergic synapse	Organismal Systems; Nervous system	10527	9039	Diatomeae	2467	30.2947
map00791	Atrazine degradation	Metabolism; Xenobiotics biodegradation and metabolism	203	188	Diatomeae	119	64.8931
map04977	Vitamin digestion and absorption	Organismal Systems; Digestive system	2781	1536	Diatomeae	430	15.7429
map00121	Secondary bile acid biosynthesis	Metabolism; Lipid metabolism	51	31	Diatomeae	12	19.8591
map04624	Toll and Imd signaling pathway	Organismal Systems; Immune system	5731	3818	Arthropoda	1037	13.3112
map05340	Primary immunodeficiency	Human Diseases; Immune disease	897	693	Diatomeae	186	17.3633
map04742	Taste transduction	Organismal Systems; Sensory system	4143	3209	core-Noctilucales	1000	29.7795
map04214	Apoptosis - fly	Cellular Processes; Cell growth and death	8969	6899	Arthropoda	1756	18.7464
map04721	Synaptic vesicle cycle	Organismal Systems; Nervous system	15319	13211	Diatomeae	4765	42.4666
map04261	Adrenergic signaling in cardiomyocytes	Organismal Systems; Circulatory system	34535	28402	Arthropoda	12820	34.7302
map04911	Insulin secretion	Organismal Systems; Endocrine system	8797	6719	Arthropoda	2347	28.1107
map04966	Collecting duct acid secretion	Organismal Systems; Excretory system	7995	7127	Diatomeae	3002	49.5481
map00901	Indole alkaloid biosynthesis	Metabolism; Biosynthesis of other secondary metabolites	346	241	Arthropoda	56	11.7957
map00405	Phenazine biosynthesis	Metabolism; Biosynthesis of other secondary metabolites	48	27	Dinophyceae	9	12.4518
map02025	Biofilm formation - Pseudomonas aeruginosa	Cellular Processes; Cellular community - prokaryotes	594	482	core-Noctilucales	260	36.8527
map00525	Acarbose and validamycin biosynthesis	Metabolism; Biosynthesis of other secondary metabolites	289	278	core-Noctilucales	80	64.2211
map01055	Biosynthesis of vancomycin group antibiotics	Metabolism; Metabolism of terpenoids and polyketides	359	349	core-Noctilucales	140	46.8546
map04113	Meiosis - yeast	Cellular Processes; Cell growth and death	15018	12536	Diatomeae	2964	21.3811
map01054	Nonribosomal peptide structures	Metabolism; Metabolism of terpenoids and polyketides	78	62	core-Noctilucales	50	74.1362
map00998	Biosynthesis of various antibiotics	Metabolism; Biosynthesis of other secondary metabolites	280	261	Diatomeae	73	25.2503
map00254	Aflatoxin biosynthesis	Metabolism; Biosynthesis of other secondary metabolites	2049	1921	Diatomeae	1577	86.9104
map03030	DNA replication	Genetic Information Processing; Replication and repair	9960	7899	Arthropoda	2044	17.8554
map03420	Nucleotide excision repair	Genetic Information Processing; Replication and repair	12943	9883	Arthropoda	2656	28.3702
map03430	Mismatch repair	Genetic Information Processing; Replication and repair	5597	4383	Arthropoda	898	13.6133
map02010	ABC transporters	Environmental Information Processing; Membrane transport	6994	5291	Diatomeae	1531	23.665
map04215	Apoptosis - multiple species	Cellular Processes; Cell growth and death	2777	2293	Arthropoda	661	15.5205
map04110	Cell cycle	Cellular Processes; Cell growth and death	25474	20433	Arthropoda	5420	16.4756
map04114	Oocyte meiosis	Cellular Processes; Cell growth and death	23385	19503	Diatomeae	4032	17.5377
map04540	Gap junction	Cellular Processes; Cellular community - eukaryotes	26868	25702	Arthropoda	4869	10.8659
map04530	Tight junction	Cellular Processes; Cellular community - eukaryotes	50064	44605	Arthropoda	15014	25.0447
map04320	Dorso-ventral axis formation	Organismal Systems; Development and regeneration	6076	3940	Arthropoda	1349	20.2115
map04013	MAPK signaling pathway - fly	Environmental Information Processing; Signal transduction	11674	9392	Arthropoda	3316	26.7063
map04520	Adherens junction	Cellular Processes; Cellular community - eukaryotes	21300	18882	Arthropoda	5529	24.7515
map05216	Thyroid cancer	Human Diseases; Cancer: specific types	4791	3547	Arthropoda	2092	43.6517
map05412	Arrhythmogenic right ventricular cardiomyopathy	Human Diseases; Cardiovascular disease	16769	15231	Arthropoda	4295	21.866
map00195	Photosynthesis	Metabolism; Energy metabolism	10233	9980	Diatomeae	7206	83.7581
map04111	Cell cycle - yeast	Cellular Processes; Cell growth and death	16753	13162	Arthropoda	3314	15.9926
map04713	Circadian entrainment	Organismal Systems; Environmental adaptation	13030	10271	core-Noctilucales	2393	20.1064
map04720	Long-term potentiation	Organismal Systems; Nervous system	12374	9911	Diatomeae	2173	17.8045
map04010	MAPK signaling pathway	Environmental Information Processing; Signal transduction	23419	18585	Arthropoda	4634	15.8097
map05416	Viral myocarditis	Human Diseases; Cardiovascular disease	24312	21483	Arthropoda	9441	29.3961
map03022	Basal transcription factors	Genetic Information Processing; Transcription	4664	3299	Arthropoda	920	13.2109
map04120	Ubiquitin mediated proteolysis	Genetic Information Processing; Folding, sorting and degradation	26506	22310	Arthropoda	5254	15.101
map04392	Hippo signaling pathway - multiple species	Environmental Information Processing; Signal transduction	2867	2132	core-Noctilucales	617	38.9398
map04710	Circadian rhythm	Organismal Systems; Environmental adaptation	4279	3517	Diatomeae	1144	27.5033
map04711	Circadian rhythm - fly	Organismal Systems; Environmental adaptation	1274	1039	Arthropoda	279	17.6769
map04391	Hippo signaling pathway - fly	Environmental Information Processing; Signal transduction	21203	19055	Arthropoda	4999	19.0318
map03440	Homologous recombination	Genetic Information Processing; Replication and repair	4532	3340	Diatomeae	894	17.9106
map03460	Fanconi anemia pathway	Genetic Information Processing; Replication and repair	4177	2910	Diatomeae	701	16.0075
map04330	Notch signaling pathway	Environmental Information Processing; Signal transduction	5519	3436	Arthropoda	1289	16.5537
map01053	Biosynthesis of siderophore group nonribosomal peptides	Metabolism; Metabolism of terpenoids and polyketides	201	145	core-Noctilucales	89	33.9077
map02040	Flagellar assembly	Cellular Processes; Cell motility	101	76	core-Noctilucales	25	23.0898
map03070	Bacterial secretion system	Environmental Information Processing; Membrane transport	1851	1518	Diatomeae	1076	45.7688
map05321	Inflammatory bowel disease	Human Diseases; Immune disease	382	219	Arthropoda	117	33.9809
map04730	Long-term depression	Organismal Systems; Nervous system	6159	5147	core-Noctilucales	1133	29.003
map03050	Proteasome	Genetic Information Processing; Folding, sorting and degradation	15131	13569	Diatomeae	3936	27.681
map02060	Phosphotransferase system (PTS)	Environmental Information Processing; Membrane transport	6	3	Diatomeae	3	51.882
map04137	Mitophagy - animal	Cellular Processes; Transport and catabolism	13427	11671	Diatomeae	2218	14.3272
map03010	Ribosome	Genetic Information Processing; Translation	120953	112812	Arthropoda	18808	21.2975
map03060	Protein export	Genetic Information Processing; Folding, sorting and degradation	9617	8410	Diatomeae	3412	43.0646
map04341	Hedgehog signaling pathway - fly	Environmental Information Processing; Signal transduction	7509	6588	Arthropoda	1492	25.9404
map04350	TGF-beta signaling pathway	Environmental Information Processing; Signal transduction	6906	5352	Arthropoda	1441	17.3711
map04712	Circadian rhythm - plant	Organismal Systems; Environmental adaptation	1347	1228	Diatomeae	365	23.3147
map03013	Nucleocytoplasmic transport	Genetic Information Processing; Translation	27856	22783	Arthropoda	4888	17.1405
map03040	Spliceosome	Genetic Information Processing; Transcription	39223	32357	Arthropoda	9095	19.7578
map00984	Steroid degradation	Metabolism; Xenobiotics biodegradation and metabolism	18	6	Hemistasiidae	6	11.5009
map03450	Non-homologous end-joining	Genetic Information Processing; Replication and repair	1828	1451	Arthropoda	373	26.8174
map00785	Lipoic acid metabolism	Metabolism; Metabolism of cofactors and vitamins	856	713	Diatomeae	313	24.0968
map04512	ECM-receptor interaction	Environmental Information Processing; Signaling molecules and interaction	6986	3476	Arthropoda	1533	24.5064
map05144	Malaria	Human Diseases; Infectious disease: parasitic	1489	807	Arthropoda	398	19.0765
map00904	Diterpenoid biosynthesis	Metabolism; Metabolism of terpenoids and polyketides	337	304	core-Noctilucales	206	60.0966
map05033	Nicotine addiction	Human Diseases; Substance dependence	939	630	Arthropoda	209	18.4898
map04962	Vasopressin-regulated water reabsorption	Organismal Systems; Excretory system	6150	5105	Diatomeae	1442	24.1692
map05414	Dilated cardiomyopathy	Human Diseases; Cardiovascular disease	31454	27281	Arthropoda	13361	34.9005
map04060	Cytokine-cytokine receptor interaction	Environmental Information Processing; Signaling molecules and interaction	642	379	Arthropoda	251	32.0516
map04672	Intestinal immune network for IgA production	Organismal Systems; Immune system	35	17	Ctenophora	14	16.8628
map04950	Maturity onset diabetes of the young	Human Diseases; Endocrine and metabolic disease	938	717	Arthropoda	424	40.5977
map04130	SNARE interactions in vesicular transport	Genetic Information Processing; Folding, sorting and degradation	2910	2056	Diatomeae	685	22.2435
map04814	Motor proteins	Cellular Processes; Cell motility	67461	60867	Arthropoda	17955	23.5447
map04061	Viral protein interaction with cytokine and cytokine receptor	Environmental Information Processing; Signaling molecules and interaction	21	3	core-Noctilucales	2	50.3775
map03265	Virion - Lyssavirus	Genetic Information Processing; Information processing in viruses	311	231	Arthropoda	146	48.8921
map00946	Degradation of flavonoids	Metabolism; Biosynthesis of other secondary metabolites	767	571	core-Noctilucales	247	59.1091
map00196	Photosynthesis - antenna proteins	Metabolism; Energy metabolism	2519	2487	Diatomeae	1267	52.5233
map01057	Biosynthesis of type II polyketide products	Metabolism; Metabolism of terpenoids and polyketides	28	24	Diatomeae	12	17.2074
map04514	Cell adhesion molecules	Environmental Information Processing; Signaling molecules and interaction	2805	1625	Arthropoda	827	26.9483
map03268	Virion - Orthopoxvirus	Genetic Information Processing; Information processing in viruses	32	18	Arthropoda	15	59.4626
map03260	Virion - Human immunodeficiency virus	Genetic Information Processing; Information processing in viruses	103	24	Arthropoda	12	11.3012
map03264	Virion - Flavivirus	Genetic Information Processing; Information processing in viruses	103	24	Arthropoda	12	11.3012
map00552	Teichoic acid biosynthesis	Metabolism; Glycan biosynthesis and metabolism	67	54	core-Noctilucales	34	73.062
map00905	Brassinosteroid biosynthesis	Metabolism; Metabolism of terpenoids and polyketides	58	36	Diatomeae	19	20.9989
map03262	Virion - Coronavirus	Genetic Information Processing; Information processing in viruses	24	15	Arthropoda	13	63.9694
map05310	Asthma	Human Diseases; Immune disease	22	0	N/A	0	0
map00331	Clavulanic acid biosynthesis	Metabolism; Biosynthesis of other secondary metabolites	6	6	Dinophyceae	3	44.4535
map00402	Benzoxazinoid biosynthesis	Metabolism; Biosynthesis of other secondary metabolites	41	41	core-Noctilucales	21	89.0294
map00943	Isoflavonoid biosynthesis	Metabolism; Biosynthesis of other secondary metabolites	3	1	Dinophyceae	1	18.8675
map00073	Cutin, suberine and wax biosynthesis	Metabolism; Lipid metabolism	389	264	core-Noctilucales	69	24.6474
map04075	Plant hormone signal transduction	Environmental Information Processing; Signal transduction	1037	825	core-Noctilucales	368	42.9744
map00522	Biosynthesis of 12-, 14- and 16-membered macrolides	Metabolism; Metabolism of terpenoids and polyketides	30	23	core-Noctilucales	9	54.1666
map00902	Monoterpenoid biosynthesis	Metabolism; Metabolism of terpenoids and polyketides	17	6	Diatomeae	4	14.1179
map01059	Biosynthesis of enediyne antibiotics	Metabolism; Metabolism of terpenoids and polyketides	35	26	core-Noctilucales	13	63.6544
map01052	Type I polyketide structures	Metabolism; Metabolism of terpenoids and polyketides	66	56	core-Noctilucales	24	46.799
map00404	Staurosporine biosynthesis	Metabolism; Biosynthesis of other secondary metabolites	93	57	Diatomeae	37	23.1788
map00997	Biosynthesis of various other secondary metabolites	Metabolism; Biosynthesis of other secondary metabolites	8	0	N/A	0	0

## Sheet: pathway_deep_tax_analysis
Pathway_ID	Pathway_Name	Pathway_Class	Func_Annotated_Transcripts	Tax_Annotated_Transcripts	Biggest_Contributor	Contributor_Count	TPM_Percentage
map00010	Glycolysis / Gluconeogenesis	Metabolism; Carbohydrate metabolism	36416	6590	Noctiluca scintillans	1067	2.30168
map00071	Fatty acid degradation	Metabolism; Lipid metabolism	12088	1715	Noctiluca scintillans	633	10.4163
map00350	Tyrosine metabolism	Metabolism; Amino acid metabolism	6370	1197	Noctiluca scintillans	364	10.2198
map00620	Pyruvate metabolism	Metabolism; Carbohydrate metabolism	20314	3145	Noctiluca scintillans	706	6.20097
map00625	Chloroalkane and chloroalkene degradation	Metabolism; Xenobiotics biodegradation and metabolism	2419	535	Noctiluca scintillans	189	11.8943
map00626	Naphthalene degradation	Metabolism; Xenobiotics biodegradation and metabolism	859	264	Noctiluca scintillans	88	13.6566
map00830	Retinol metabolism	Metabolism; Metabolism of cofactors and vitamins	4244	806	Noctiluca scintillans	322	12.7819
map00980	Metabolism of xenobiotics by cytochrome P450	Metabolism; Xenobiotics biodegradation and metabolism	6986	1172	Noctiluca scintillans	437	8.32414
map00982	Drug metabolism - cytochrome P450	Metabolism; Xenobiotics biodegradation and metabolism	7198	1215	Noctiluca scintillans	478	7.81343
map01100	Metabolic pathways		335899	63041	Noctiluca scintillans	14674	4.87485
map01110	Biosynthesis of secondary metabolites		152602	29362	Noctiluca scintillans	6214	5.20106
map01120	Microbial metabolism in diverse environments		98713	19123	Noctiluca scintillans	3542	4.30237
map01220	Degradation of aromatic compounds		2148	523	Noctiluca scintillans	203	15.0733
map00040	Pentose and glucuronate interconversions	Metabolism; Carbohydrate metabolism	4758	977	Noctiluca scintillans	352	8.98227
map00053	Ascorbate and aldarate metabolism	Metabolism; Carbohydrate metabolism	6437	1341	Noctiluca scintillans	344	13.5095
map00561	Glycerolipid metabolism	Metabolism; Lipid metabolism	10195	1941	Noctiluca scintillans	658	11.2122
map00930	Caprolactam degradation	Metabolism; Xenobiotics biodegradation and metabolism	2285	312	Noctiluca scintillans	123	17.9018
map01240	Biosynthesis of cofactors		40844	7582	Noctiluca scintillans	1794	7.67034
map05208	Chemical carcinogenesis - reactive oxygen species	Human Diseases; Cancer: overview	40694	6137	Noctiluca scintillans	1029	4.67803
map00260	Glycine, serine and threonine metabolism	Metabolism; Amino acid metabolism	14049	2748	Noctiluca scintillans	614	8.49893
map00270	Cysteine and methionine metabolism	Metabolism; Amino acid metabolism	19986	3909	Noctiluca scintillans	735	7.18797
map00300	Lysine biosynthesis	Metabolism; Amino acid metabolism	2020	349	Tripos fusus	54	0.983038
map01230	Biosynthesis of amino acids		58358	11564	Noctiluca scintillans	2000	3.65046
map00650	Butanoate metabolism	Metabolism; Carbohydrate metabolism	5032	656	Noctiluca scintillans	266	14.4957
map00640	Propanoate metabolism	Metabolism; Carbohydrate metabolism	10907	1619	Noctiluca scintillans	373	8.05795
map00564	Glycerophospholipid metabolism	Metabolism; Lipid metabolism	11017	1855	Noctiluca scintillans	614	8.43819
map04011	MAPK signaling pathway - yeast	Environmental Information Processing; Signal transduction	10500	2308	Noctiluca scintillans	860	8.60839
map00051	Fructose and mannose metabolism	Metabolism; Carbohydrate metabolism	12755	2629	Noctiluca scintillans	430	2.97967
map00521	Streptomycin biosynthesis	Metabolism; Biosynthesis of other secondary metabolites	4183	807	Noctiluca scintillans	156	7.48167
map00562	Inositol phosphate metabolism	Metabolism; Carbohydrate metabolism	9158	1739	Noctiluca scintillans	656	7.85759
map00052	Galactose metabolism	Metabolism; Carbohydrate metabolism	7721	1627	Noctiluca scintillans	584	12.7896
map00790	Folate biosynthesis	Metabolism; Metabolism of cofactors and vitamins	4360	601	Noctiluca scintillans	210	8.79997
map00520	Amino sugar and nucleotide sugar metabolism	Metabolism; Carbohydrate metabolism	15998	3483	Noctiluca scintillans	788	7.75107
map00541	O-Antigen nucleotide sugar biosynthesis	Metabolism; Glycan biosynthesis and metabolism	4192	1124	Noctiluca scintillans	241	7.88234
map01250	Biosynthesis of nucleotide sugars		11810	2736	Noctiluca scintillans	543	7.79745
map00630	Glyoxylate and dicarboxylate metabolism	Metabolism; Carbohydrate metabolism	17045	3502	Noctiluca scintillans	527	7.75397
map04066	HIF-1 signaling pathway	Environmental Information Processing; Signal transduction	24025	3775	Noctiluca scintillans	704	1.8206
map04922	Glucagon signaling pathway	Organismal Systems; Endocrine system	23224	4010	Noctiluca scintillans	752	3.67297
map05230	Central carbon metabolism in cancer	Human Diseases; Cancer: overview	12007	2173	Noctiluca scintillans	605	6.53785
map00680	Methane metabolism	Metabolism; Energy metabolism	16284	3855	Noctiluca scintillans	663	6.27469
map01200	Carbon metabolism		68529	12542	Noctiluca scintillans	2000	3.62551
map00280	Valine, leucine and isoleucine degradation	Metabolism; Amino acid metabolism	12940	1670	Noctiluca scintillans	492	7.09328
map00900	Terpenoid backbone biosynthesis	Metabolism; Metabolism of terpenoids and polyketides	6814	1307	Noctiluca scintillans	208	3.29621
map04152	AMPK signaling pathway	Environmental Information Processing; Signal transduction	21866	4609	Noctiluca scintillans	765	5.23255
map04976	Bile secretion	Organismal Systems; Digestive system	11751	1335	Noctiluca scintillans	366	5.06224
map00062	Fatty acid elongation	Metabolism; Lipid metabolism	4115	470	Noctiluca scintillans	146	9.10407
map00310	Lysine degradation	Metabolism; Amino acid metabolism	9876	1237	Noctiluca scintillans	275	5.46931
map00380	Tryptophan metabolism	Metabolism; Amino acid metabolism	10420	1576	Noctiluca scintillans	603	9.75151
map00907	Pinene, camphor and geraniol degradation	Metabolism; Metabolism of terpenoids and polyketides	814	105	Noctiluca scintillans	60	14.6985
map01212	Fatty acid metabolism		17201	2551	Noctiluca scintillans	705	5.88381
map00020	Citrate cycle (TCA cycle)	Metabolism; Carbohydrate metabolism	18132	3083	Noctiluca scintillans	600	9.69755
map00710	Carbon fixation in photosynthetic organisms	Metabolism; Energy metabolism	27676	5022	Trieres chinensis	453	4.74263
map00720	Carbon fixation pathways in prokaryotes	Metabolism; Energy metabolism	7942	1412	Noctiluca scintillans	390	11.7692
map04964	Proximal tubule bicarbonate reclamation	Organismal Systems; Excretory system	6510	615	Mnemiopsis leidyi	133	1.883
map02020	Two-component system	Environmental Information Processing; Signal transduction	9001	2188	Noctiluca scintillans	383	6.05474
map03320	PPAR signaling pathway	Organismal Systems; Endocrine system	15252	2251	Noctiluca scintillans	537	3.92404
map01210	2-Oxocarboxylic acid metabolism		10020	2048	Noctiluca scintillans	496	8.65744
map00480	Glutathione metabolism	Metabolism; Metabolism of other amino acids	14646	2505	Noctiluca scintillans	708	8.84201
map04146	Peroxisome	Cellular Processes; Transport and catabolism	14446	2241	Noctiluca scintillans	731	6.56574
map00030	Pentose phosphate pathway	Metabolism; Carbohydrate metabolism	17814	3837	Noctiluca scintillans	532	2.25137
map05415	Diabetic cardiomyopathy	Human Diseases; Cardiovascular disease	51228	8498	Noctiluca scintillans	1161	3.42406
map00140	Steroid hormone biosynthesis	Metabolism; Lipid metabolism	2809	355	Noctiluca scintillans	130	8.49361
map00290	Valine, leucine and isoleucine biosynthesis	Metabolism; Amino acid metabolism	3154	738	Noctiluca scintillans	185	6.70535
map00660	C5-Branched dibasic acid metabolism	Metabolism; Carbohydrate metabolism	543	119	Noctiluca scintillans	47	13.0683
map00770	Pantothenate and CoA biosynthesis	Metabolism; Metabolism of cofactors and vitamins	5389	983	Noctiluca scintillans	259	7.41582
map00360	Phenylalanine metabolism	Metabolism; Amino acid metabolism	4428	710	Noctiluca scintillans	249	10.8227
map00622	Xylene degradation	Metabolism; Xenobiotics biodegradation and metabolism	43	7	Noctiluca scintillans	5	12.6825
map00623	Toluene degradation	Metabolism; Xenobiotics biodegradation and metabolism	280	53	Tripos fusus	19	2.30622
map00061	Fatty acid biosynthesis	Metabolism; Lipid metabolism	8719	1261	Noctiluca scintillans	320	3.91319
map00333	Prodigiosin biosynthesis	Metabolism; Biosynthesis of other secondary metabolites	1567	132	Noctiluca scintillans	36	1.11199
map00780	Biotin metabolism	Metabolism; Metabolism of cofactors and vitamins	1843	263	Thalassiosira punctigera	49	2.29666
map00523	Polyketide sugar unit biosynthesis	Metabolism; Metabolism of terpenoids and polyketides	262	106	Noctiluca scintillans	48	27.9817
map00590	Arachidonic acid metabolism	Metabolism; Lipid metabolism	5491	516	Noctiluca scintillans	176	4.33248
map05202	Transcriptional misregulation in cancer	Human Diseases; Cancer: overview	12009	1462	Noctiluca scintillans	406	3.82198
map04913	Ovarian steroidogenesis	Organismal Systems; Endocrine system	2812	705	Noctiluca scintillans	204	14.634
map04925	Aldosterone synthesis and secretion	Organismal Systems; Endocrine system	15955	2268	Noctiluca scintillans	655	5.04074
map04927	Cortisol synthesis and secretion	Organismal Systems; Endocrine system	4988	829	Noctiluca scintillans	230	8.83652
map04934	Cushing syndrome	Human Diseases; Endocrine and metabolic disease	12124	2433	Noctiluca scintillans	747	11.5141
map00362	Benzoate degradation	Metabolism; Xenobiotics biodegradation and metabolism	1337	234	Noctiluca scintillans	93	15.0277
map05204	Chemical carcinogenesis - DNA adducts	Human Diseases; Cancer: overview	5864	844	Noctiluca scintillans	335	7.2538
map00940	Phenylpropanoid biosynthesis	Metabolism; Biosynthesis of other secondary metabolites	1357	272	Tripos fusus	73	2.64823
map00230	Purine metabolism	Metabolism; Nucleotide metabolism	25091	4826	Noctiluca scintillans	1380	8.09814
map00983	Drug metabolism - other enzymes	Metabolism; Xenobiotics biodegradation and metabolism	13056	1908	Noctiluca scintillans	594	4.91953
map01232	Nucleotide metabolism		16961	2664	Noctiluca scintillans	865	8.23175
map00232	Caffeine metabolism	Metabolism; Biosynthesis of other secondary metabolites	1094	205	Noctiluca scintillans	155	15.691
map04936	Alcoholic liver disease	Human Diseases; Endocrine and metabolic disease	14464	2625	Noctiluca scintillans	668	6.23012
map00330	Arginine and proline metabolism	Metabolism; Amino acid metabolism	13559	2264	Noctiluca scintillans	557	6.47456
map00340	Histidine metabolism	Metabolism; Amino acid metabolism	4530	756	Noctiluca scintillans	201	8.37992
map00410	beta-Alanine metabolism	Metabolism; Metabolism of other amino acids	7223	991	Noctiluca scintillans	362	12.0756
map00903	Limonene degradation	Metabolism; Metabolism of terpenoids and polyketides	1637	293	Noctiluca scintillans	95	10.8287
map00981	Insect hormone biosynthesis	Metabolism; Metabolism of terpenoids and polyketides	2086	299	Noctiluca scintillans	102	9.69035
map00261	Monobactam biosynthesis	Metabolism; Biosynthesis of other secondary metabolites	2974	825	Thalassiosira punctigera	115	5.62859
map05010	Alzheimer disease	Human Diseases; Neurodegenerative disease	92827	25957	Noctiluca scintillans	1729	2.69666
map05130	Pathogenic Escherichia coli infection	Human Diseases; Infectious disease: bacterial	66286	27523	Mnemiopsis leidyi	1207	4.38074
map05132	Salmonella infection	Human Diseases; Infectious disease: bacterial	70593	28379	Mnemiopsis leidyi	1394	4.16916
map00250	Alanine, aspartate and glutamate metabolism	Metabolism; Amino acid metabolism	13512	2873	Noctiluca scintillans	696	7.57725
map00760	Nicotinate and nicotinamide metabolism	Metabolism; Metabolism of cofactors and vitamins	5787	1014	Noctiluca scintillans	462	11.2366
map00220	Arginine biosynthesis	Metabolism; Amino acid metabolism	8397	1770	Noctiluca scintillans	361	6.07543
map00643	Styrene degradation	Metabolism; Xenobiotics biodegradation and metabolism	1049	220	Noctiluca scintillans	90	11.3094
map00332	Carbapenem biosynthesis	Metabolism; Biosynthesis of other secondary metabolites	90	16	Noctiluca scintillans	13	13.647
map00750	Vitamin B6 metabolism	Metabolism; Metabolism of cofactors and vitamins	2616	561	Noctiluca scintillans	205	11.0496
map04630	JAK-STAT signaling pathway	Environmental Information Processing; Signal transduction	3983	566	Mnemiopsis leidyi	160	2.71986
map00633	Nitrotoluene degradation	Metabolism; Xenobiotics biodegradation and metabolism	73	22	Noctiluca scintillans	16	49.2807
map04310	Wnt signaling pathway	Environmental Information Processing; Signal transduction	14914	3697	Noctiluca scintillans	792	10.0077
map04150	mTOR signaling pathway	Environmental Information Processing; Signal transduction	18158	3308	Noctiluca scintillans	945	6.61057
map04390	Hippo signaling pathway	Environmental Information Processing; Signal transduction	24582	10242	Calanus sinicus	583	3.17695
map04550	Signaling pathways regulating pluripotency of stem cells	Cellular Processes; Cellular community - eukaryotes	5903	1083	Noctiluca scintillans	306	10.7099
map04916	Melanogenesis	Organismal Systems; Endocrine system	11733	2224	Noctiluca scintillans	612	6.48986
map05022	Pathways of neurodegeneration - multiple diseases	Human Diseases; Neurodegenerative disease	113356	29201	Noctiluca scintillans	2443	3.48261
map05165	Human papillomavirus infection	Human Diseases; Infectious disease: viral	35609	5935	Noctiluca scintillans	1132	5.39296
map05200	Pathways in cancer	Human Diseases; Cancer: overview	46355	6405	Noctiluca scintillans	1407	4.21097
map05205	Proteoglycans in cancer	Human Diseases; Cancer: overview	42804	13209	Noctiluca scintillans	1639	6.89133
map05217	Basal cell carcinoma	Human Diseases; Cancer: specific types	2342	435	Noctiluca scintillans	130	11.1653
map05224	Breast cancer	Human Diseases; Cancer: specific types	8107	1379	Noctiluca scintillans	384	7.58164
map05225	Hepatocellular carcinoma	Human Diseases; Cancer: specific types	24324	9383	Noctiluca scintillans	717	5.08283
map05226	Gastric cancer	Human Diseases; Cancer: specific types	9507	1547	Noctiluca scintillans	518	10.7901
map00240	Pyrimidine metabolism	Metabolism; Nucleotide metabolism	10477	1720	Noctiluca scintillans	537	5.34619
map00400	Phenylalanine, tyrosine and tryptophan biosynthesis	Metabolism; Amino acid metabolism	5258	1022	Noctiluca scintillans	217	8.63026
map00100	Steroid biosynthesis	Metabolism; Lipid metabolism	2921	812	Noctiluca scintillans	313	18.0812
map00860	Porphyrin metabolism	Metabolism; Metabolism of cofactors and vitamins	11034	2523	Trieres chinensis	318	4.57857
map00592	alpha-Linolenic acid metabolism	Metabolism; Lipid metabolism	2865	326	Noctiluca scintillans	167	10.251
map01040	Biosynthesis of unsaturated fatty acids	Metabolism; Lipid metabolism	4803	985	Noctiluca scintillans	296	8.26166
map04024	cAMP signaling pathway	Environmental Information Processing; Signal transduction	24824	4502	Noctiluca scintillans	1179	6.67451
map00190	Oxidative phosphorylation	Metabolism; Energy metabolism	40218	5900	Noctiluca scintillans	628	3.60642
map04714	Thermogenesis	Organismal Systems; Environmental adaptation	51857	13487	Noctiluca scintillans	1449	4.5469
map04932	Non-alcoholic fatty liver disease	Human Diseases; Endocrine and metabolic disease	22011	4449	Noctiluca scintillans	537	6.26739
map05012	Parkinson disease	Human Diseases; Neurodegenerative disease	91838	25018	Mnemiopsis leidyi	1306	3.6865
map05014	Amyotrophic lateral sclerosis	Human Diseases; Neurodegenerative disease	103909	32607	Noctiluca scintillans	1937	3.66687
map05016	Huntington disease	Human Diseases; Neurodegenerative disease	88047	25410	Mnemiopsis leidyi	1562	3.92403
map05020	Prion disease	Human Diseases; Neurodegenerative disease	87723	24852	Noctiluca scintillans	1448	3.12556
map05134	Legionellosis	Human Diseases; Infectious disease: bacterial	27511	4652	Noctiluca scintillans	365	1.94064
map00120	Primary bile acid biosynthesis	Metabolism; Lipid metabolism	986	163	Noctiluca scintillans	67	8.05811
map00430	Taurine and hypotaurine metabolism	Metabolism; Metabolism of other amino acids	2156	458	Noctiluca scintillans	268	13.3213
map00910	Nitrogen metabolism	Metabolism; Energy metabolism	10346	2073	Noctiluca scintillans	321	4.76127
map04217	Necroptosis	Cellular Processes; Cell growth and death	22232	2301	Noctiluca scintillans	440	2.69704
map00470	D-Amino acid metabolism	Metabolism; Metabolism of other amino acids	1293	230	Mnemiopsis leidyi	41	1.86326
map00311	Penicillin and cephalosporin biosynthesis	Metabolism; Biosynthesis of other secondary metabolites	150	32	Nonionella stella	17	9.11473
map00950	Isoquinoline alkaloid biosynthesis	Metabolism; Biosynthesis of other secondary metabolites	2558	443	Noctiluca scintillans	137	12.4386
map04726	Serotonergic synapse	Organismal Systems; Nervous system	7241	1698	Noctiluca scintillans	459	12.6601
map04728	Dopaminergic synapse	Organismal Systems; Nervous system	17816	4368	Noctiluca scintillans	915	8.11589
map05030	Cocaine addiction	Human Diseases; Substance dependence	3666	862	Noctiluca scintillans	234	12.6217
map05031	Amphetamine addiction	Human Diseases; Substance dependence	12676	2792	Noctiluca scintillans	634	7.15038
map05034	Alcoholism	Human Diseases; Substance dependence	18044	3253	Noctiluca scintillans	714	4.14056
map00960	Tropane, piperidine and pyridine alkaloid biosynthesis	Metabolism; Biosynthesis of other secondary metabolites	1979	312	Noctiluca scintillans	79	9.62061
map00908	Zeatin biosynthesis	Metabolism; Metabolism of terpenoids and polyketides	186	26	Noctiluca scintillans	11	5.42343
map00670	One carbon pool by folate	Metabolism; Metabolism of cofactors and vitamins	4972	1001	Noctiluca scintillans	188	10.1119
map01523	Antifolate resistance	Human Diseases; Drug resistance: antineoplastic	5190	623	Noctiluca scintillans	173	10.4601
map00130	Ubiquinone and other terpenoid-quinone biosynthesis	Metabolism; Metabolism of cofactors and vitamins	2735	430	Noctiluca scintillans	74	3.83338
map05418	Fluid shear stress and atherosclerosis	Human Diseases; Cardiovascular disease	41128	11252	Noctiluca scintillans	1144	5.26407
map00920	Sulfur metabolism	Metabolism; Energy metabolism	6074	1702	Thalassiosira punctigera	220	5.17056
map04918	Thyroid hormone synthesis	Organismal Systems; Endocrine system	12690	1477	Noctiluca scintillans	308	3.2436
map00450	Selenocompound metabolism	Metabolism; Metabolism of other amino acids	6153	1544	Tripos fusus	202	1.04691
map04360	Axon guidance	Organismal Systems; Development and regeneration	12807	2308	Noctiluca scintillans	491	6.73251
map04919	Thyroid hormone signaling pathway	Organismal Systems; Endocrine system	36968	10256	Noctiluca scintillans	788	3.93182
map04260	Cardiac muscle contraction	Organismal Systems; Circulatory system	24695	2175	Noctiluca scintillans	318	2.84298
map05320	Autoimmune thyroid disease	Human Diseases; Immune disease	284	18	Mnemiopsis leidyi	11	5.53905
map00624	Polycyclic aromatic hydrocarbon degradation	Metabolism; Xenobiotics biodegradation and metabolism	126	28	Trieres chinensis	17	5.32824
map00591	Linoleic acid metabolism	Metabolism; Lipid metabolism	1842	167	Noctiluca scintillans	78	5.5427
map04664	Fc epsilon RI signaling pathway	Organismal Systems; Immune system	3736	929	Noctiluca scintillans	270	13.6675
map05145	Toxoplasmosis	Human Diseases; Infectious disease: parasitic	20824	3613	Noctiluca scintillans	1225	6.41217
map05143	African trypanosomiasis	Human Diseases; Infectious disease: parasitic	2623	438	Noctiluca scintillans	88	3.88286
map04020	Calcium signaling pathway	Environmental Information Processing; Signal transduction	23696	3476	Noctiluca scintillans	1031	4.85801
map00621	Dioxin degradation	Metabolism; Xenobiotics biodegradation and metabolism	71	18	Trieres chinensis	14	18.1643
map04979	Cholesterol metabolism	Organismal Systems; Digestive system	4867	374	Noctiluca scintillans	111	3.24131
map04917	Prolactin signaling pathway	Organismal Systems; Endocrine system	3953	941	Noctiluca scintillans	331	15.7093
map04361	Axon regeneration	Organismal Systems; Development and regeneration	12769	2512	Noctiluca scintillans	630	7.48324
map04212	Longevity regulating pathway - worm	Organismal Systems; Aging	15368	2001	Noctiluca scintillans	540	3.97679
map04611	Platelet activation	Organismal Systems; Immune system	24883	10602	Noctiluca scintillans	1016	6.11765
map04923	Regulation of lipolysis in adipocytes	Organismal Systems; Endocrine system	5919	1450	Noctiluca scintillans	553	12.7692
map04216	Ferroptosis	Cellular Processes; Cell growth and death	6684	808	Noctiluca scintillans	282	4.3859
map04978	Mineral absorption	Organismal Systems; Digestive system	8618	671	Noctiluca scintillans	140	1.43232
map05206	MicroRNAs in cancer	Human Diseases; Cancer: overview	19354	2368	Noctiluca scintillans	489	3.45565
map00906	Carotenoid biosynthesis	Metabolism; Metabolism of terpenoids and polyketides	2791	599	Thalassiosira punctigera	140	3.16486
map00965	Betalain biosynthesis	Metabolism; Biosynthesis of other secondary metabolites	570	81	Tripos fusus	31	2.97834
map03015	mRNA surveillance pathway	Genetic Information Processing; Translation	21169	4440	Noctiluca scintillans	978	7.66749
map02030	Bacterial chemotaxis	Cellular Processes; Cell motility	110	11	Noctiluca scintillans	6	8.88177
map00941	Flavonoid biosynthesis	Metabolism; Biosynthesis of other secondary metabolites	143	23	Noctiluca scintillans	9	12.1023
map00945	Stilbenoid, diarylheptanoid and gingerol biosynthesis	Metabolism; Biosynthesis of other secondary metabolites	115	20	Noctiluca scintillans	9	13.9155
map00460	Cyanoamino acid metabolism	Metabolism; Metabolism of other amino acids	3172	757	Noctiluca scintillans	262	20.0918
map00970	Aminoacyl-tRNA biosynthesis	Genetic Information Processing; Translation	16636	2914	Trieres chinensis	476	2.64865
map01051	Biosynthesis of ansamycins	Metabolism; Metabolism of terpenoids and polyketides	3208	655	Thalassiosira punctigera	51	0.326792
map04725	Cholinergic synapse	Organismal Systems; Nervous system	9151	1987	Noctiluca scintillans	514	9.8102
map04975	Fat digestion and absorption	Organismal Systems; Digestive system	4357	490	Noctiluca scintillans	206	9.29441
map00642	Ethylbenzene degradation	Metabolism; Xenobiotics biodegradation and metabolism	70	6	Tripos fusus	3	2.07462
map00543	Exopolysaccharide biosynthesis	Metabolism; Glycan biosynthesis and metabolism	173	14	Trieres chinensis	10	3.95373
map05111	Biofilm formation - Vibrio cholerae	Cellular Processes; Cellular community - prokaryotes	389	34	Noctiluca scintillans	11	3.33344
map00600	Sphingolipid metabolism	Metabolism; Lipid metabolism	6528	1280	Noctiluca scintillans	580	14.7366
map04071	Sphingolipid signaling pathway	Environmental Information Processing; Signal transduction	13547	3136	Noctiluca scintillans	745	11.2738
map04138	Autophagy - yeast	Cellular Processes; Transport and catabolism	14760	2999	Noctiluca scintillans	881	9.31841
map04910	Insulin signaling pathway	Organismal Systems; Endocrine system	25310	4847	Noctiluca scintillans	1178	5.32596
map00540	Lipopolysaccharide biosynthesis	Metabolism; Glycan biosynthesis and metabolism	76	14	Tripos fusus	7	5.45556
map01503	Cationic antimicrobial peptide (CAMP) resistance	Human Diseases; Drug resistance: antimicrobial	957	236	Noctiluca scintillans	74	16.4854
map00500	Starch and sucrose metabolism	Metabolism; Carbohydrate metabolism	11791	2986	Noctiluca scintillans	1070	15.0099
map02026	Biofilm formation - Escherichia coli	Cellular Processes; Cellular community - prokaryotes	714	146	Noctiluca scintillans	33	5.95327
map04931	Insulin resistance	Human Diseases; Endocrine and metabolic disease	10969	2598	Noctiluca scintillans	599	10.0115
map04151	PI3K-Akt signaling pathway	Environmental Information Processing; Signal transduction	33016	4408	Noctiluca scintillans	1051	3.74854
map05207	Chemical carcinogenesis - receptor activation	Human Diseases; Cancer: overview	20663	2593	Noctiluca scintillans	783	4.72641
map00512	Mucin type O-glycan biosynthesis	Metabolism; Glycan biosynthesis and metabolism	1944	434	Noctiluca scintillans	139	10.5949
map00514	Other types of O-glycan biosynthesis	Metabolism; Glycan biosynthesis and metabolism	3989	769	Noctiluca scintillans	249	8.51089
map00604	Glycosphingolipid biosynthesis - ganglio series	Metabolism; Glycan biosynthesis and metabolism	1292	238	Noctiluca scintillans	91	8.80816
map00601	Glycosphingolipid biosynthesis - lacto and neolacto series	Metabolism; Glycan biosynthesis and metabolism	1075	63	Noctiluca scintillans	33	3.74027
map00510	N-Glycan biosynthesis	Metabolism; Glycan biosynthesis and metabolism	7369	1139	Noctiluca scintillans	415	1.50645
map00513	Various types of N-glycan biosynthesis	Metabolism; Glycan biosynthesis and metabolism	7150	1016	Noctiluca scintillans	341	1.24297
map00533	Glycosaminoglycan biosynthesis - keratan sulfate	Metabolism; Glycan biosynthesis and metabolism	579	65	Mnemiopsis leidyi	39	5.55397
map00603	Glycosphingolipid biosynthesis - globo and isoglobo series	Metabolism; Glycan biosynthesis and metabolism	1495	354	Noctiluca scintillans	145	19.2901
map00515	Mannose type O-glycan biosynthesis	Metabolism; Glycan biosynthesis and metabolism	1108	71	Noctiluca scintillans	36	5.81906
map00532	Glycosaminoglycan biosynthesis - chondroitin sulfate / dermatan sulfate	Metabolism; Glycan biosynthesis and metabolism	1591	131	Mnemiopsis leidyi	61	3.05348
map00534	Glycosaminoglycan biosynthesis - heparan sulfate / heparin	Metabolism; Glycan biosynthesis and metabolism	1380	127	Noctiluca scintillans	55	5.53201
map05219	Bladder cancer	Human Diseases; Cancer: specific types	2945	509	Noctiluca scintillans	200	10.6252
map05164	Influenza A	Human Diseases; Infectious disease: viral	28369	9581	Noctiluca scintillans	721	3.9809
map05166	Human T-cell leukemia virus 1 infection	Human Diseases; Infectious disease: viral	22057	3692	Noctiluca scintillans	1009	5.99391
map00999	Biosynthesis of various plant secondary metabolites	Metabolism; Biosynthesis of other secondary metabolites	4110	1131	Noctiluca scintillans	355	18.6711
map00740	Riboflavin metabolism	Metabolism; Metabolism of cofactors and vitamins	1705	402	Noctiluca scintillans	172	19.5782
map01524	Platinum drug resistance	Human Diseases; Drug resistance: antineoplastic	10989	1832	Noctiluca scintillans	650	5.96711
map00909	Sesquiterpenoid and triterpenoid biosynthesis	Metabolism; Metabolism of terpenoids and polyketides	271	52	Tripos fusus	22	4.27117
map00565	Ether lipid metabolism	Metabolism; Lipid metabolism	4134	546	Noctiluca scintillans	170	5.39772
map00550	Peptidoglycan biosynthesis	Metabolism; Glycan biosynthesis and metabolism	232	38	Noctiluca scintillans	21	10.4513
map00401	Novobiocin biosynthesis	Metabolism; Biosynthesis of other secondary metabolites	472	107	Noctiluca scintillans	41	20.3334
map00966	Glucosinolate biosynthesis	Metabolism; Biosynthesis of other secondary metabolites	723	180	Noctiluca scintillans	66	13.2051
map00524	Neomycin, kanamycin and gentamicin biosynthesis	Metabolism; Biosynthesis of other secondary metabolites	689	48	Noctiluca scintillans	23	23.0083
map04930	Type II diabetes mellitus	Human Diseases; Endocrine and metabolic disease	6063	701	Noctiluca scintillans	245	5.77442
map04973	Carbohydrate digestion and absorption	Organismal Systems; Digestive system	6258	869	Noctiluca scintillans	293	9.24204
map05131	Shigellosis	Human Diseases; Infectious disease: bacterial	43923	13009	Noctiluca scintillans	1048	3.99359
map03018	RNA degradation	Genetic Information Processing; Folding, sorting and degradation	20198	2709	Noctiluca scintillans	709	6.02436
map04622	RIG-I-like receptor signaling pathway	Organismal Systems; Immune system	3251	446	Noctiluca scintillans	125	7.67179
map04626	Plant-pathogen interaction	Organismal Systems; Environmental adaptation	19578	2579	Noctiluca scintillans	1236	5.91367
map05203	Viral carcinogenesis	Human Diseases; Cancer: overview	28152	3694	Noctiluca scintillans	796	3.24523
map00730	Thiamine metabolism	Metabolism; Metabolism of cofactors and vitamins	3989	676	Noctiluca scintillans	181	7.84329
map04070	Phosphatidylinositol signaling system	Environmental Information Processing; Signal transduction	11404	1720	Noctiluca scintillans	677	6.06673
map04072	Phospholipase D signaling pathway	Environmental Information Processing; Signal transduction	9252	2334	Noctiluca scintillans	513	8.74545
map04139	Mitophagy - yeast	Cellular Processes; Transport and catabolism	6011	1287	Noctiluca scintillans	333	7.44616
map04144	Endocytosis	Cellular Processes; Transport and catabolism	33195	5224	Noctiluca scintillans	1137	4.88772
map04510	Focal adhesion	Cellular Processes; Cellular community - eukaryotes	31679	11009	Noctiluca scintillans	894	4.91479
map04666	Fc gamma R-mediated phagocytosis	Organismal Systems; Immune system	10161	1805	Noctiluca scintillans	560	11.3357
map04810	Regulation of actin cytoskeleton	Cellular Processes; Cell motility	37292	10874	Noctiluca scintillans	851	4.54209
map05135	Yersinia infection	Human Diseases; Infectious disease: bacterial	22889	9583	Noctiluca scintillans	785	5.60477
map05231	Choline metabolism in cancer	Human Diseases; Cancer: overview	9154	1795	Noctiluca scintillans	666	12.4823
map04022	cGMP-PKG signaling pathway	Environmental Information Processing; Signal transduction	34747	4568	Noctiluca scintillans	1100	4.14405
map04270	Vascular smooth muscle contraction	Organismal Systems; Circulatory system	24497	3995	Noctiluca scintillans	1027	5.14381
map04371	Apelin signaling pathway	Environmental Information Processing; Signal transduction	18671	3190	Noctiluca scintillans	810	3.48626
map04921	Oxytocin signaling pathway	Organismal Systems; Endocrine system	35164	12464	Noctiluca scintillans	1328	5.61167
map04971	Gastric acid secretion	Organismal Systems; Digestive system	23191	9006	Calanus sinicus	584	3.38108
map04062	Chemokine signaling pathway	Organismal Systems; Immune system	9687	2423	Noctiluca scintillans	576	10.929
map04744	Phototransduction	Organismal Systems; Sensory system	5454	643	Noctiluca scintillans	150	2.63626
map04340	Hedgehog signaling pathway	Environmental Information Processing; Signal transduction	7973	2045	Noctiluca scintillans	533	6.19189
map04724	Glutamatergic synapse	Organismal Systems; Nervous system	10554	2563	Noctiluca scintillans	572	8.30078
map04740	Olfactory transduction	Organismal Systems; Sensory system	11277	2251	Noctiluca scintillans	840	7.7515
map04745	Phototransduction - fly	Organismal Systems; Sensory system	18208	8155	Calanus sinicus	566	3.67394
map05032	Morphine addiction	Human Diseases; Substance dependence	5812	1558	Noctiluca scintillans	452	12.6019
map04136	Autophagy - other	Cellular Processes; Transport and catabolism	4206	1092	Noctiluca scintillans	265	10.1266
map04140	Autophagy - animal	Cellular Processes; Transport and catabolism	26948	5751	Noctiluca scintillans	1629	11.523
map04145	Phagosome	Cellular Processes; Transport and catabolism	56802	26735	Mnemiopsis leidyi	1348	6.83709
map05017	Spinocerebellar ataxia	Human Diseases; Neurodegenerative disease	30345	4137	Noctiluca scintillans	649	3.83301
map05152	Tuberculosis	Human Diseases; Infectious disease: bacterial	25791	3526	Noctiluca scintillans	796	4.73392
map05167	Kaposi sarcoma-associated herpesvirus infection	Human Diseases; Infectious disease: viral	21459	3455	Noctiluca scintillans	567	2.72035
map01521	EGFR tyrosine kinase inhibitor resistance	Human Diseases; Drug resistance: antineoplastic	7494	1301	Noctiluca scintillans	440	5.94591
map01522	Endocrine resistance	Human Diseases; Drug resistance: antineoplastic	8341	1487	Noctiluca scintillans	443	8.60262
map04012	ErbB signaling pathway	Environmental Information Processing; Signal transduction	5885	1294	Noctiluca scintillans	388	12.645
map04014	Ras signaling pathway	Environmental Information Processing; Signal transduction	14732	2550	Noctiluca scintillans	571	5.00909
map04015	Rap1 signaling pathway	Environmental Information Processing; Signal transduction	25011	9079	Calanus sinicus	575	3.24959
map04068	FoxO signaling pathway	Environmental Information Processing; Signal transduction	12818	2502	Noctiluca scintillans	832	8.85343
map04210	Apoptosis	Cellular Processes; Cell growth and death	45776	20358	Noctiluca scintillans	1280	6.28925
map04211	Longevity regulating pathway	Organismal Systems; Aging	8851	1863	Noctiluca scintillans	539	10.3551
map04213	Longevity regulating pathway - multiple species	Organismal Systems; Aging	15356	2243	Noctiluca scintillans	500	3.40983
map04218	Cellular senescence	Cellular Processes; Cell growth and death	21702	3700	Noctiluca scintillans	929	5.25768
map04370	VEGF signaling pathway	Environmental Information Processing; Signal transduction	4171	1008	Noctiluca scintillans	297	12.8317
map04380	Osteoclast differentiation	Organismal Systems; Development and regeneration	7675	1688	Noctiluca scintillans	508	12.0235
map04613	Neutrophil extracellular trap formation	Organismal Systems; Immune system	28265	9316	Calanus sinicus	597	2.23686
map04620	Toll-like receptor signaling pathway	Organismal Systems; Immune system	6774	1209	Noctiluca scintillans	333	9.74391
map04625	C-type lectin receptor signaling pathway	Organismal Systems; Immune system	9443	1250	Noctiluca scintillans	359	4.27149
map04650	Natural killer cell mediated cytotoxicity	Organismal Systems; Immune system	3993	892	Noctiluca scintillans	236	10.7296
map04660	T cell receptor signaling pathway	Organismal Systems; Immune system	6219	1437	Noctiluca scintillans	429	12.5071
map04662	B cell receptor signaling pathway	Organismal Systems; Immune system	4857	1192	Noctiluca scintillans	379	13.4401
map04668	TNF signaling pathway	Environmental Information Processing; Signal transduction	5815	919	Noctiluca scintillans	291	7.59421
map04670	Leukocyte transendothelial migration	Organismal Systems; Immune system	18112	8288	Calanus sinicus	582	3.96627
map04722	Neurotrophin signaling pathway	Organismal Systems; Nervous system	16528	2251	Noctiluca scintillans	623	3.65077
map04750	Inflammatory mediator regulation of TRP channels	Organismal Systems; Sensory system	10821	2450	Noctiluca scintillans	548	7.63104
map04914	Progesterone-mediated oocyte maturation	Organismal Systems; Endocrine system	14037	2433	Noctiluca scintillans	806	7.10345
map04915	Estrogen signaling pathway	Organismal Systems; Endocrine system	27224	3142	Noctiluca scintillans	792	3.61278
map04926	Relaxin signaling pathway	Organismal Systems; Endocrine system	11030	2391	Noctiluca scintillans	427	5.63378
map04929	GnRH secretion	Organismal Systems; Endocrine system	4384	679	Noctiluca scintillans	236	10.0809
map04933	AGE-RAGE signaling pathway in diabetic complications	Human Diseases; Endocrine and metabolic disease	8411	1257	Noctiluca scintillans	291	5.89638
map04935	Growth hormone synthesis, secretion and action	Organismal Systems; Endocrine system	8447	1825	Noctiluca scintillans	521	11.5046
map04960	Aldosterone-regulated sodium reabsorption	Organismal Systems; Excretory system	4607	798	Noctiluca scintillans	202	7.23704
map05100	Bacterial invasion of epithelial cells	Human Diseases; Infectious disease: bacterial	19984	8609	Calanus sinicus	572	4.0047
map05142	Chagas disease	Human Diseases; Infectious disease: parasitic	8927	1768	Noctiluca scintillans	309	5.85158
map05146	Amoebiasis	Human Diseases; Infectious disease: parasitic	9371	1394	Noctiluca scintillans	275	4.84791
map05160	Hepatitis C	Human Diseases; Infectious disease: viral	14108	2481	Noctiluca scintillans	602	5.07709
map05161	Hepatitis B	Human Diseases; Infectious disease: viral	13199	1985	Noctiluca scintillans	449	5.1635
map05162	Measles	Human Diseases; Infectious disease: viral	18937	3467	Noctiluca scintillans	515	2.8436
map05163	Human cytomegalovirus infection	Human Diseases; Infectious disease: viral	19886	3603	Noctiluca scintillans	766	4.6788
map05168	Herpes simplex virus 1 infection	Human Diseases; Infectious disease: viral	16103	2644	Noctiluca scintillans	371	3.89071
map05169	Epstein-Barr virus infection	Human Diseases; Infectious disease: viral	21503	3185	Noctiluca scintillans	522	3.57834
map05170	Human immunodeficiency virus 1 infection	Human Diseases; Infectious disease: viral	22995	3660	Noctiluca scintillans	754	5.25425
map05171	Coronavirus disease - COVID-19	Human Diseases; Infectious disease: viral	120990	9467	Noctiluca scintillans	964	1.19086
map05210	Colorectal cancer	Human Diseases; Cancer: specific types	8012	1724	Noctiluca scintillans	377	6.21887
map05211	Renal cell carcinoma	Human Diseases; Cancer: specific types	5924	1153	Noctiluca scintillans	241	8.07714
map05212	Pancreatic cancer	Human Diseases; Cancer: specific types	5022	982	Noctiluca scintillans	252	9.07674
map05213	Endometrial cancer	Human Diseases; Cancer: specific types	4572	1026	Noctiluca scintillans	369	14.9168
map05214	Glioma	Human Diseases; Cancer: specific types	10561	1613	Noctiluca scintillans	561	5.68825
map05215	Prostate cancer	Human Diseases; Cancer: specific types	13511	1627	Noctiluca scintillans	523	4.6266
map05218	Melanoma	Human Diseases; Cancer: specific types	3305	575	Noctiluca scintillans	202	10.0388
map05220	Chronic myeloid leukemia	Human Diseases; Cancer: specific types	4995	949	Noctiluca scintillans	209	7.51492
map05221	Acute myeloid leukemia	Human Diseases; Cancer: specific types	4030	699	Noctiluca scintillans	231	11.2678
map05222	Small cell lung cancer	Human Diseases; Cancer: specific types	7947	1133	Noctiluca scintillans	206	4.51301
map05223	Non-small cell lung cancer	Human Diseases; Cancer: specific types	4821	798	Noctiluca scintillans	278	10.816
map05235	PD-L1 expression and PD-1 checkpoint pathway in cancer	Human Diseases; Cancer: overview	5682	1400	Noctiluca scintillans	358	10.8024
map05417	Lipid and atherosclerosis	Human Diseases; Cardiovascular disease	38627	3980	Noctiluca scintillans	839	2.04693
map04016	MAPK signaling pathway - plant	Environmental Information Processing; Signal transduction	8494	1043	Noctiluca scintillans	296	3.05643
map03020	RNA polymerase	Genetic Information Processing; Transcription	6377	1118	Noctiluca scintillans	237	3.37812
map00440	Phosphonate and phosphinate metabolism	Metabolism; Metabolism of other amino acids	1022	189	Noctiluca scintillans	86	14.0046
map01502	Vancomycin resistance	Human Diseases; Drug resistance: antimicrobial	189	20	Tripos fusus	9	0.896433
map04122	Sulfur relay system	Genetic Information Processing; Folding, sorting and degradation	1110	163	Noctiluca scintillans	28	3.19976
map04972	Pancreatic secretion	Organismal Systems; Digestive system	15004	1649	Noctiluca scintillans	246	2.39044
map04142	Lysosome	Cellular Processes; Transport and catabolism	36570	6443	Noctiluca scintillans	2018	10.7441
map04723	Retrograde endocannabinoid signaling	Organismal Systems; Nervous system	13487	3043	Noctiluca scintillans	496	4.94609
map00361	Chlorocyclohexane and chlorobenzene degradation	Metabolism; Xenobiotics biodegradation and metabolism	339	72	Noctiluca scintillans	38	26.9414
map00364	Fluorobenzoate degradation	Metabolism; Xenobiotics biodegradation and metabolism	300	62	Noctiluca scintillans	28	28.9287
map04920	Adipocytokine signaling pathway	Organismal Systems; Endocrine system	8234	1171	Noctiluca scintillans	382	7.49779
map00627	Aminobenzoate degradation	Metabolism; Xenobiotics biodegradation and metabolism	1611	230	Noctiluca scintillans	146	10.6846
map04115	p53 signaling pathway	Cellular Processes; Cell growth and death	7146	1440	Noctiluca scintillans	415	6.4178
map02024	Quorum sensing	Cellular Processes; Cellular community - prokaryotes	7027	1018	Noctiluca scintillans	343	7.47237
map04912	GnRH signaling pathway	Organismal Systems; Endocrine system	11925	2044	Noctiluca scintillans	595	5.90136
map04928	Parathyroid hormone synthesis, secretion and action	Organismal Systems; Endocrine system	9544	1822	Noctiluca scintillans	595	7.1524
map04064	NF-kappa B signaling pathway	Environmental Information Processing; Signal transduction	4567	1084	Noctiluca scintillans	157	5.17848
map04658	Th1 and Th2 cell differentiation	Organismal Systems; Immune system	4507	706	Noctiluca scintillans	227	7.11272
map04659	Th17 cell differentiation	Organismal Systems; Immune system	8430	867	Noctiluca scintillans	232	2.91537
map05110	Vibrio cholerae infection	Human Diseases; Infectious disease: bacterial	25283	10470	Noctiluca scintillans	586	4.76133
map05120	Epithelial cell signaling in Helicobacter pylori infection	Human Diseases; Infectious disease: bacterial	10855	1733	Noctiluca scintillans	184	2.99428
map00563	Glycosylphosphatidylinositol (GPI)-anchor biosynthesis	Metabolism; Glycan biosynthesis and metabolism	1551	168	Noctiluca scintillans	89	8.34332
map00531	Glycosaminoglycan degradation	Metabolism; Glycan biosynthesis and metabolism	2071	500	Noctiluca scintillans	251	16.473
map03410	Base excision repair	Genetic Information Processing; Replication and repair	7613	867	Noctiluca scintillans	283	5.76141
map04623	Cytosolic DNA-sensing pathway	Organismal Systems; Immune system	3185	367	Noctiluca scintillans	93	4.583
map03008	Ribosome biogenesis in eukaryotes	Genetic Information Processing; Translation	19972	2864	Noctiluca scintillans	635	5.21583
map04621	NOD-like receptor signaling pathway	Organismal Systems; Immune system	20707	2666	Noctiluca scintillans	764	5.87262
map04970	Salivary secretion	Organismal Systems; Digestive system	14789	2313	Noctiluca scintillans	805	6.342
map00511	Other glycan degradation	Metabolism; Glycan biosynthesis and metabolism	3092	760	Noctiluca scintillans	350	15.7586
map00944	Flavone and flavonol biosynthesis	Metabolism; Biosynthesis of other secondary metabolites	64	19	Noctiluca scintillans	17	25.8363
map01501	beta-Lactam resistance	Human Diseases; Drug resistance: antimicrobial	72	27	Nonionella stella	17	13.414
map04141	Protein processing in endoplasmic reticulum	Genetic Information Processing; Folding, sorting and degradation	53024	6579	Noctiluca scintillans	1597	3.88231
map04640	Hematopoietic cell lineage	Organismal Systems; Immune system	1493	142	Mnemiopsis leidyi	50	2.27138
map04614	Renin-angiotensin system	Organismal Systems; Endocrine system	3310	541	Noctiluca scintillans	133	9.04075
map04974	Protein digestion and absorption	Organismal Systems; Digestive system	17226	1502	Noctiluca scintillans	340	2.29324
map04924	Renin secretion	Organismal Systems; Endocrine system	13247	2369	Noctiluca scintillans	754	10.6654
map05410	Hypertrophic cardiomyopathy	Human Diseases; Cardiovascular disease	31541	8489	Calanus sinicus	627	2.84389
map04940	Type I diabetes mellitus	Human Diseases; Endocrine and metabolic disease	2854	200	Noctiluca scintillans	79	4.8534
map04610	Complement and coagulation cascades	Organismal Systems; Immune system	2820	254	Tripos fusus	65	3.07412
map04080	Neuroactive ligand-receptor interaction	Environmental Information Processing; Signaling molecules and interaction	5663	560	Noctiluca scintillans	123	2.64535
map05150	Staphylococcus aureus infection	Human Diseases; Infectious disease: bacterial	1434	183	Tripos fusus	53	4.85887
map05322	Systemic lupus erythematosus	Human Diseases; Immune disease	6867	177	Acartia fossae	24	0.0773978
map04961	Endocrine and other factor-regulated calcium reabsorption	Organismal Systems; Excretory system	10531	1819	Noctiluca scintillans	377	5.52754
map05133	Pertussis	Human Diseases; Infectious disease: bacterial	9086	1134	Noctiluca scintillans	309	5.12304
map04112	Cell cycle - Caulobacter	Cellular Processes; Cell growth and death	996	56	Tripos fusus	18	0.735603
map03250	Viral life cycle - HIV-1	Genetic Information Processing; Information processing in viruses	7137	1204	Noctiluca scintillans	194	7.46399
map05330	Allograft rejection	Human Diseases; Immune disease	127	17	Mnemiopsis leidyi	11	11.4445
map05332	Graft-versus-host disease	Human Diseases; Immune disease	127	17	Mnemiopsis leidyi	11	11.4445
map04612	Antigen processing and presentation	Organismal Systems; Immune system	28858	2853	Noctiluca scintillans	667	5.52135
map05323	Rheumatoid arthritis	Human Diseases; Immune disease	16579	2865	Noctiluca scintillans	631	8.53399
map04657	IL-17 signaling pathway	Organismal Systems; Immune system	10019	1155	Noctiluca scintillans	349	3.54195
map05140	Leishmaniasis	Human Diseases; Infectious disease: parasitic	13117	2485	Noctiluca scintillans	237	1.06616
map03266	Virion - Herpesvirus	Genetic Information Processing; Information processing in viruses	1406	233	Noctiluca scintillans	118	9.36755
map04727	GABAergic synapse	Organismal Systems; Nervous system	10527	2369	Noctiluca scintillans	497	6.72415
map00791	Atrazine degradation	Metabolism; Xenobiotics biodegradation and metabolism	203	38	Noctiluca scintillans	11	6.83342
map04977	Vitamin digestion and absorption	Organismal Systems; Digestive system	2781	124	Noctiluca scintillans	43	2.9082
map00121	Secondary bile acid biosynthesis	Metabolism; Lipid metabolism	51	12	Tripos fusus	7	13.2309
map04624	Toll and Imd signaling pathway	Organismal Systems; Immune system	5731	1253	Noctiluca scintillans	304	12.347
map05340	Primary immunodeficiency	Human Diseases; Immune disease	897	169	Noctiluca scintillans	78	22.0959
map04742	Taste transduction	Organismal Systems; Sensory system	4143	854	Noctiluca scintillans	304	13.4021
map04214	Apoptosis - fly	Cellular Processes; Cell growth and death	8969	1258	Noctiluca scintillans	252	3.28879
map04721	Synaptic vesicle cycle	Organismal Systems; Nervous system	15319	2171	Noctiluca scintillans	305	3.16451
map04261	Adrenergic signaling in cardiomyocytes	Organismal Systems; Circulatory system	34535	5018	Noctiluca scintillans	920	3.60925
map04911	Insulin secretion	Organismal Systems; Endocrine system	8797	1313	Noctiluca scintillans	280	5.30742
map04966	Collecting duct acid secretion	Organismal Systems; Excretory system	7995	1288	Noctiluca scintillans	204	3.43891
map00901	Indole alkaloid biosynthesis	Metabolism; Biosynthesis of other secondary metabolites	346	49	Noctiluca scintillans	19	7.25737
map00405	Phenazine biosynthesis	Metabolism; Biosynthesis of other secondary metabolites	48	7	Tripos fusus	5	8.89464
map02025	Biofilm formation - Pseudomonas aeruginosa	Cellular Processes; Cellular community - prokaryotes	594	110	Noctiluca scintillans	49	9.59903
map00525	Acarbose and validamycin biosynthesis	Metabolism; Biosynthesis of other secondary metabolites	289	110	Noctiluca scintillans	55	43.127
map01055	Biosynthesis of vancomycin group antibiotics	Metabolism; Metabolism of terpenoids and polyketides	359	145	Noctiluca scintillans	98	35.2205
map04113	Meiosis - yeast	Cellular Processes; Cell growth and death	15018	3722	Noctiluca scintillans	926	12.3469
map01054	Nonribosomal peptide structures	Metabolism; Metabolism of terpenoids and polyketides	78	24	Noctiluca scintillans	17	43.9928
map00998	Biosynthesis of various antibiotics	Metabolism; Biosynthesis of other secondary metabolites	280	52	Thalassiosira punctigera	21	11.5605
map00254	Aflatoxin biosynthesis	Metabolism; Biosynthesis of other secondary metabolites	2049	308	Thalassiosira punctigera	64	2.1412
map03030	DNA replication	Genetic Information Processing; Replication and repair	9960	1137	Noctiluca scintillans	380	6.66155
map03420	Nucleotide excision repair	Genetic Information Processing; Replication and repair	12943	1746	Noctiluca scintillans	393	4.239
map03430	Mismatch repair	Genetic Information Processing; Replication and repair	5597	675	Noctiluca scintillans	209	6.50046
map02010	ABC transporters	Environmental Information Processing; Membrane transport	6994	528	Noctiluca scintillans	215	3.32421
map04215	Apoptosis - multiple species	Cellular Processes; Cell growth and death	2777	551	Euglypha rotunda	127	1.62016
map04110	Cell cycle	Cellular Processes; Cell growth and death	25474	3872	Noctiluca scintillans	1091	6.82076
map04114	Oocyte meiosis	Cellular Processes; Cell growth and death	23385	4901	Noctiluca scintillans	1290	7.52413
map04540	Gap junction	Cellular Processes; Cellular community - eukaryotes	26868	17487	Noctiluca scintillans	855	3.44471
map04530	Tight junction	Cellular Processes; Cellular community - eukaryotes	50064	19971	Mnemiopsis leidyi	1059	6.36754
map04320	Dorso-ventral axis formation	Organismal Systems; Development and regeneration	6076	864	Noctiluca scintillans	230	5.18395
map04013	MAPK signaling pathway - fly	Environmental Information Processing; Signal transduction	11674	2712	Noctiluca scintillans	406	7.72155
map04520	Adherens junction	Cellular Processes; Cellular community - eukaryotes	21300	9262	Calanus sinicus	591	3.64234
map05216	Thyroid cancer	Human Diseases; Cancer: specific types	4791	421	Noctiluca scintillans	163	4.73257
map05412	Arrhythmogenic right ventricular cardiomyopathy	Human Diseases; Cardiovascular disease	16769	7802	Calanus sinicus	581	4.45952
map00195	Photosynthesis	Metabolism; Energy metabolism	10233	2617	Tripos fusus	194	0.217113
map04111	Cell cycle - yeast	Cellular Processes; Cell growth and death	16753	3092	Noctiluca scintillans	1057	11.4019
map04713	Circadian entrainment	Organismal Systems; Environmental adaptation	13030	2545	Noctiluca scintillans	841	7.47978
map04720	Long-term potentiation	Organismal Systems; Nervous system	12374	2894	Noctiluca scintillans	729	7.77665
map04010	MAPK signaling pathway	Environmental Information Processing; Signal transduction	23419	3518	Noctiluca scintillans	916	5.05667
map05416	Viral myocarditis	Human Diseases; Cardiovascular disease	24312	7974	Calanus sinicus	605	3.2375
map03022	Basal transcription factors	Genetic Information Processing; Transcription	4664	456	Noctiluca scintillans	141	3.48117
map04120	Ubiquitin mediated proteolysis	Genetic Information Processing; Folding, sorting and degradation	26506	5200	Noctiluca scintillans	1009	5.24509
map04392	Hippo signaling pathway - multiple species	Environmental Information Processing; Signal transduction	2867	717	Noctiluca scintillans	318	22.5043
map04710	Circadian rhythm	Organismal Systems; Environmental adaptation	4279	1174	Noctiluca scintillans	326	11.7977
map04711	Circadian rhythm - fly	Organismal Systems; Environmental adaptation	1274	426	Noctiluca scintillans	188	26.2748
map04391	Hippo signaling pathway - fly	Environmental Information Processing; Signal transduction	21203	8705	Calanus sinicus	573	3.42413
map03440	Homologous recombination	Genetic Information Processing; Replication and repair	4532	691	Noctiluca scintillans	212	8.13239
map03460	Fanconi anemia pathway	Genetic Information Processing; Replication and repair	4177	571	Noctiluca scintillans	164	6.78945
map04330	Notch signaling pathway	Environmental Information Processing; Signal transduction	5519	811	Mnemiopsis leidyi	139	1.93325
map01053	Biosynthesis of siderophore group nonribosomal peptides	Metabolism; Metabolism of terpenoids and polyketides	201	45	Noctiluca scintillans	31	11.8781
map02040	Flagellar assembly	Cellular Processes; Cell motility	101	7	Noctiluca scintillans	3	1.68819
map03070	Bacterial secretion system	Environmental Information Processing; Membrane transport	1851	119	Thalassiosira punctigera	25	0.91207
map05321	Inflammatory bowel disease	Human Diseases; Immune disease	382	25	Mnemiopsis leidyi	8	2.13467
map04730	Long-term depression	Organismal Systems; Nervous system	6159	1797	Noctiluca scintillans	560	16.3039
map03050	Proteasome	Genetic Information Processing; Folding, sorting and degradation	15131	2018	Noctiluca scintillans	223	4.11716
map02060	Phosphotransferase system (PTS)	Environmental Information Processing; Membrane transport	6	0	N/A	0	0
map04137	Mitophagy - animal	Cellular Processes; Transport and catabolism	13427	2532	Noctiluca scintillans	347	2.83215
map03010	Ribosome	Genetic Information Processing; Translation	120953	9112	Noctiluca scintillans	784	1.13227
map03060	Protein export	Genetic Information Processing; Folding, sorting and degradation	9617	900	Noctiluca scintillans	146	2.55363
map04341	Hedgehog signaling pathway - fly	Environmental Information Processing; Signal transduction	7509	2066	Noctiluca scintillans	638	9.34168
map04350	TGF-beta signaling pathway	Environmental Information Processing; Signal transduction	6906	1639	Noctiluca scintillans	340	11.5021
map04712	Circadian rhythm - plant	Organismal Systems; Environmental adaptation	1347	626	Noctiluca scintillans	118	10.6496
map03013	Nucleocytoplasmic transport	Genetic Information Processing; Translation	27856	5194	Noctiluca scintillans	852	2.67607
map03040	Spliceosome	Genetic Information Processing; Transcription	39223	5941	Noctiluca scintillans	1609	5.26056
map00984	Steroid degradation	Metabolism; Xenobiotics biodegradation and metabolism	18	2	Hemistasia phaeocysticola	2	1.56419
map03450	Non-homologous end-joining	Genetic Information Processing; Replication and repair	1828	81	Mnemiopsis leidyi	24	0.122748
map00785	Lipoic acid metabolism	Metabolism; Metabolism of cofactors and vitamins	856	180	Tripos fusus	35	1.60537
map04512	ECM-receptor interaction	Environmental Information Processing; Signaling molecules and interaction	6986	520	Mnemiopsis leidyi	97	1.42152
map05144	Malaria	Human Diseases; Infectious disease: parasitic	1489	177	Noctiluca scintillans	40	2.62024
map00904	Diterpenoid biosynthesis	Metabolism; Metabolism of terpenoids and polyketides	337	149	Noctiluca scintillans	119	32.8167
map05033	Nicotine addiction	Human Diseases; Substance dependence	939	56	Tripos fusus	16	1.02868
map04962	Vasopressin-regulated water reabsorption	Organismal Systems; Excretory system	6150	1210	Noctiluca scintillans	285	7.18055
map05414	Dilated cardiomyopathy	Human Diseases; Cardiovascular disease	31454	8717	Calanus sinicus	628	2.84976
map04060	Cytokine-cytokine receptor interaction	Environmental Information Processing; Signaling molecules and interaction	642	60	Mnemiopsis leidyi	33	4.97996
map04672	Intestinal immune network for IgA production	Organismal Systems; Immune system	35	3	Mnemiopsis leidyi	2	1.41357
map04950	Maturity onset diabetes of the young	Human Diseases; Endocrine and metabolic disease	938	31	Noctiluca scintillans	11	1.8596
map04130	SNARE interactions in vesicular transport	Genetic Information Processing; Folding, sorting and degradation	2910	107	Noctiluca scintillans	28	2.9807
map04814	Motor proteins	Cellular Processes; Cell motility	67461	26776	Noctiluca scintillans	1594	2.8213
map04061	Viral protein interaction with cytokine and cytokine receptor	Environmental Information Processing; Signaling molecules and interaction	21	0	N/A	0	0
map03265	Virion - Lyssavirus	Genetic Information Processing; Information processing in viruses	311	47	Mnemiopsis leidyi	37	9.0991
map00946	Degradation of flavonoids	Metabolism; Biosynthesis of other secondary metabolites	767	237	Noctiluca scintillans	134	37.2039
map00196	Photosynthesis - antenna proteins	Metabolism; Energy metabolism	2519	569	Tripos fusus	71	0.400636
map01057	Biosynthesis of type II polyketide products	Metabolism; Metabolism of terpenoids and polyketides	28	15	Noctiluca scintillans	10	28.9213
map04514	Cell adhesion molecules	Environmental Information Processing; Signaling molecules and interaction	2805	361	Mnemiopsis leidyi	171	6.70145
map03268	Virion - Orthopoxvirus	Genetic Information Processing; Information processing in viruses	32	0	N/A	0	0
map03260	Virion - Human immunodeficiency virus	Genetic Information Processing; Information processing in viruses	103	2	Crassostrea gigas	1	0.365272
map03264	Virion - Flavivirus	Genetic Information Processing; Information processing in viruses	103	2	Crassostrea gigas	1	0.365272
map00552	Teichoic acid biosynthesis	Metabolism; Glycan biosynthesis and metabolism	67	27	Noctiluca scintillans	16	36.5801
map00905	Brassinosteroid biosynthesis	Metabolism; Metabolism of terpenoids and polyketides	58	12	Noctiluca scintillans	7	27.5399
map03262	Virion - Coronavirus	Genetic Information Processing; Information processing in viruses	24	0	N/A	0	0
map05310	Asthma	Human Diseases; Immune disease	22	0	N/A	0	0
map00331	Clavulanic acid biosynthesis	Metabolism; Biosynthesis of other secondary metabolites	6	2	Tripos fusus	2	13.839
map00402	Benzoxazinoid biosynthesis	Metabolism; Biosynthesis of other secondary metabolites	41	16	Noctiluca scintillans	11	50.4474
map00943	Isoflavonoid biosynthesis	Metabolism; Biosynthesis of other secondary metabolites	3	0	N/A	0	0
map00073	Cutin, suberine and wax biosynthesis	Metabolism; Lipid metabolism	389	76	Noctiluca scintillans	33	11.8697
map04075	Plant hormone signal transduction	Environmental Information Processing; Signal transduction	1037	306	Noctiluca scintillans	216	29.2185
map00522	Biosynthesis of 12-, 14- and 16-membered macrolides	Metabolism; Metabolism of terpenoids and polyketides	30	15	Noctiluca scintillans	8	21.2081
map00902	Monoterpenoid biosynthesis	Metabolism; Metabolism of terpenoids and polyketides	17	0	N/A	0	0
map01059	Biosynthesis of enediyne antibiotics	Metabolism; Metabolism of terpenoids and polyketides	35	11	Noctiluca scintillans	10	59.4027
map01052	Type I polyketide structures	Metabolism; Metabolism of terpenoids and polyketides	66	18	Noctiluca scintillans	11	24.5584
map00404	Staurosporine biosynthesis	Metabolism; Biosynthesis of other secondary metabolites	93	13	Tripos fusus	4	1.58084
map00997	Biosynthesis of various other secondary metabolites	Metabolism; Biosynthesis of other secondary metabolites	8	0	N/A	0	0

## Sheet: pathway_grouped_shallow_tax
Group	Pathway_ID	Pathway_Name	Pathway_Class	TPM_pathway_sum	Biggest_Contributor	Max_TPM	TPM_Fraction_of_annotated
('April_2021', '120')	map00010	Glycolysis / Gluconeogenesis	Metabolism; Carbohydrate metabolism	4212.79	core-Noctilucales	1827.02	44.1222
('April_2021', '130')	map00010	Glycolysis / Gluconeogenesis	Metabolism; Carbohydrate metabolism	20784.4	Prymnesiophyceae	16763.7	81.4287
('April_2021', '330')	map00010	Glycolysis / Gluconeogenesis	Metabolism; Carbohydrate metabolism	12781	Prymnesiophyceae	10821.6	85.7072
('April_2021', 'ZG02')	map00010	Glycolysis / Gluconeogenesis	Metabolism; Carbohydrate metabolism	17972.4	Prymnesiophyceae	16272.4	91.1084
('August_2020', '120')	map00010	Glycolysis / Gluconeogenesis	Metabolism; Carbohydrate metabolism	7624.99	Diatomeae	5320.31	70.6762
('August_2020', '130')	map00010	Glycolysis / Gluconeogenesis	Metabolism; Carbohydrate metabolism	5770.13	Diatomeae	4678.18	82.5052
('August_2020', '330')	map00010	Glycolysis / Gluconeogenesis	Metabolism; Carbohydrate metabolism	6274.63	Diatomeae	4147.04	67.7657
('August_2020', '700')	map00010	Glycolysis / Gluconeogenesis	Metabolism; Carbohydrate metabolism	4463.89	Diatomeae	3157.85	72.0857
('August_2020', '780')	map00010	Glycolysis / Gluconeogenesis	Metabolism; Carbohydrate metabolism	6823.74	Diatomeae	4471	68.373
('August_2020', 'ZG02')	map00010	Glycolysis / Gluconeogenesis	Metabolism; Carbohydrate metabolism	6274.74	Diatomeae	4537.03	74.3757
('December_2020', '120')	map00010	Glycolysis / Gluconeogenesis	Metabolism; Carbohydrate metabolism	19888.8	Diatomeae	18518.4	93.8036
('December_2020', '130')	map00010	Glycolysis / Gluconeogenesis	Metabolism; Carbohydrate metabolism	12704.5	Diatomeae	11373.2	90.5247
('December_2020', '330')	map00010	Glycolysis / Gluconeogenesis	Metabolism; Carbohydrate metabolism	16720.8	Diatomeae	15073.6	91.2526
('December_2020', '700')	map00010	Glycolysis / Gluconeogenesis	Metabolism; Carbohydrate metabolism	10946.4	Diatomeae	9656.06	88.8212
('December_2020', '780')	map00010	Glycolysis / Gluconeogenesis	Metabolism; Carbohydrate metabolism	12047.4	Diatomeae	10449.9	87.9716
('December_2020', 'ZG02')	map00010	Glycolysis / Gluconeogenesis	Metabolism; Carbohydrate metabolism	18723.3	Diatomeae	17338.4	93.9683
('February_2021', '120')	map00010	Glycolysis / Gluconeogenesis	Metabolism; Carbohydrate metabolism	9689.92	Diatomeae	8209.52	86.0888
('February_2021', '130')	map00010	Glycolysis / Gluconeogenesis	Metabolism; Carbohydrate metabolism	8276.82	Diatomeae	6186.68	75.5806
('February_2021', '330')	map00010	Glycolysis / Gluconeogenesis	Metabolism; Carbohydrate metabolism	9617.1	Diatomeae	7757.12	84.7873
('February_2021', '700')	map00010	Glycolysis / Gluconeogenesis	Metabolism; Carbohydrate metabolism	5457.63	Diatomeae	4845.83	89.5082
('February_2021', '780')	map00010	Glycolysis / Gluconeogenesis	Metabolism; Carbohydrate metabolism	8293.3	Diatomeae	6650.75	81.4361
('January_2021', '130')	map00010	Glycolysis / Gluconeogenesis	Metabolism; Carbohydrate metabolism	5751.58	Diatomeae	4375.71	77.9387
('January_2021', '330')	map00010	Glycolysis / Gluconeogenesis	Metabolism; Carbohydrate metabolism	3357.99	Diatomeae	1627.64	49.5973
('January_2021', '700')	map00010	Glycolysis / Gluconeogenesis	Metabolism; Carbohydrate metabolism	3101.13	Diatomeae	2385.61	78.1641
('January_2021', '780')	map00010	Glycolysis / Gluconeogenesis	Metabolism; Carbohydrate metabolism	2751.05	Diatomeae	1153.04	43.0023
('January_2021', 'ZG02')	map00010	Glycolysis / Gluconeogenesis	Metabolism; Carbohydrate metabolism	3888.13	Diatomeae	2236.96	59.9704
('July_2020', '120')	map00010	Glycolysis / Gluconeogenesis	Metabolism; Carbohydrate metabolism	15283.7	Diatomeae	13957	93.7577
('July_2020', '130')	map00010	Glycolysis / Gluconeogenesis	Metabolism; Carbohydrate metabolism	35208.2	Diatomeae	34253.4	97.4074
('July_2020', '330')	map00010	Glycolysis / Gluconeogenesis	Metabolism; Carbohydrate metabolism	4884.56	Diatomeae	3655.83	76.8401
('July_2020', '700')	map00010	Glycolysis / Gluconeogenesis	Metabolism; Carbohydrate metabolism	4975.65	core-Noctilucales	3900.75	78.7061
('July_2020', '780')	map00010	Glycolysis / Gluconeogenesis	Metabolism; Carbohydrate metabolism	8164.83	Diatomeae	6741.71	84.0827
('July_2020', 'ZG02')	map00010	Glycolysis / Gluconeogenesis	Metabolism; Carbohydrate metabolism	5738.74	Diatomeae	4146.21	74.3637
('July_2021', '120')	map00010	Glycolysis / Gluconeogenesis	Metabolism; Carbohydrate metabolism	11929.3	Diatomeae	9882.07	84.8855
('July_2021', '130')	map00010	Glycolysis / Gluconeogenesis	Metabolism; Carbohydrate metabolism	4372.21	core-Noctilucales	1515.9	35.1561
('July_2021', '330')	map00010	Glycolysis / Gluconeogenesis	Metabolism; Carbohydrate metabolism	4523.36	core-Noctilucales	2540.2	57.1803
('July_2021', '700')	map00010	Glycolysis / Gluconeogenesis	Metabolism; Carbohydrate metabolism	7143.67	Diatomeae	4208.99	61.8707
('July_2021', '780')	map00010	Glycolysis / Gluconeogenesis	Metabolism; Carbohydrate metabolism	5678.29	Diatomeae	2646.29	48.1006
('July_2021', 'ZG02')	map00010	Glycolysis / Gluconeogenesis	Metabolism; Carbohydrate metabolism	11476.4	Diatomeae	9385.47	83.2019
('June_2021', '120')	map00010	Glycolysis / Gluconeogenesis	Metabolism; Carbohydrate metabolism	7509.04	Diatomeae	3044.79	41.6705
('June_2021', '130')	map00010	Glycolysis / Gluconeogenesis	Metabolism; Carbohydrate metabolism	10384.4	Diatomeae	5584.98	55.231
('June_2021', '330')	map00010	Glycolysis / Gluconeogenesis	Metabolism; Carbohydrate metabolism	22807.7	Diatomeae	21731.6	96.8398
('June_2021', '700')	map00010	Glycolysis / Gluconeogenesis	Metabolism; Carbohydrate metabolism	15365.9	Diatomeae	12712	83.7719
('June_2021', '780')	map00010	Glycolysis / Gluconeogenesis	Metabolism; Carbohydrate metabolism	12165.5	Diatomeae	9354.23	78.3413
('June_2021', 'ZG02')	map00010	Glycolysis / Gluconeogenesis	Metabolism; Carbohydrate metabolism	15833.7	Diatomeae	14624.6	94.3254
('May_2021', '120')	map00010	Glycolysis / Gluconeogenesis	Metabolism; Carbohydrate metabolism	2701.99	Diatomeae	884.105	36.3635
('May_2021', '130')	map00010	Glycolysis / Gluconeogenesis	Metabolism; Carbohydrate metabolism	9947.21	Diatomeae	7568.38	77.2415
('May_2021', '330')	map00010	Glycolysis / Gluconeogenesis	Metabolism; Carbohydrate metabolism	3618.97	core-Noctilucales	2361.36	66.689
('May_2021', '700')	map00010	Glycolysis / Gluconeogenesis	Metabolism; Carbohydrate metabolism	5144.44	Diatomeae	3317.14	66.4963
('May_2021', '780')	map00010	Glycolysis / Gluconeogenesis	Metabolism; Carbohydrate metabolism	4709.46	core-Noctilucales	2304.27	50.2497
('May_2021', 'ZG02')	map00010	Glycolysis / Gluconeogenesis	Metabolism; Carbohydrate metabolism	1495.19	Arthropoda	597.964	43.8296
('November_2020', '120')	map00010	Glycolysis / Gluconeogenesis	Metabolism; Carbohydrate metabolism	15375.9	Diatomeae	13857.1	91.1145
('November_2020', '130')	map00010	Glycolysis / Gluconeogenesis	Metabolism; Carbohydrate metabolism	14821.4	Diatomeae	13561.4	92.8402
('November_2020', '330')	map00010	Glycolysis / Gluconeogenesis	Metabolism; Carbohydrate metabolism	14412.4	Diatomeae	13019	91.516
('November_2020', '700')	map00010	Glycolysis / Gluconeogenesis	Metabolism; Carbohydrate metabolism	6267.95	Diatomeae	4405.46	71.1162
('November_2020', '780')	map00010	Glycolysis / Gluconeogenesis	Metabolism; Carbohydrate metabolism	6082.01	Diatomeae	3909.11	65.0213
('November_2020', 'ZG02')	map00010	Glycolysis / Gluconeogenesis	Metabolism; Carbohydrate metabolism	23226.2	Diatomeae	22149.3	95.8432
('September_2020', '120')	map00010	Glycolysis / Gluconeogenesis	Metabolism; Carbohydrate metabolism	16421.3	Diatomeae	14896.7	91.4144
('September_2020', '130')	map00010	Glycolysis / Gluconeogenesis	Metabolism; Carbohydrate metabolism	22239.8	Diatomeae	20548.1	92.8115
('September_2020', '330')	map00010	Glycolysis / Gluconeogenesis	Metabolism; Carbohydrate metabolism	17322.7	Diatomeae	15516.3	90.0862
('September_2020', '700')	map00010	Glycolysis / Gluconeogenesis	Metabolism; Carbohydrate metabolism	13233.4	Diatomeae	10950.2	83.4664
('September_2020', '780')	map00010	Glycolysis / Gluconeogenesis	Metabolism; Carbohydrate metabolism	9757.76	Diatomeae	7087.88	73.2298
('September_2020', 'ZG02')	map00010	Glycolysis / Gluconeogenesis	Metabolism; Carbohydrate metabolism	13773	Diatomeae	11999.2	88.0057
('April_2021', '120')	map00071	Fatty acid degradation	Metabolism; Lipid metabolism	1362.24	core-Noctilucales	781.883	59.0321
('April_2021', '130')	map00071	Fatty acid degradation	Metabolism; Lipid metabolism	516.36	Prymnesiophyceae	294.117	61.1658
('April_2021', '330')	map00071	Fatty acid degradation	Metabolism; Lipid metabolism	1120.23	Prymnesiophyceae	438.573	44.5723
('April_2021', 'ZG02')	map00071	Fatty acid degradation	Metabolism; Lipid metabolism	765.649	Prymnesiophyceae	455.465	64.4711
('August_2020', '120')	map00071	Fatty acid degradation	Metabolism; Lipid metabolism	1216.95	core-Noctilucales	595.876	51.6083
('August_2020', '130')	map00071	Fatty acid degradation	Metabolism; Lipid metabolism	686.075	Ctenophora	288.999	47.8828
('August_2020', '330')	map00071	Fatty acid degradation	Metabolism; Lipid metabolism	1060.46	Dinophyceae	232.261	25.2073
('August_2020', '700')	map00071	Fatty acid degradation	Metabolism; Lipid metabolism	832.234	Ctenophora	432.175	57.1856
('August_2020', '780')	map00071	Fatty acid degradation	Metabolism; Lipid metabolism	1489.73	Vertebrata	360.592	30.048
('August_2020', 'ZG02')	map00071	Fatty acid degradation	Metabolism; Lipid metabolism	980.16	Diatomeae	181.226	21.4148
('December_2020', '120')	map00071	Fatty acid degradation	Metabolism; Lipid metabolism	782.921	Arthropoda	234.27	35.6146
('December_2020', '130')	map00071	Fatty acid degradation	Metabolism; Lipid metabolism	599.641	Diatomeae	150.485	29.9729
('December_2020', '330')	map00071	Fatty acid degradation	Metabolism; Lipid metabolism	1059.24	Arthropoda	268.535	32.2646
('December_2020', '700')	map00071	Fatty acid degradation	Metabolism; Lipid metabolism	928.973	Arthropoda	528.704	62.9103
('December_2020', '780')	map00071	Fatty acid degradation	Metabolism; Lipid metabolism	924.485	core-Noctilucales	306.79	37.2354
('December_2020', 'ZG02')	map00071	Fatty acid degradation	Metabolism; Lipid metabolism	1078.55	Diatomeae	262.202	32.6673
('February_2021', '120')	map00071	Fatty acid degradation	Metabolism; Lipid metabolism	1161.45	Arthropoda	452.737	45.405
('February_2021', '130')	map00071	Fatty acid degradation	Metabolism; Lipid metabolism	1236.4	core-Noctilucales	507.559	43.647
('February_2021', '330')	map00071	Fatty acid degradation	Metabolism; Lipid metabolism	1998.16	Arthropoda	402.988	29.9704
('February_2021', '700')	map00071	Fatty acid degradation	Metabolism; Lipid metabolism	373.492	Arthropoda	114.681	33.6418
('February_2021', '780')	map00071	Fatty acid degradation	Metabolism; Lipid metabolism	1131.44	Arthropoda	328.17	31.909
('January_2021', '130')	map00071	Fatty acid degradation	Metabolism; Lipid metabolism	808.277	Arthropoda	333.048	51.0012
('January_2021', '330')	map00071	Fatty acid degradation	Metabolism; Lipid metabolism	1099.77	Arthropoda	853.085	82.712
('January_2021', '700')	map00071	Fatty acid degradation	Metabolism; Lipid metabolism	328.026	core-Noctilucales	74.7744	27.2976
('January_2021', '780')	map00071	Fatty acid degradation	Metabolism; Lipid metabolism	815.389	Arthropoda	277.682	36.369
('January_2021', 'ZG02')	map00071	Fatty acid degradation	Metabolism; Lipid metabolism	1004.33	Arthropoda	502.967	60.8212
('July_2020', '120')	map00071	Fatty acid degradation	Metabolism; Lipid metabolism	1048.48	Diatomeae	507.197	56.8968
('July_2020', '130')	map00071	Fatty acid degradation	Metabolism; Lipid metabolism	390.97	Diatomeae	206.151	56.9063
('July_2020', '330')	map00071	Fatty acid degradation	Metabolism; Lipid metabolism	724.544	core-Noctilucales	304.769	50.3713
('July_2020', '700')	map00071	Fatty acid degradation	Metabolism; Lipid metabolism	2078.1	core-Noctilucales	1941.28	94.079
('July_2020', '780')	map00071	Fatty acid degradation	Metabolism; Lipid metabolism	832.012	core-Noctilucales	347.468	46.5429
('July_2020', 'ZG02')	map00071	Fatty acid degradation	Metabolism; Lipid metabolism	910.983	core-Noctilucales	472.43	56.4685
('July_2021', '120')	map00071	Fatty acid degradation	Metabolism; Lipid metabolism	1198.36	Diatomeae	282.297	27.4687
('July_2021', '130')	map00071	Fatty acid degradation	Metabolism; Lipid metabolism	1317.91	core-Noctilucales	700.721	55.7048
('July_2021', '330')	map00071	Fatty acid degradation	Metabolism; Lipid metabolism	1535.63	core-Noctilucales	1096.89	75.6005
('July_2021', '700')	map00071	Fatty acid degradation	Metabolism; Lipid metabolism	1763.23	Vertebrata	276.701	19.0233
('July_2021', '780')	map00071	Fatty acid degradation	Metabolism; Lipid metabolism	1428.86	core-Noctilucales	637.438	50.01
('July_2021', 'ZG02')	map00071	Fatty acid degradation	Metabolism; Lipid metabolism	1228.64	core-Noctilucales	577.663	50.8678
('June_2021', '120')	map00071	Fatty acid degradation	Metabolism; Lipid metabolism	1995.51	core-Noctilucales	1298.57	70.4378
('June_2021', '130')	map00071	Fatty acid degradation	Metabolism; Lipid metabolism	1788.25	core-Noctilucales	853.6	52.7188
('June_2021', '330')	map00071	Fatty acid degradation	Metabolism; Lipid metabolism	809.045	Diatomeae	463.866	64.9716
('June_2021', '700')	map00071	Fatty acid degradation	Metabolism; Lipid metabolism	1297.72	core-Noctilucales	754.554	62.4578
('June_2021', '780')	map00071	Fatty acid degradation	Metabolism; Lipid metabolism	1329.8	core-Noctilucales	839.71	67.3596
('June_2021', 'ZG02')	map00071	Fatty acid degradation	Metabolism; Lipid metabolism	865.796	Diatomeae	395.069	51.9596
('May_2021', '120')	map00071	Fatty acid degradation	Metabolism; Lipid metabolism	1258.85	core-Noctilucales	176.591	19.9291
('May_2021', '130')	map00071	Fatty acid degradation	Metabolism; Lipid metabolism	1110.23	core-Noctilucales	593.605	59.785
('May_2021', '330')	map00071	Fatty acid degradation	Metabolism; Lipid metabolism	1594.15	core-Noctilucales	1024.4	69.5425
('May_2021', '700')	map00071	Fatty acid degradation	Metabolism; Lipid metabolism	970.698	core-Noctilucales	296.873	35.0187
('May_2021', '780')	map00071	Fatty acid degradation	Metabolism; Lipid metabolism	1419.18	core-Noctilucales	1062.02	78.9929
('May_2021', 'ZG02')	map00071	Fatty acid degradation	Metabolism; Lipid metabolism	852.182	Arthropoda	333.12	47.9561
('November_2020', '120')	map00071	Fatty acid degradation	Metabolism; Lipid metabolism	725.355	Diatomeae	232.801	40.2744
('November_2020', '130')	map00071	Fatty acid degradation	Metabolism; Lipid metabolism	1016.48	Diatomeae	227.724	28.9724
('November_2020', '330')	map00071	Fatty acid degradation	Metabolism; Lipid metabolism	856.439	Arthropoda	386.484	48.5418
('November_2020', '700')	map00071	Fatty acid degradation	Metabolism; Lipid metabolism	817.193	Arthropoda	357.778	47.1588
('November_2020', '780')	map00071	Fatty acid degradation	Metabolism; Lipid metabolism	1066.14	Arthropoda	438.345	43.5372
('November_2020', 'ZG02')	map00071	Fatty acid degradation	Metabolism; Lipid metabolism	810.471	Diatomeae	269.137	37.1814
('September_2020', '120')	map00071	Fatty acid degradation	Metabolism; Lipid metabolism	1039.44	Diatomeae	259.27	28.2573
('September_2020', '130')	map00071	Fatty acid degradation	Metabolism; Lipid metabolism	753.743	Diatomeae	192.175	28.1375
('September_2020', '330')	map00071	Fatty acid degradation	Metabolism; Lipid metabolism	987.478	Diatomeae	264.473	28.7208
('September_2020', '700')	map00071	Fatty acid degradation	Metabolism; Lipid metabolism	1041.96	Arthropoda	300.678	31.837
('September_2020', '780')	map00071	Fatty acid degradation	Metabolism; Lipid metabolism	1195.01	core-Noctilucales	481.182	43.0315
('September_2020', 'ZG02')	map00071	Fatty acid degradation	Metabolism; Lipid metabolism	1159.22	Diatomeae	297.396	28.6089
('April_2021', '120')	map00350	Tyrosine metabolism	Metabolism; Amino acid metabolism	726.485	core-Noctilucales	395.823	60.4725
('April_2021', '130')	map00350	Tyrosine metabolism	Metabolism; Amino acid metabolism	1084.33	Prymnesiophyceae	766.751	80.5971
('April_2021', '330')	map00350	Tyrosine metabolism	Metabolism; Amino acid metabolism	1979.87	Prymnesiophyceae	1509.15	84.4843
('April_2021', 'ZG02')	map00350	Tyrosine metabolism	Metabolism; Amino acid metabolism	2153.92	Prymnesiophyceae	1804.15	91.2078
('August_2020', '120')	map00350	Tyrosine metabolism	Metabolism; Amino acid metabolism	806.644	core-Noctilucales	310.463	43.7403
('August_2020', '130')	map00350	Tyrosine metabolism	Metabolism; Amino acid metabolism	614.574	Ctenophora	215.963	53.9716
('August_2020', '330')	map00350	Tyrosine metabolism	Metabolism; Amino acid metabolism	829.021	Dinophyceae	186.475	35.9972
('August_2020', '700')	map00350	Tyrosine metabolism	Metabolism; Amino acid metabolism	670.471	Ctenophora	367.931	68.6156
('August_2020', '780')	map00350	Tyrosine metabolism	Metabolism; Amino acid metabolism	2039.33	Brachiopoda	107.841	17.2599
('August_2020', 'ZG02')	map00350	Tyrosine metabolism	Metabolism; Amino acid metabolism	632.916	Diatomeae	111.197	23.1217
('December_2020', '120')	map00350	Tyrosine metabolism	Metabolism; Amino acid metabolism	359.68	Diatomeae	130.388	47.8476
('December_2020', '130')	map00350	Tyrosine metabolism	Metabolism; Amino acid metabolism	276.418	Diatomeae	93.3011	45.1721
('December_2020', '330')	map00350	Tyrosine metabolism	Metabolism; Amino acid metabolism	572.69	Diatomeae	186.476	43.592
('December_2020', '700')	map00350	Tyrosine metabolism	Metabolism; Amino acid metabolism	327.525	Arthropoda	136.173	47.1772
('December_2020', '780')	map00350	Tyrosine metabolism	Metabolism; Amino acid metabolism	537.371	core-Noctilucales	148.482	33.2645
('December_2020', 'ZG02')	map00350	Tyrosine metabolism	Metabolism; Amino acid metabolism	558.007	Diatomeae	132.401	33.3818
('February_2021', '120')	map00350	Tyrosine metabolism	Metabolism; Amino acid metabolism	495.188	Arthropoda	122.808	32.2808
('February_2021', '130')	map00350	Tyrosine metabolism	Metabolism; Amino acid metabolism	581.184	core-Noctilucales	230.766	43.5628
('February_2021', '330')	map00350	Tyrosine metabolism	Metabolism; Amino acid metabolism	962.949	Diatomeae	107.163	18.2477
('February_2021', '700')	map00350	Tyrosine metabolism	Metabolism; Amino acid metabolism	190.911	Diatomeae	62.1027	37.4681
('February_2021', '780')	map00350	Tyrosine metabolism	Metabolism; Amino acid metabolism	552.725	Diatomeae	122.734	26.7212
('January_2021', '130')	map00350	Tyrosine metabolism	Metabolism; Amino acid metabolism	396.09	Arthropoda	93.1736	29.9538
('January_2021', '330')	map00350	Tyrosine metabolism	Metabolism; Amino acid metabolism	475.918	Arthropoda	278.418	72.6
('January_2021', '700')	map00350	Tyrosine metabolism	Metabolism; Amino acid metabolism	164.79	core-Noctilucales	41.1861	27.8905
('January_2021', '780')	map00350	Tyrosine metabolism	Metabolism; Amino acid metabolism	407.468	core-Noctilucales	116.227	32.0514
('January_2021', 'ZG02')	map00350	Tyrosine metabolism	Metabolism; Amino acid metabolism	412.977	Arthropoda	133.731	46.2797
('July_2020', '120')	map00350	Tyrosine metabolism	Metabolism; Amino acid metabolism	654.523	Diatomeae	352.9	67.8881
('July_2020', '130')	map00350	Tyrosine metabolism	Metabolism; Amino acid metabolism	239.886	Diatomeae	168.374	80.7893
('July_2020', '330')	map00350	Tyrosine metabolism	Metabolism; Amino acid metabolism	396.974	core-Noctilucales	170.05	49.7932
('July_2020', '700')	map00350	Tyrosine metabolism	Metabolism; Amino acid metabolism	1015.94	core-Noctilucales	919.146	92.4782
('July_2020', '780')	map00350	Tyrosine metabolism	Metabolism; Amino acid metabolism	502.71	core-Noctilucales	178.762	40.9736
('July_2020', 'ZG02')	map00350	Tyrosine metabolism	Metabolism; Amino acid metabolism	519.688	core-Noctilucales	221.689	50.6207
('July_2021', '120')	map00350	Tyrosine metabolism	Metabolism; Amino acid metabolism	755.348	Diatomeae	174.417	35.5419
('July_2021', '130')	map00350	Tyrosine metabolism	Metabolism; Amino acid metabolism	654.938	core-Noctilucales	360.437	59.6285
('July_2021', '330')	map00350	Tyrosine metabolism	Metabolism; Amino acid metabolism	851.485	core-Noctilucales	579.794	72.1282
('July_2021', '700')	map00350	Tyrosine metabolism	Metabolism; Amino acid metabolism	809.188	core-Noctilucales	110.212	20.16
('July_2021', '780')	map00350	Tyrosine metabolism	Metabolism; Amino acid metabolism	773.942	core-Noctilucales	310.373	45.6
('July_2021', 'ZG02')	map00350	Tyrosine metabolism	Metabolism; Amino acid metabolism	721.719	core-Noctilucales	283.142	44.6261
('June_2021', '120')	map00350	Tyrosine metabolism	Metabolism; Amino acid metabolism	1077.37	core-Noctilucales	619.881	69.7486
('June_2021', '130')	map00350	Tyrosine metabolism	Metabolism; Amino acid metabolism	918.171	core-Noctilucales	433.653	54.7351
('June_2021', '330')	map00350	Tyrosine metabolism	Metabolism; Amino acid metabolism	567.29	Diatomeae	336.783	71.1912
('June_2021', '700')	map00350	Tyrosine metabolism	Metabolism; Amino acid metabolism	755.707	core-Noctilucales	376.273	54.7763
('June_2021', '780')	map00350	Tyrosine metabolism	Metabolism; Amino acid metabolism	823.472	core-Noctilucales	413.901	56.1637
('June_2021', 'ZG02')	map00350	Tyrosine metabolism	Metabolism; Amino acid metabolism	466.872	Diatomeae	206.917	53.9232
('May_2021', '120')	map00350	Tyrosine metabolism	Metabolism; Amino acid metabolism	676.754	Spirotrichea	116.854	23.7008
('May_2021', '130')	map00350	Tyrosine metabolism	Metabolism; Amino acid metabolism	650.259	core-Noctilucales	301.675	51.6126
('May_2021', '330')	map00350	Tyrosine metabolism	Metabolism; Amino acid metabolism	870.425	core-Noctilucales	543.63	68.5918
('May_2021', '700')	map00350	Tyrosine metabolism	Metabolism; Amino acid metabolism	482.219	core-Noctilucales	140.111	35.8439
('May_2021', '780')	map00350	Tyrosine metabolism	Metabolism; Amino acid metabolism	821.088	core-Noctilucales	552.224	73.8564
('May_2021', 'ZG02')	map00350	Tyrosine metabolism	Metabolism; Amino acid metabolism	470.688	Arthropoda	110.527	30.0901
('November_2020', '120')	map00350	Tyrosine metabolism	Metabolism; Amino acid metabolism	426.142	Diatomeae	197.064	56.7908
('November_2020', '130')	map00350	Tyrosine metabolism	Metabolism; Amino acid metabolism	505.698	Diatomeae	182.956	50.1605
('November_2020', '330')	map00350	Tyrosine metabolism	Metabolism; Amino acid metabolism	400.367	Diatomeae	132.799	38.8889
('November_2020', '700')	map00350	Tyrosine metabolism	Metabolism; Amino acid metabolism	410.529	Arthropoda	125.394	34.171
('November_2020', '780')	map00350	Tyrosine metabolism	Metabolism; Amino acid metabolism	506.633	core-Noctilucales	202.359	43.8426
('November_2020', 'ZG02')	map00350	Tyrosine metabolism	Metabolism; Amino acid metabolism	403.062	Diatomeae	173.707	52.2564
('September_2020', '120')	map00350	Tyrosine metabolism	Metabolism; Amino acid metabolism	609.657	Diatomeae	160.1	35.5007
('September_2020', '130')	map00350	Tyrosine metabolism	Metabolism; Amino acid metabolism	480.325	Diatomeae	224.816	51.8455
('September_2020', '330')	map00350	Tyrosine metabolism	Metabolism; Amino acid metabolism	562.168	Diatomeae	159.178	34.5454
('September_2020', '700')	map00350	Tyrosine metabolism	Metabolism; Amino acid metabolism	513.066	Arthropoda	113.817	24.9031
('September_2020', '780')	map00350	Tyrosine metabolism	Metabolism; Amino acid metabolism	561.201	core-Noctilucales	233.576	47.52
('September_2020', 'ZG02')	map00350	Tyrosine metabolism	Metabolism; Amino acid metabolism	691.02	Diatomeae	157.06	31.9754
('April_2021', '120')	map00620	Pyruvate metabolism	Metabolism; Carbohydrate metabolism	2038.62	core-Noctilucales	1165.34	58.8595
('April_2021', '130')	map00620	Pyruvate metabolism	Metabolism; Carbohydrate metabolism	4002.47	Prymnesiophyceae	3287.15	85.9356
('April_2021', '330')	map00620	Pyruvate metabolism	Metabolism; Carbohydrate metabolism	2408.65	Prymnesiophyceae	1546.75	68.2642
('April_2021', 'ZG02')	map00620	Pyruvate metabolism	Metabolism; Carbohydrate metabolism	2680.63	Prymnesiophyceae	2127.79	82.1234
('August_2020', '120')	map00620	Pyruvate metabolism	Metabolism; Carbohydrate metabolism	2310.66	core-Noctilucales	849.417	38.3191
('August_2020', '130')	map00620	Pyruvate metabolism	Metabolism; Carbohydrate metabolism	1344.03	Diatomeae	489.854	39.5565
('August_2020', '330')	map00620	Pyruvate metabolism	Metabolism; Carbohydrate metabolism	1773.47	Dinophyceae	456.232	27.9542
('August_2020', '700')	map00620	Pyruvate metabolism	Metabolism; Carbohydrate metabolism	1385.62	Ctenophora	576.992	44.0197
('August_2020', '780')	map00620	Pyruvate metabolism	Metabolism; Carbohydrate metabolism	2215.68	Diatomeae	444.041	22.8083
('August_2020', 'ZG02')	map00620	Pyruvate metabolism	Metabolism; Carbohydrate metabolism	1779.04	Diatomeae	608.378	38.3792
('December_2020', '120')	map00620	Pyruvate metabolism	Metabolism; Carbohydrate metabolism	2176.22	Diatomeae	1506.97	73.8809
('December_2020', '130')	map00620	Pyruvate metabolism	Metabolism; Carbohydrate metabolism	1743.61	Diatomeae	1081.49	67.865
('December_2020', '330')	map00620	Pyruvate metabolism	Metabolism; Carbohydrate metabolism	2426.13	Diatomeae	1525.5	68.9666
('December_2020', '700')	map00620	Pyruvate metabolism	Metabolism; Carbohydrate metabolism	1616.3	Diatomeae	656.003	42.9755
('December_2020', '780')	map00620	Pyruvate metabolism	Metabolism; Carbohydrate metabolism	2256.23	Diatomeae	1260.69	60.3788
('December_2020', 'ZG02')	map00620	Pyruvate metabolism	Metabolism; Carbohydrate metabolism	2421.12	Diatomeae	1548.2	72.2333
('February_2021', '120')	map00620	Pyruvate metabolism	Metabolism; Carbohydrate metabolism	2189.25	Diatomeae	1171.82	57.7931
('February_2021', '130')	map00620	Pyruvate metabolism	Metabolism; Carbohydrate metabolism	2142.03	Diatomeae	776.674	37.7115
('February_2021', '330')	map00620	Pyruvate metabolism	Metabolism; Carbohydrate metabolism	2749.57	Diatomeae	1128.32	52.5506
('February_2021', '700')	map00620	Pyruvate metabolism	Metabolism; Carbohydrate metabolism	682.374	Diatomeae	359.974	55.5612
('February_2021', '780')	map00620	Pyruvate metabolism	Metabolism; Carbohydrate metabolism	2077.05	Diatomeae	914.885	46.4974
('January_2021', '130')	map00620	Pyruvate metabolism	Metabolism; Carbohydrate metabolism	1411.97	Diatomeae	530.198	41.5453
('January_2021', '330')	map00620	Pyruvate metabolism	Metabolism; Carbohydrate metabolism	1542.91	Arthropoda	953.892	63.9472
('January_2021', '700')	map00620	Pyruvate metabolism	Metabolism; Carbohydrate metabolism	640.521	Diatomeae	205.84	35.4897
('January_2021', '780')	map00620	Pyruvate metabolism	Metabolism; Carbohydrate metabolism	1225.55	Arthropoda	408.944	34.7406
('January_2021', 'ZG02')	map00620	Pyruvate metabolism	Metabolism; Carbohydrate metabolism	1454.81	Arthropoda	538.692	42.7201
('July_2020', '120')	map00620	Pyruvate metabolism	Metabolism; Carbohydrate metabolism	3089.86	Diatomeae	2255.4	81.7258
('July_2020', '130')	map00620	Pyruvate metabolism	Metabolism; Carbohydrate metabolism	2817.88	Diatomeae	2534.52	91.3888
('July_2020', '330')	map00620	Pyruvate metabolism	Metabolism; Carbohydrate metabolism	1539.23	Diatomeae	689.859	50.7439
('July_2020', '700')	map00620	Pyruvate metabolism	Metabolism; Carbohydrate metabolism	2772.46	core-Noctilucales	2580.18	93.7627
('July_2020', '780')	map00620	Pyruvate metabolism	Metabolism; Carbohydrate metabolism	2148.71	Diatomeae	1236.65	62.4689
('July_2020', 'ZG02')	map00620	Pyruvate metabolism	Metabolism; Carbohydrate metabolism	1844.91	Diatomeae	765.635	45.8002
('July_2021', '120')	map00620	Pyruvate metabolism	Metabolism; Carbohydrate metabolism	2939.57	Diatomeae	1691.43	63.2677
('July_2021', '130')	map00620	Pyruvate metabolism	Metabolism; Carbohydrate metabolism	2039.38	core-Noctilucales	1033.65	52.1278
('July_2021', '330')	map00620	Pyruvate metabolism	Metabolism; Carbohydrate metabolism	2315.64	core-Noctilucales	1700.51	76.0033
('July_2021', '700')	map00620	Pyruvate metabolism	Metabolism; Carbohydrate metabolism	2650.08	Diatomeae	540.098	23.1745
('July_2021', '780')	map00620	Pyruvate metabolism	Metabolism; Carbohydrate metabolism	2173.27	core-Noctilucales	936.294	47.0823
('July_2021', 'ZG02')	map00620	Pyruvate metabolism	Metabolism; Carbohydrate metabolism	2520.16	Diatomeae	1323.61	56.3142
('June_2021', '120')	map00620	Pyruvate metabolism	Metabolism; Carbohydrate metabolism	3174.75	core-Noctilucales	1889.74	63.4321
('June_2021', '130')	map00620	Pyruvate metabolism	Metabolism; Carbohydrate metabolism	3433.42	core-Noctilucales	1182.31	37.0057
('June_2021', '330')	map00620	Pyruvate metabolism	Metabolism; Carbohydrate metabolism	3370.04	Diatomeae	2661.3	87.0649
('June_2021', '700')	map00620	Pyruvate metabolism	Metabolism; Carbohydrate metabolism	3010.47	Diatomeae	1459.16	51.4647
('June_2021', '780')	map00620	Pyruvate metabolism	Metabolism; Carbohydrate metabolism	3018.98	Diatomeae	1403.43	49.8852
('June_2021', 'ZG02')	map00620	Pyruvate metabolism	Metabolism; Carbohydrate metabolism	3034.5	Diatomeae	2194.73	80
('May_2021', '120')	map00620	Pyruvate metabolism	Metabolism; Carbohydrate metabolism	1724.8	Diatomeae	302.764	21.6403
('May_2021', '130')	map00620	Pyruvate metabolism	Metabolism; Carbohydrate metabolism	2475.1	Diatomeae	1127.55	49.1792
('May_2021', '330')	map00620	Pyruvate metabolism	Metabolism; Carbohydrate metabolism	2088.24	core-Noctilucales	1490.95	74.1959
('May_2021', '700')	map00620	Pyruvate metabolism	Metabolism; Carbohydrate metabolism	1632.19	core-Noctilucales	423.4	29.0718
('May_2021', '780')	map00620	Pyruvate metabolism	Metabolism; Carbohydrate metabolism	2197.36	core-Noctilucales	1510.47	72.2006
('May_2021', 'ZG02')	map00620	Pyruvate metabolism	Metabolism; Carbohydrate metabolism	1101.39	Arthropoda	434.515	47.0213
('November_2020', '120')	map00620	Pyruvate metabolism	Metabolism; Carbohydrate metabolism	2191.33	Diatomeae	1447.18	72.9365
('November_2020', '130')	map00620	Pyruvate metabolism	Metabolism; Carbohydrate metabolism	2464.6	Diatomeae	1583.07	71.1017
('November_2020', '330')	map00620	Pyruvate metabolism	Metabolism; Carbohydrate metabolism	2030.66	Diatomeae	1158.84	60.975
('November_2020', '700')	map00620	Pyruvate metabolism	Metabolism; Carbohydrate metabolism	1508.79	Arthropoda	530.697	36.6256
('November_2020', '780')	map00620	Pyruvate metabolism	Metabolism; Carbohydrate metabolism	1746.25	Arthropoda	613.053	36.6265
('November_2020', 'ZG02')	map00620	Pyruvate metabolism	Metabolism; Carbohydrate metabolism	2330.64	Diatomeae	1717.99	77.7094
('September_2020', '120')	map00620	Pyruvate metabolism	Metabolism; Carbohydrate metabolism	2103.64	Diatomeae	1150.25	57.5289
('September_2020', '130')	map00620	Pyruvate metabolism	Metabolism; Carbohydrate metabolism	2765.83	Diatomeae	1991.53	73.9153
('September_2020', '330')	map00620	Pyruvate metabolism	Metabolism; Carbohydrate metabolism	2566.48	Diatomeae	1560.3	63.103
('September_2020', '700')	map00620	Pyruvate metabolism	Metabolism; Carbohydrate metabolism	2214.26	Diatomeae	976.588	45.7753
('September_2020', '780')	map00620	Pyruvate metabolism	Metabolism; Carbohydrate metabolism	2089.18	Diatomeae	633.493	31.3556
('September_2020', 'ZG02')	map00620	Pyruvate metabolism	Metabolism; Carbohydrate metabolism	2442.09	Diatomeae	1317.77	57.7193
('April_2021', '120')	map00625	Chloroalkane and chloroalkene degradation	Metabolism; Xenobiotics biodegradation and metabolism	328.402	core-Noctilucales	229.679	72.0796
('April_2021', '130')	map00625	Chloroalkane and chloroalkene degradation	Metabolism; Xenobiotics biodegradation and metabolism	84.5528	Prymnesiophyceae	36.8609	46.729
('April_2021', '330')	map00625	Chloroalkane and chloroalkene degradation	Metabolism; Xenobiotics biodegradation and metabolism	187.772	Hemistasiidae	86.0666	51.1494
('April_2021', 'ZG02')	map00625	Chloroalkane and chloroalkene degradation	Metabolism; Xenobiotics biodegradation and metabolism	108.293	Prymnesiophyceae	37.9041	38.1632
('August_2020', '120')	map00625	Chloroalkane and chloroalkene degradation	Metabolism; Xenobiotics biodegradation and metabolism	332.519	core-Noctilucales	183.165	57.3722
('August_2020', '130')	map00625	Chloroalkane and chloroalkene degradation	Metabolism; Xenobiotics biodegradation and metabolism	189.115	Ctenophora	122.429	70.538
('August_2020', '330')	map00625	Chloroalkane and chloroalkene degradation	Metabolism; Xenobiotics biodegradation and metabolism	260.016	Dinophyceae	77.6516	34.8268
('August_2020', '700')	map00625	Chloroalkane and chloroalkene degradation	Metabolism; Xenobiotics biodegradation and metabolism	257.434	Ctenophora	179.99	72.8485
('August_2020', '780')	map00625	Chloroalkane and chloroalkene degradation	Metabolism; Xenobiotics biodegradation and metabolism	251.515	Vertebrata	52.5058	26.2224
('August_2020', 'ZG02')	map00625	Chloroalkane and chloroalkene degradation	Metabolism; Xenobiotics biodegradation and metabolism	190.772	Ctenophora	46.9604	29.0221
('December_2020', '120')	map00625	Chloroalkane and chloroalkene degradation	Metabolism; Xenobiotics biodegradation and metabolism	138.014	Diatomeae	26.3103	25.3085
('December_2020', '130')	map00625	Chloroalkane and chloroalkene degradation	Metabolism; Xenobiotics biodegradation and metabolism	131.268	Diatomeae	17.9037	16.8358
('December_2020', '330')	map00625	Chloroalkane and chloroalkene degradation	Metabolism; Xenobiotics biodegradation and metabolism	207.385	Diatomeae	49.1391	32.8129
('December_2020', '700')	map00625	Chloroalkane and chloroalkene degradation	Metabolism; Xenobiotics biodegradation and metabolism	145.992	Arthropoda	53.976	40.9942
('December_2020', '780')	map00625	Chloroalkane and chloroalkene degradation	Metabolism; Xenobiotics biodegradation and metabolism	198.924	core-Noctilucales	83.9448	47.34
('December_2020', 'ZG02')	map00625	Chloroalkane and chloroalkene degradation	Metabolism; Xenobiotics biodegradation and metabolism	199.56	Diatomeae	31.9092	26.7653
('February_2021', '120')	map00625	Chloroalkane and chloroalkene degradation	Metabolism; Xenobiotics biodegradation and metabolism	183.28	Diatomeae	38.4613	27.1656
('February_2021', '130')	map00625	Chloroalkane and chloroalkene degradation	Metabolism; Xenobiotics biodegradation and metabolism	245.293	core-Noctilucales	127.061	54.8623
('February_2021', '330')	map00625	Chloroalkane and chloroalkene degradation	Metabolism; Xenobiotics biodegradation and metabolism	376.096	Arthropoda	35.486	24.0371
('February_2021', '700')	map00625	Chloroalkane and chloroalkene degradation	Metabolism; Xenobiotics biodegradation and metabolism	67.8536	Diatomeae	24.5716	39.5081
('February_2021', '780')	map00625	Chloroalkane and chloroalkene degradation	Metabolism; Xenobiotics biodegradation and metabolism	199.699	Arthropoda	36.4789	20.0711
('January_2021', '130')	map00625	Chloroalkane and chloroalkene degradation	Metabolism; Xenobiotics biodegradation and metabolism	141.494	Arthropoda	26.5764	23.7628
('January_2021', '330')	map00625	Chloroalkane and chloroalkene degradation	Metabolism; Xenobiotics biodegradation and metabolism	142.562	Arthropoda	86.8414	64.0323
('January_2021', '700')	map00625	Chloroalkane and chloroalkene degradation	Metabolism; Xenobiotics biodegradation and metabolism	81.0259	Hemistasiidae	24.9475	35.125
('January_2021', '780')	map00625	Chloroalkane and chloroalkene degradation	Metabolism; Xenobiotics biodegradation and metabolism	169.531	core-Noctilucales	61.4255	38.4836
('January_2021', 'ZG02')	map00625	Chloroalkane and chloroalkene degradation	Metabolism; Xenobiotics biodegradation and metabolism	182.852	Arthropoda	54.8271	39.2257
('July_2020', '120')	map00625	Chloroalkane and chloroalkene degradation	Metabolism; Xenobiotics biodegradation and metabolism	196.833	Diatomeae	82.1573	49.0947
('July_2020', '130')	map00625	Chloroalkane and chloroalkene degradation	Metabolism; Xenobiotics biodegradation and metabolism	53.035	Diatomeae	23.6213	53.3552
('July_2020', '330')	map00625	Chloroalkane and chloroalkene degradation	Metabolism; Xenobiotics biodegradation and metabolism	180.517	core-Noctilucales	114.521	71.4643
('July_2020', '700')	map00625	Chloroalkane and chloroalkene degradation	Metabolism; Xenobiotics biodegradation and metabolism	563.2	core-Noctilucales	529.95	94.5907
('July_2020', '780')	map00625	Chloroalkane and chloroalkene degradation	Metabolism; Xenobiotics biodegradation and metabolism	178.299	core-Noctilucales	103.571	62.6875
('July_2020', 'ZG02')	map00625	Chloroalkane and chloroalkene degradation	Metabolism; Xenobiotics biodegradation and metabolism	220.927	core-Noctilucales	153.027	74.8778
('July_2021', '120')	map00625	Chloroalkane and chloroalkene degradation	Metabolism; Xenobiotics biodegradation and metabolism	244.828	core-Noctilucales	67.9606	31.9234
('July_2021', '130')	map00625	Chloroalkane and chloroalkene degradation	Metabolism; Xenobiotics biodegradation and metabolism	334.497	core-Noctilucales	207.435	63.4137
('July_2021', '330')	map00625	Chloroalkane and chloroalkene degradation	Metabolism; Xenobiotics biodegradation and metabolism	396.477	core-Noctilucales	308.519	81.1823
('July_2021', '700')	map00625	Chloroalkane and chloroalkene degradation	Metabolism; Xenobiotics biodegradation and metabolism	357.494	core-Noctilucales	60.5112	20.8201
('July_2021', '780')	map00625	Chloroalkane and chloroalkene degradation	Metabolism; Xenobiotics biodegradation and metabolism	339.885	core-Noctilucales	185.964	60.9459
('July_2021', 'ZG02')	map00625	Chloroalkane and chloroalkene degradation	Metabolism; Xenobiotics biodegradation and metabolism	253.366	core-Noctilucales	144.106	61.2753
('June_2021', '120')	map00625	Chloroalkane and chloroalkene degradation	Metabolism; Xenobiotics biodegradation and metabolism	486.29	core-Noctilucales	359.351	79.3152
('June_2021', '130')	map00625	Chloroalkane and chloroalkene degradation	Metabolism; Xenobiotics biodegradation and metabolism	439.681	core-Noctilucales	229.893	57.6674
('June_2021', '330')	map00625	Chloroalkane and chloroalkene degradation	Metabolism; Xenobiotics biodegradation and metabolism	163.043	Diatomeae	73.2557	51.1806
('June_2021', '700')	map00625	Chloroalkane and chloroalkene degradation	Metabolism; Xenobiotics biodegradation and metabolism	299.896	core-Noctilucales	207.981	73.5423
('June_2021', '780')	map00625	Chloroalkane and chloroalkene degradation	Metabolism; Xenobiotics biodegradation and metabolism	328.269	core-Noctilucales	234.438	75.2084
('June_2021', 'ZG02')	map00625	Chloroalkane and chloroalkene degradation	Metabolism; Xenobiotics biodegradation and metabolism	158.166	core-Noctilucales	64.6862	50.3085
('May_2021', '120')	map00625	Chloroalkane and chloroalkene degradation	Metabolism; Xenobiotics biodegradation and metabolism	256.694	core-Noctilucales	54.493	31.2965
('May_2021', '130')	map00625	Chloroalkane and chloroalkene degradation	Metabolism; Xenobiotics biodegradation and metabolism	259.111	core-Noctilucales	175.141	71.8404
('May_2021', '330')	map00625	Chloroalkane and chloroalkene degradation	Metabolism; Xenobiotics biodegradation and metabolism	363.276	core-Noctilucales	278.478	80.8589
('May_2021', '700')	map00625	Chloroalkane and chloroalkene degradation	Metabolism; Xenobiotics biodegradation and metabolism	206.62	core-Noctilucales	89.2934	48.9996
('May_2021', '780')	map00625	Chloroalkane and chloroalkene degradation	Metabolism; Xenobiotics biodegradation and metabolism	376.896	core-Noctilucales	291.233	82.012
('May_2021', 'ZG02')	map00625	Chloroalkane and chloroalkene degradation	Metabolism; Xenobiotics biodegradation and metabolism	165.038	core-Noctilucales	50.2985	42.4691
('November_2020', '120')	map00625	Chloroalkane and chloroalkene degradation	Metabolism; Xenobiotics biodegradation and metabolism	120.31	Diatomeae	43.6215	45.8186
('November_2020', '130')	map00625	Chloroalkane and chloroalkene degradation	Metabolism; Xenobiotics biodegradation and metabolism	217.131	Diatomeae	36.436	25.3695
('November_2020', '330')	map00625	Chloroalkane and chloroalkene degradation	Metabolism; Xenobiotics biodegradation and metabolism	150.542	Diatomeae	45.053	32.6684
('November_2020', '700')	map00625	Chloroalkane and chloroalkene degradation	Metabolism; Xenobiotics biodegradation and metabolism	156.594	core-Noctilucales	52.0659	33.851
('November_2020', '780')	map00625	Chloroalkane and chloroalkene degradation	Metabolism; Xenobiotics biodegradation and metabolism	213.044	core-Noctilucales	112.082	55.2451
('November_2020', 'ZG02')	map00625	Chloroalkane and chloroalkene degradation	Metabolism; Xenobiotics biodegradation and metabolism	150.604	Diatomeae	52.3	40.368
('September_2020', '120')	map00625	Chloroalkane and chloroalkene degradation	Metabolism; Xenobiotics biodegradation and metabolism	244.032	Diatomeae	60.6656	27.4865
('September_2020', '130')	map00625	Chloroalkane and chloroalkene degradation	Metabolism; Xenobiotics biodegradation and metabolism	142.271	Diatomeae	33.7491	25.5933
('September_2020', '330')	map00625	Chloroalkane and chloroalkene degradation	Metabolism; Xenobiotics biodegradation and metabolism	219.883	core-Noctilucales	54.4805	25.7828
('September_2020', '700')	map00625	Chloroalkane and chloroalkene degradation	Metabolism; Xenobiotics biodegradation and metabolism	221.439	core-Noctilucales	62.4602	30.5571
('September_2020', '780')	map00625	Chloroalkane and chloroalkene degradation	Metabolism; Xenobiotics biodegradation and metabolism	262.075	core-Noctilucales	116.22	47.2213
('September_2020', 'ZG02')	map00625	Chloroalkane and chloroalkene degradation	Metabolism; Xenobiotics biodegradation and metabolism	257.422	Diatomeae	66.7225	28.5631
('April_2021', '120')	map00626	Naphthalene degradation	Metabolism; Xenobiotics biodegradation and metabolism	110.405	core-Noctilucales	62.9334	60.9526
('April_2021', '130')	map00626	Naphthalene degradation	Metabolism; Xenobiotics biodegradation and metabolism	58.7668	Prymnesiophyceae	33.8077	67.1179
('April_2021', '330')	map00626	Naphthalene degradation	Metabolism; Xenobiotics biodegradation and metabolism	87.671	Prymnesiophyceae	34.3398	46.5018
('April_2021', 'ZG02')	map00626	Naphthalene degradation	Metabolism; Xenobiotics biodegradation and metabolism	69.8246	Prymnesiophyceae	33.985	55.3168
('August_2020', '120')	map00626	Naphthalene degradation	Metabolism; Xenobiotics biodegradation and metabolism	143.773	Ctenophora	65.9464	47.7813
('August_2020', '130')	map00626	Naphthalene degradation	Metabolism; Xenobiotics biodegradation and metabolism	97.3271	Ctenophora	82.7909	89.117
('August_2020', '330')	map00626	Naphthalene degradation	Metabolism; Xenobiotics biodegradation and metabolism	97.188	Dinophyceae	29.6903	36.6849
('August_2020', '700')	map00626	Naphthalene degradation	Metabolism; Xenobiotics biodegradation and metabolism	133.042	Ctenophora	116.589	90.2393
('August_2020', '780')	map00626	Naphthalene degradation	Metabolism; Xenobiotics biodegradation and metabolism	70.1607	Craspedida	14.5284	23.7518
('August_2020', 'ZG02')	map00626	Naphthalene degradation	Metabolism; Xenobiotics biodegradation and metabolism	85.9988	Ctenophora	23.7551	30.6792
('December_2020', '120')	map00626	Naphthalene degradation	Metabolism; Xenobiotics biodegradation and metabolism	70.7143	Diatomeae	22.0789	50.6413
('December_2020', '130')	map00626	Naphthalene degradation	Metabolism; Xenobiotics biodegradation and metabolism	50.918	Diatomeae	13.3052	44.1889
('December_2020', '330')	map00626	Naphthalene degradation	Metabolism; Xenobiotics biodegradation and metabolism	111.423	Diatomeae	32.8366	52.617
('December_2020', '700')	map00626	Naphthalene degradation	Metabolism; Xenobiotics biodegradation and metabolism	43.7275	Diatomeae	20.055	51.2243
('December_2020', '780')	map00626	Naphthalene degradation	Metabolism; Xenobiotics biodegradation and metabolism	69.1298	Diatomeae	20.1679	37.1252
('December_2020', 'ZG02')	map00626	Naphthalene degradation	Metabolism; Xenobiotics biodegradation and metabolism	112.029	Diatomeae	23.0783	43.2122
('February_2021', '120')	map00626	Naphthalene degradation	Metabolism; Xenobiotics biodegradation and metabolism	95.9029	Diatomeae	29.2258	48.9647
('February_2021', '130')	map00626	Naphthalene degradation	Metabolism; Xenobiotics biodegradation and metabolism	73.3516	core-Noctilucales	32.9346	48.8789
('February_2021', '330')	map00626	Naphthalene degradation	Metabolism; Xenobiotics biodegradation and metabolism	288.281	Diatomeae	24.9684	35.208
('February_2021', '700')	map00626	Naphthalene degradation	Metabolism; Xenobiotics biodegradation and metabolism	25.2558	Diatomeae	16.9939	76.7227
('February_2021', '780')	map00626	Naphthalene degradation	Metabolism; Xenobiotics biodegradation and metabolism	80.5422	Diatomeae	19.4768	27.6353
('January_2021', '130')	map00626	Naphthalene degradation	Metabolism; Xenobiotics biodegradation and metabolism	63.4076	Diatomeae	11.06	27.2322
('January_2021', '330')	map00626	Naphthalene degradation	Metabolism; Xenobiotics biodegradation and metabolism	40.5028	Arthropoda	19.4278	53.027
('January_2021', '700')	map00626	Naphthalene degradation	Metabolism; Xenobiotics biodegradation and metabolism	19.2629	core-Noctilucales	8.0182	42.0821
('January_2021', '780')	map00626	Naphthalene degradation	Metabolism; Xenobiotics biodegradation and metabolism	52.6743	core-Noctilucales	20.9001	41.878
('January_2021', 'ZG02')	map00626	Naphthalene degradation	Metabolism; Xenobiotics biodegradation and metabolism	76.231	Arthropoda	12.1092	31.247
('July_2020', '120')	map00626	Naphthalene degradation	Metabolism; Xenobiotics biodegradation and metabolism	102.982	Diatomeae	69.6664	71.4984
('July_2020', '130')	map00626	Naphthalene degradation	Metabolism; Xenobiotics biodegradation and metabolism	32.2522	Diatomeae	19.5923	73.2312
('July_2020', '330')	map00626	Naphthalene degradation	Metabolism; Xenobiotics biodegradation and metabolism	79.3623	core-Noctilucales	34.0854	51.7947
('July_2020', '700')	map00626	Naphthalene degradation	Metabolism; Xenobiotics biodegradation and metabolism	158.351	core-Noctilucales	152.591	96.5881
('July_2020', '780')	map00626	Naphthalene degradation	Metabolism; Xenobiotics biodegradation and metabolism	81.74	Diatomeae	35.1395	47.7547
('July_2020', 'ZG02')	map00626	Naphthalene degradation	Metabolism; Xenobiotics biodegradation and metabolism	80.5925	core-Noctilucales	36.9651	51.3534
('July_2021', '120')	map00626	Naphthalene degradation	Metabolism; Xenobiotics biodegradation and metabolism	100.627	Diatomeae	40.3722	43.2891
('July_2021', '130')	map00626	Naphthalene degradation	Metabolism; Xenobiotics biodegradation and metabolism	102.45	core-Noctilucales	59.2627	58.9777
('July_2021', '330')	map00626	Naphthalene degradation	Metabolism; Xenobiotics biodegradation and metabolism	106.804	core-Noctilucales	79.986	79.0302
('July_2021', '700')	map00626	Naphthalene degradation	Metabolism; Xenobiotics biodegradation and metabolism	105.232	Nematoda	34.7356	39.4375
('July_2021', '780')	map00626	Naphthalene degradation	Metabolism; Xenobiotics biodegradation and metabolism	101.204	core-Noctilucales	53.747	58.8387
('July_2021', 'ZG02')	map00626	Naphthalene degradation	Metabolism; Xenobiotics biodegradation and metabolism	103.446	Diatomeae	46.5676	50.0302
('June_2021', '120')	map00626	Naphthalene degradation	Metabolism; Xenobiotics biodegradation and metabolism	130.774	core-Noctilucales	89.1746	75.8601
('June_2021', '130')	map00626	Naphthalene degradation	Metabolism; Xenobiotics biodegradation and metabolism	129.012	core-Noctilucales	66.432	52.8765
('June_2021', '330')	map00626	Naphthalene degradation	Metabolism; Xenobiotics biodegradation and metabolism	94.4523	Diatomeae	60.3649	71.7821
('June_2021', '700')	map00626	Naphthalene degradation	Metabolism; Xenobiotics biodegradation and metabolism	98.5911	core-Noctilucales	51.7405	58.0003
('June_2021', '780')	map00626	Naphthalene degradation	Metabolism; Xenobiotics biodegradation and metabolism	102.612	core-Noctilucales	60.0782	63.6725
('June_2021', 'ZG02')	map00626	Naphthalene degradation	Metabolism; Xenobiotics biodegradation and metabolism	79.3618	Diatomeae	38.3327	60.3735
('May_2021', '120')	map00626	Naphthalene degradation	Metabolism; Xenobiotics biodegradation and metabolism	97.1227	core-Noctilucales	13.8214	29.7283
('May_2021', '130')	map00626	Naphthalene degradation	Metabolism; Xenobiotics biodegradation and metabolism	98.1472	core-Noctilucales	48.0444	56.7527
('May_2021', '330')	map00626	Naphthalene degradation	Metabolism; Xenobiotics biodegradation and metabolism	79.6676	core-Noctilucales	69.5158	87.752
('May_2021', '700')	map00626	Naphthalene degradation	Metabolism; Xenobiotics biodegradation and metabolism	71.933	core-Noctilucales	23.223	39.0829
('May_2021', '780')	map00626	Naphthalene degradation	Metabolism; Xenobiotics biodegradation and metabolism	109.276	core-Noctilucales	70.9925	72.1604
('May_2021', 'ZG02')	map00626	Naphthalene degradation	Metabolism; Xenobiotics biodegradation and metabolism	72.6696	core-Noctilucales	15.1252	45.5593
('November_2020', '120')	map00626	Naphthalene degradation	Metabolism; Xenobiotics biodegradation and metabolism	62.9881	Diatomeae	31.8343	69.3962
('November_2020', '130')	map00626	Naphthalene degradation	Metabolism; Xenobiotics biodegradation and metabolism	117.552	Diatomeae	28.6324	52.6062
('November_2020', '330')	map00626	Naphthalene degradation	Metabolism; Xenobiotics biodegradation and metabolism	67.1863	Diatomeae	30.2675	52.4569
('November_2020', '700')	map00626	Naphthalene degradation	Metabolism; Xenobiotics biodegradation and metabolism	45.3688	core-Noctilucales	18.6561	42.3413
('November_2020', '780')	map00626	Naphthalene degradation	Metabolism; Xenobiotics biodegradation and metabolism	56.6343	core-Noctilucales	32.9375	65.0573
('November_2020', 'ZG02')	map00626	Naphthalene degradation	Metabolism; Xenobiotics biodegradation and metabolism	85.1823	Diatomeae	35.3438	53.9397
('September_2020', '120')	map00626	Naphthalene degradation	Metabolism; Xenobiotics biodegradation and metabolism	90.7925	Diatomeae	35.747	42.3598
('September_2020', '130')	map00626	Naphthalene degradation	Metabolism; Xenobiotics biodegradation and metabolism	49.0833	Diatomeae	25.2184	55.2825
('September_2020', '330')	map00626	Naphthalene degradation	Metabolism; Xenobiotics biodegradation and metabolism	77.8796	Diatomeae	32.6094	44.1488
('September_2020', '700')	map00626	Naphthalene degradation	Metabolism; Xenobiotics biodegradation and metabolism	66.8474	core-Noctilucales	18.8332	32.4125
('September_2020', '780')	map00626	Naphthalene degradation	Metabolism; Xenobiotics biodegradation and metabolism	73.5203	core-Noctilucales	30.8666	45.1318
('September_2020', 'ZG02')	map00626	Naphthalene degradation	Metabolism; Xenobiotics biodegradation and metabolism	93.4745	Diatomeae	42.0395	49.6676
('April_2021', '120')	map00830	Retinol metabolism	Metabolism; Metabolism of cofactors and vitamins	532.815	core-Noctilucales	321.061	65.0971
('April_2021', '130')	map00830	Retinol metabolism	Metabolism; Metabolism of cofactors and vitamins	223.939	Prymnesiophyceae	115.44	65.4954
('April_2021', '330')	map00830	Retinol metabolism	Metabolism; Metabolism of cofactors and vitamins	393.018	Hemistasiidae	123.919	41.0392
('April_2021', 'ZG02')	map00830	Retinol metabolism	Metabolism; Metabolism of cofactors and vitamins	272.808	Prymnesiophyceae	126.395	58.9085
('August_2020', '120')	map00830	Retinol metabolism	Metabolism; Metabolism of cofactors and vitamins	505.759	core-Noctilucales	230.174	49.2934
('August_2020', '130')	map00830	Retinol metabolism	Metabolism; Metabolism of cofactors and vitamins	287.614	Ctenophora	189.207	74.8009
('August_2020', '330')	map00830	Retinol metabolism	Metabolism; Metabolism of cofactors and vitamins	422.354	Dinophyceae	116.963	35.8901
('August_2020', '700')	map00830	Retinol metabolism	Metabolism; Metabolism of cofactors and vitamins	372.687	Ctenophora	254.869	74.1768
('August_2020', '780')	map00830	Retinol metabolism	Metabolism; Metabolism of cofactors and vitamins	373.062	Vertebrata	53.3096	21.528
('August_2020', 'ZG02')	map00830	Retinol metabolism	Metabolism; Metabolism of cofactors and vitamins	352.453	Ctenophora	83.4384	30.9197
('December_2020', '120')	map00830	Retinol metabolism	Metabolism; Metabolism of cofactors and vitamins	270.797	Diatomeae	73.4304	41.8961
('December_2020', '130')	map00830	Retinol metabolism	Metabolism; Metabolism of cofactors and vitamins	205.409	Diatomeae	40.1253	30.5771
('December_2020', '330')	map00830	Retinol metabolism	Metabolism; Metabolism of cofactors and vitamins	322.552	Diatomeae	81.0813	40.1903
('December_2020', '700')	map00830	Retinol metabolism	Metabolism; Metabolism of cofactors and vitamins	253.615	Arthropoda	109.15	53.109
('December_2020', '780')	map00830	Retinol metabolism	Metabolism; Metabolism of cofactors and vitamins	431.091	core-Noctilucales	122.931	41.2871
('December_2020', 'ZG02')	map00830	Retinol metabolism	Metabolism; Metabolism of cofactors and vitamins	333.889	Diatomeae	78.1666	45.0465
('February_2021', '120')	map00830	Retinol metabolism	Metabolism; Metabolism of cofactors and vitamins	330.158	Diatomeae	76.9862	33.7246
('February_2021', '130')	map00830	Retinol metabolism	Metabolism; Metabolism of cofactors and vitamins	409.435	core-Noctilucales	175.09	50.2202
('February_2021', '330')	map00830	Retinol metabolism	Metabolism; Metabolism of cofactors and vitamins	542.74	Arthropoda	63.3253	29.9841
('February_2021', '700')	map00830	Retinol metabolism	Metabolism; Metabolism of cofactors and vitamins	109.152	Diatomeae	48.6562	50.988
('February_2021', '780')	map00830	Retinol metabolism	Metabolism; Metabolism of cofactors and vitamins	350.909	Arthropoda	77.0026	27.2774
('January_2021', '130')	map00830	Retinol metabolism	Metabolism; Metabolism of cofactors and vitamins	252.365	Arthropoda	61.2697	39.3679
('January_2021', '330')	map00830	Retinol metabolism	Metabolism; Metabolism of cofactors and vitamins	337.214	Arthropoda	223.094	80.4721
('January_2021', '700')	map00830	Retinol metabolism	Metabolism; Metabolism of cofactors and vitamins	89.1521	core-Noctilucales	24.3945	31.3481
('January_2021', '780')	map00830	Retinol metabolism	Metabolism; Metabolism of cofactors and vitamins	350.512	core-Noctilucales	96.942	35.2823
('January_2021', 'ZG02')	map00830	Retinol metabolism	Metabolism; Metabolism of cofactors and vitamins	269.671	Arthropoda	101.543	60.074
('July_2020', '120')	map00830	Retinol metabolism	Metabolism; Metabolism of cofactors and vitamins	448.186	Diatomeae	118.645	48.2267
('July_2020', '130')	map00830	Retinol metabolism	Metabolism; Metabolism of cofactors and vitamins	177.126	Diatomeae	122.329	82.4348
('July_2020', '330')	map00830	Retinol metabolism	Metabolism; Metabolism of cofactors and vitamins	298.192	core-Noctilucales	136.934	57.3511
('July_2020', '700')	map00830	Retinol metabolism	Metabolism; Metabolism of cofactors and vitamins	736.392	core-Noctilucales	649.813	88.7781
('July_2020', '780')	map00830	Retinol metabolism	Metabolism; Metabolism of cofactors and vitamins	413.318	core-Noctilucales	145.7	49.7419
('July_2020', 'ZG02')	map00830	Retinol metabolism	Metabolism; Metabolism of cofactors and vitamins	428.778	core-Noctilucales	185.504	58.6203
('July_2021', '120')	map00830	Retinol metabolism	Metabolism; Metabolism of cofactors and vitamins	453.578	Diatomeae	103.847	32.6401
('July_2021', '130')	map00830	Retinol metabolism	Metabolism; Metabolism of cofactors and vitamins	512.303	core-Noctilucales	275.613	57.158
('July_2021', '330')	map00830	Retinol metabolism	Metabolism; Metabolism of cofactors and vitamins	655.045	core-Noctilucales	450.295	73.4404
('July_2021', '700')	map00830	Retinol metabolism	Metabolism; Metabolism of cofactors and vitamins	544.677	core-Noctilucales	93.2641	24.6453
('July_2021', '780')	map00830	Retinol metabolism	Metabolism; Metabolism of cofactors and vitamins	550.118	core-Noctilucales	248.844	55.5678
('July_2021', 'ZG02')	map00830	Retinol metabolism	Metabolism; Metabolism of cofactors and vitamins	490.387	core-Noctilucales	230.305	59.575
('June_2021', '120')	map00830	Retinol metabolism	Metabolism; Metabolism of cofactors and vitamins	735.811	core-Noctilucales	465.947	72.4948
('June_2021', '130')	map00830	Retinol metabolism	Metabolism; Metabolism of cofactors and vitamins	671.958	core-Noctilucales	346.981	59.3951
('June_2021', '330')	map00830	Retinol metabolism	Metabolism; Metabolism of cofactors and vitamins	395.615	Diatomeae	112.681	55.0596
('June_2021', '700')	map00830	Retinol metabolism	Metabolism; Metabolism of cofactors and vitamins	523.833	core-Noctilucales	274.542	65.1016
('June_2021', '780')	map00830	Retinol metabolism	Metabolism; Metabolism of cofactors and vitamins	567.04	core-Noctilucales	313.386	67.0403
('June_2021', 'ZG02')	map00830	Retinol metabolism	Metabolism; Metabolism of cofactors and vitamins	373.723	core-Noctilucales	86.3292	43.0196
('May_2021', '120')	map00830	Retinol metabolism	Metabolism; Metabolism of cofactors and vitamins	350.927	core-Noctilucales	71.3041	32.8628
('May_2021', '130')	map00830	Retinol metabolism	Metabolism; Metabolism of cofactors and vitamins	447.817	core-Noctilucales	234.756	64.8921
('May_2021', '330')	map00830	Retinol metabolism	Metabolism; Metabolism of cofactors and vitamins	605.626	core-Noctilucales	391.638	68.8091
('May_2021', '700')	map00830	Retinol metabolism	Metabolism; Metabolism of cofactors and vitamins	337.924	core-Noctilucales	117.744	46.5404
('May_2021', '780')	map00830	Retinol metabolism	Metabolism; Metabolism of cofactors and vitamins	606.166	core-Noctilucales	415.799	74.8489
('May_2021', 'ZG02')	map00830	Retinol metabolism	Metabolism; Metabolism of cofactors and vitamins	267.963	Arthropoda	72.5566	38.21
('November_2020', '120')	map00830	Retinol metabolism	Metabolism; Metabolism of cofactors and vitamins	265.516	Diatomeae	69.0317	45.672
('November_2020', '130')	map00830	Retinol metabolism	Metabolism; Metabolism of cofactors and vitamins	436.853	Diatomeae	91.9875	38.783
('November_2020', '330')	map00830	Retinol metabolism	Metabolism; Metabolism of cofactors and vitamins	301.248	Arthropoda	98.7855	40.8074
('November_2020', '700')	map00830	Retinol metabolism	Metabolism; Metabolism of cofactors and vitamins	285.731	Arthropoda	90.8687	36.152
('November_2020', '780')	map00830	Retinol metabolism	Metabolism; Metabolism of cofactors and vitamins	410.681	core-Noctilucales	161.509	45.1943
('November_2020', 'ZG02')	map00830	Retinol metabolism	Metabolism; Metabolism of cofactors and vitamins	284.422	Diatomeae	91.7995	44.6843
('September_2020', '120')	map00830	Retinol metabolism	Metabolism; Metabolism of cofactors and vitamins	347.939	Diatomeae	99.5858	35.5371
('September_2020', '130')	map00830	Retinol metabolism	Metabolism; Metabolism of cofactors and vitamins	293.374	Diatomeae	133.573	50.5089
('September_2020', '330')	map00830	Retinol metabolism	Metabolism; Metabolism of cofactors and vitamins	344.769	Diatomeae	112.391	35.7382
('September_2020', '700')	map00830	Retinol metabolism	Metabolism; Metabolism of cofactors and vitamins	414.678	Arthropoda	106.341	28.9256
('September_2020', '780')	map00830	Retinol metabolism	Metabolism; Metabolism of cofactors and vitamins	432.314	core-Noctilucales	200.074	50.2258
('September_2020', 'ZG02')	map00830	Retinol metabolism	Metabolism; Metabolism of cofactors and vitamins	346.799	Diatomeae	124.428	41.2908
('April_2021', '120')	map00980	Metabolism of xenobiotics by cytochrome P450	Metabolism; Xenobiotics biodegradation and metabolism	1311.89	core-Noctilucales	819.923	73.5242
('April_2021', '130')	map00980	Metabolism of xenobiotics by cytochrome P450	Metabolism; Xenobiotics biodegradation and metabolism	1094.83	Prymnesiophyceae	900.743	89.2382
('April_2021', '330')	map00980	Metabolism of xenobiotics by cytochrome P450	Metabolism; Xenobiotics biodegradation and metabolism	1738.17	Prymnesiophyceae	1349.61	84.1034
('April_2021', 'ZG02')	map00980	Metabolism of xenobiotics by cytochrome P450	Metabolism; Xenobiotics biodegradation and metabolism	1871.15	Prymnesiophyceae	1523.78	90.895
('August_2020', '120')	map00980	Metabolism of xenobiotics by cytochrome P450	Metabolism; Xenobiotics biodegradation and metabolism	1112.37	core-Noctilucales	573.647	61.2434
('August_2020', '130')	map00980	Metabolism of xenobiotics by cytochrome P450	Metabolism; Xenobiotics biodegradation and metabolism	460.46	Ctenophora	200.384	64.4452
('August_2020', '330')	map00980	Metabolism of xenobiotics by cytochrome P450	Metabolism; Xenobiotics biodegradation and metabolism	728.107	Dinophyceae	143.515	32.5553
('August_2020', '700')	map00980	Metabolism of xenobiotics by cytochrome P450	Metabolism; Xenobiotics biodegradation and metabolism	611.152	Ctenophora	317.887	69.7735
('August_2020', '780')	map00980	Metabolism of xenobiotics by cytochrome P450	Metabolism; Xenobiotics biodegradation and metabolism	863.318	Diatomeae	90.5475	29.4096
('August_2020', 'ZG02')	map00980	Metabolism of xenobiotics by cytochrome P450	Metabolism; Xenobiotics biodegradation and metabolism	759.218	Diatomeae	148.263	30.8254
('December_2020', '120')	map00980	Metabolism of xenobiotics by cytochrome P450	Metabolism; Xenobiotics biodegradation and metabolism	514.409	Diatomeae	150.581	48.8985
('December_2020', '130')	map00980	Metabolism of xenobiotics by cytochrome P450	Metabolism; Xenobiotics biodegradation and metabolism	400.162	Diatomeae	109.769	46.4476
('December_2020', '330')	map00980	Metabolism of xenobiotics by cytochrome P450	Metabolism; Xenobiotics biodegradation and metabolism	565.234	Diatomeae	191.331	57.2595
('December_2020', '700')	map00980	Metabolism of xenobiotics by cytochrome P450	Metabolism; Xenobiotics biodegradation and metabolism	430.442	Arthropoda	179.029	53.8295
('December_2020', '780')	map00980	Metabolism of xenobiotics by cytochrome P450	Metabolism; Xenobiotics biodegradation and metabolism	862.861	core-Noctilucales	250.806	41.1052
('December_2020', 'ZG02')	map00980	Metabolism of xenobiotics by cytochrome P450	Metabolism; Xenobiotics biodegradation and metabolism	629.288	Diatomeae	168.609	51.9374
('February_2021', '120')	map00980	Metabolism of xenobiotics by cytochrome P450	Metabolism; Xenobiotics biodegradation and metabolism	691.168	Diatomeae	180.119	43.5725
('February_2021', '130')	map00980	Metabolism of xenobiotics by cytochrome P450	Metabolism; Xenobiotics biodegradation and metabolism	885.932	core-Noctilucales	386.213	55.8482
('February_2021', '330')	map00980	Metabolism of xenobiotics by cytochrome P450	Metabolism; Xenobiotics biodegradation and metabolism	849.83	Diatomeae	137.431	43.1721
('February_2021', '700')	map00980	Metabolism of xenobiotics by cytochrome P450	Metabolism; Xenobiotics biodegradation and metabolism	252.327	Diatomeae	96.317	50.7066
('February_2021', '780')	map00980	Metabolism of xenobiotics by cytochrome P450	Metabolism; Xenobiotics biodegradation and metabolism	762.849	Diatomeae	146.568	29.07
('January_2021', '130')	map00980	Metabolism of xenobiotics by cytochrome P450	Metabolism; Xenobiotics biodegradation and metabolism	608.204	Arthropoda	163.366	48.7718
('January_2021', '330')	map00980	Metabolism of xenobiotics by cytochrome P450	Metabolism; Xenobiotics biodegradation and metabolism	850.532	Arthropoda	549.849	85.899
('January_2021', '700')	map00980	Metabolism of xenobiotics by cytochrome P450	Metabolism; Xenobiotics biodegradation and metabolism	161.159	core-Noctilucales	55.7604	43.9479
('January_2021', '780')	map00980	Metabolism of xenobiotics by cytochrome P450	Metabolism; Xenobiotics biodegradation and metabolism	928.893	core-Noctilucales	193.793	31.588
('January_2021', 'ZG02')	map00980	Metabolism of xenobiotics by cytochrome P450	Metabolism; Xenobiotics biodegradation and metabolism	560.044	Arthropoda	224.346	69.3771
('July_2020', '120')	map00980	Metabolism of xenobiotics by cytochrome P450	Metabolism; Xenobiotics biodegradation and metabolism	882.497	Diatomeae	342.558	63.7334
('July_2020', '130')	map00980	Metabolism of xenobiotics by cytochrome P450	Metabolism; Xenobiotics biodegradation and metabolism	370.271	Diatomeae	227.33	79.9775
('July_2020', '330')	map00980	Metabolism of xenobiotics by cytochrome P450	Metabolism; Xenobiotics biodegradation and metabolism	630.964	core-Noctilucales	314.263	66.8507
('July_2020', '700')	map00980	Metabolism of xenobiotics by cytochrome P450	Metabolism; Xenobiotics biodegradation and metabolism	1943.45	core-Noctilucales	1766.06	95.0099
('July_2020', '780')	map00980	Metabolism of xenobiotics by cytochrome P450	Metabolism; Xenobiotics biodegradation and metabolism	730.235	core-Noctilucales	335.851	60.7564
('July_2020', 'ZG02')	map00980	Metabolism of xenobiotics by cytochrome P450	Metabolism; Xenobiotics biodegradation and metabolism	909.861	core-Noctilucales	485.16	68.7122
('July_2021', '120')	map00980	Metabolism of xenobiotics by cytochrome P450	Metabolism; Xenobiotics biodegradation and metabolism	908.829	Diatomeae	262.949	46.1402
('July_2021', '130')	map00980	Metabolism of xenobiotics by cytochrome P450	Metabolism; Xenobiotics biodegradation and metabolism	1119.92	core-Noctilucales	735.387	77.0187
('July_2021', '330')	map00980	Metabolism of xenobiotics by cytochrome P450	Metabolism; Xenobiotics biodegradation and metabolism	1602.1	core-Noctilucales	1269.17	88.7172
('July_2021', '700')	map00980	Metabolism of xenobiotics by cytochrome P450	Metabolism; Xenobiotics biodegradation and metabolism	1024.96	core-Noctilucales	194.579	41.2187
('July_2021', '780')	map00980	Metabolism of xenobiotics by cytochrome P450	Metabolism; Xenobiotics biodegradation and metabolism	1238.75	core-Noctilucales	672.761	72.1344
('July_2021', 'ZG02')	map00980	Metabolism of xenobiotics by cytochrome P450	Metabolism; Xenobiotics biodegradation and metabolism	1058.14	core-Noctilucales	581.477	67.1835
('June_2021', '120')	map00980	Metabolism of xenobiotics by cytochrome P450	Metabolism; Xenobiotics biodegradation and metabolism	1769.5	core-Noctilucales	1337.32	89.9841
('June_2021', '130')	map00980	Metabolism of xenobiotics by cytochrome P450	Metabolism; Xenobiotics biodegradation and metabolism	1278.35	core-Noctilucales	760.513	77.1183
('June_2021', '330')	map00980	Metabolism of xenobiotics by cytochrome P450	Metabolism; Xenobiotics biodegradation and metabolism	745.032	Diatomeae	305.392	62.0086
('June_2021', '700')	map00980	Metabolism of xenobiotics by cytochrome P450	Metabolism; Xenobiotics biodegradation and metabolism	1192.94	core-Noctilucales	757.64	74.2717
('June_2021', '780')	map00980	Metabolism of xenobiotics by cytochrome P450	Metabolism; Xenobiotics biodegradation and metabolism	1314.46	core-Noctilucales	856.39	74.9892
('June_2021', 'ZG02')	map00980	Metabolism of xenobiotics by cytochrome P450	Metabolism; Xenobiotics biodegradation and metabolism	780.573	core-Noctilucales	231.136	45.3414
('May_2021', '120')	map00980	Metabolism of xenobiotics by cytochrome P450	Metabolism; Xenobiotics biodegradation and metabolism	961.206	core-Noctilucales	158.708	37.7297
('May_2021', '130')	map00980	Metabolism of xenobiotics by cytochrome P450	Metabolism; Xenobiotics biodegradation and metabolism	1056.26	core-Noctilucales	650.674	75.9832
('May_2021', '330')	map00980	Metabolism of xenobiotics by cytochrome P450	Metabolism; Xenobiotics biodegradation and metabolism	1641.07	core-Noctilucales	1109.92	80.4255
('May_2021', '700')	map00980	Metabolism of xenobiotics by cytochrome P450	Metabolism; Xenobiotics biodegradation and metabolism	762.768	core-Noctilucales	260.087	57.9168
('May_2021', '780')	map00980	Metabolism of xenobiotics by cytochrome P450	Metabolism; Xenobiotics biodegradation and metabolism	1527.14	core-Noctilucales	1052.66	81.3782
('May_2021', 'ZG02')	map00980	Metabolism of xenobiotics by cytochrome P450	Metabolism; Xenobiotics biodegradation and metabolism	655.4	Arthropoda	185.816	45.1536
('November_2020', '120')	map00980	Metabolism of xenobiotics by cytochrome P450	Metabolism; Xenobiotics biodegradation and metabolism	511.092	Diatomeae	137.968	42.0092
('November_2020', '130')	map00980	Metabolism of xenobiotics by cytochrome P450	Metabolism; Xenobiotics biodegradation and metabolism	806.493	Diatomeae	197.648	45.9721
('November_2020', '330')	map00980	Metabolism of xenobiotics by cytochrome P450	Metabolism; Xenobiotics biodegradation and metabolism	611.278	Arthropoda	227.775	50.9002
('November_2020', '700')	map00980	Metabolism of xenobiotics by cytochrome P450	Metabolism; Xenobiotics biodegradation and metabolism	625.479	Arthropoda	223.291	42.9629
('November_2020', '780')	map00980	Metabolism of xenobiotics by cytochrome P450	Metabolism; Xenobiotics biodegradation and metabolism	857.316	core-Noctilucales	341.114	49.6507
('November_2020', 'ZG02')	map00980	Metabolism of xenobiotics by cytochrome P450	Metabolism; Xenobiotics biodegradation and metabolism	474.537	Diatomeae	217.19	63.1201
('September_2020', '120')	map00980	Metabolism of xenobiotics by cytochrome P450	Metabolism; Xenobiotics biodegradation and metabolism	729.192	Diatomeae	174.851	42.9167
('September_2020', '130')	map00980	Metabolism of xenobiotics by cytochrome P450	Metabolism; Xenobiotics biodegradation and metabolism	519.119	Diatomeae	201.312	50.7264
('September_2020', '330')	map00980	Metabolism of xenobiotics by cytochrome P450	Metabolism; Xenobiotics biodegradation and metabolism	800.454	Diatomeae	243.79	41.8641
('September_2020', '700')	map00980	Metabolism of xenobiotics by cytochrome P450	Metabolism; Xenobiotics biodegradation and metabolism	818.488	core-Noctilucales	193.228	31.1344
('September_2020', '780')	map00980	Metabolism of xenobiotics by cytochrome P450	Metabolism; Xenobiotics biodegradation and metabolism	918.493	core-Noctilucales	406.566	54.8103
('September_2020', 'ZG02')	map00980	Metabolism of xenobiotics by cytochrome P450	Metabolism; Xenobiotics biodegradation and metabolism	778.402	Diatomeae	246.64	44.6267
('April_2021', '120')	map00982	Drug metabolism - cytochrome P450	Metabolism; Xenobiotics biodegradation and metabolism	1354.16	core-Noctilucales	826.314	73.6488
('April_2021', '130')	map00982	Drug metabolism - cytochrome P450	Metabolism; Xenobiotics biodegradation and metabolism	1549.57	Prymnesiophyceae	1059.21	90.1503
('April_2021', '330')	map00982	Drug metabolism - cytochrome P450	Metabolism; Xenobiotics biodegradation and metabolism	2728.66	Prymnesiophyceae	2206.56	90.278
('April_2021', 'ZG02')	map00982	Drug metabolism - cytochrome P450	Metabolism; Xenobiotics biodegradation and metabolism	3132.81	Prymnesiophyceae	2594.38	94.4376
('August_2020', '120')	map00982	Drug metabolism - cytochrome P450	Metabolism; Xenobiotics biodegradation and metabolism	1471.29	core-Noctilucales	584.949	63.1739
('August_2020', '130')	map00982	Drug metabolism - cytochrome P450	Metabolism; Xenobiotics biodegradation and metabolism	574.942	Ctenophora	172.922	63.5501
('August_2020', '330')	map00982	Drug metabolism - cytochrome P450	Metabolism; Xenobiotics biodegradation and metabolism	966.483	Dinophyceae	164.606	37.613
('August_2020', '700')	map00982	Drug metabolism - cytochrome P450	Metabolism; Xenobiotics biodegradation and metabolism	640.565	Ctenophora	267.647	65.9178
('August_2020', '780')	map00982	Drug metabolism - cytochrome P450	Metabolism; Xenobiotics biodegradation and metabolism	2130.01	Brachiopoda	104.686	26.2071
('August_2020', 'ZG02')	map00982	Drug metabolism - cytochrome P450	Metabolism; Xenobiotics biodegradation and metabolism	1390.98	Diatomeae	129.473	27.3255
('December_2020', '120')	map00982	Drug metabolism - cytochrome P450	Metabolism; Xenobiotics biodegradation and metabolism	689.786	Diatomeae	118.183	42.6209
('December_2020', '130')	map00982	Drug metabolism - cytochrome P450	Metabolism; Xenobiotics biodegradation and metabolism	444.722	Diatomeae	88.1305	41.5796
('December_2020', '330')	map00982	Drug metabolism - cytochrome P450	Metabolism; Xenobiotics biodegradation and metabolism	596.961	Diatomeae	161.926	53.4742
('December_2020', '700')	map00982	Drug metabolism - cytochrome P450	Metabolism; Xenobiotics biodegradation and metabolism	426.607	Arthropoda	172.481	55.3101
('December_2020', '780')	map00982	Drug metabolism - cytochrome P450	Metabolism; Xenobiotics biodegradation and metabolism	1189.17	core-Noctilucales	270.748	44.0085
('December_2020', 'ZG02')	map00982	Drug metabolism - cytochrome P450	Metabolism; Xenobiotics biodegradation and metabolism	700.094	Diatomeae	137.557	45.5746
('February_2021', '120')	map00982	Drug metabolism - cytochrome P450	Metabolism; Xenobiotics biodegradation and metabolism	653.802	Diatomeae	154.54	40.6891
('February_2021', '130')	map00982	Drug metabolism - cytochrome P450	Metabolism; Xenobiotics biodegradation and metabolism	858.082	core-Noctilucales	395.056	59.5227
('February_2021', '330')	map00982	Drug metabolism - cytochrome P450	Metabolism; Xenobiotics biodegradation and metabolism	832.709	Diatomeae	116.878	39.9185
('February_2021', '700')	map00982	Drug metabolism - cytochrome P450	Metabolism; Xenobiotics biodegradation and metabolism	213.731	Diatomeae	66.4206	42.8654
('February_2021', '780')	map00982	Drug metabolism - cytochrome P450	Metabolism; Xenobiotics biodegradation and metabolism	721.019	Diatomeae	121.169	25.82
('January_2021', '130')	map00982	Drug metabolism - cytochrome P450	Metabolism; Xenobiotics biodegradation and metabolism	594.223	Arthropoda	157.865	49.248
('January_2021', '330')	map00982	Drug metabolism - cytochrome P450	Metabolism; Xenobiotics biodegradation and metabolism	894.869	Arthropoda	560.611	86.2247
('January_2021', '700')	map00982	Drug metabolism - cytochrome P450	Metabolism; Xenobiotics biodegradation and metabolism	155.933	core-Noctilucales	56.8586	46.6505
('January_2021', '780')	map00982	Drug metabolism - cytochrome P450	Metabolism; Xenobiotics biodegradation and metabolism	917.814	core-Noctilucales	205.004	33.4099
('January_2021', 'ZG02')	map00982	Drug metabolism - cytochrome P450	Metabolism; Xenobiotics biodegradation and metabolism	543.677	Arthropoda	200.756	66.9058
('July_2020', '120')	map00982	Drug metabolism - cytochrome P450	Metabolism; Xenobiotics biodegradation and metabolism	928.044	Diatomeae	324.813	61.9948
('July_2020', '130')	map00982	Drug metabolism - cytochrome P450	Metabolism; Xenobiotics biodegradation and metabolism	323.725	Diatomeae	186.683	79.6487
('July_2020', '330')	map00982	Drug metabolism - cytochrome P450	Metabolism; Xenobiotics biodegradation and metabolism	824.213	core-Noctilucales	312.187	66.723
('July_2020', '700')	map00982	Drug metabolism - cytochrome P450	Metabolism; Xenobiotics biodegradation and metabolism	1990.66	core-Noctilucales	1781.16	94.3079
('July_2020', '780')	map00982	Drug metabolism - cytochrome P450	Metabolism; Xenobiotics biodegradation and metabolism	1182.34	core-Noctilucales	335.044	59.963
('July_2020', 'ZG02')	map00982	Drug metabolism - cytochrome P450	Metabolism; Xenobiotics biodegradation and metabolism	1078.54	core-Noctilucales	481.967	70.1577
('July_2021', '120')	map00982	Drug metabolism - cytochrome P450	Metabolism; Xenobiotics biodegradation and metabolism	1230.44	Diatomeae	244.874	41.5256
('July_2021', '130')	map00982	Drug metabolism - cytochrome P450	Metabolism; Xenobiotics biodegradation and metabolism	1130.73	core-Noctilucales	723.386	76.5541
('July_2021', '330')	map00982	Drug metabolism - cytochrome P450	Metabolism; Xenobiotics biodegradation and metabolism	1638.31	core-Noctilucales	1260.68	87.4216
('July_2021', '700')	map00982	Drug metabolism - cytochrome P450	Metabolism; Xenobiotics biodegradation and metabolism	1044.91	core-Noctilucales	206.34	45.4017
('July_2021', '780')	map00982	Drug metabolism - cytochrome P450	Metabolism; Xenobiotics biodegradation and metabolism	1243.01	core-Noctilucales	680.224	71.7152
('July_2021', 'ZG02')	map00982	Drug metabolism - cytochrome P450	Metabolism; Xenobiotics biodegradation and metabolism	1141.07	core-Noctilucales	589.196	68.3882
('June_2021', '120')	map00982	Drug metabolism - cytochrome P450	Metabolism; Xenobiotics biodegradation and metabolism	1891.49	core-Noctilucales	1343.6	89.5453
('June_2021', '130')	map00982	Drug metabolism - cytochrome P450	Metabolism; Xenobiotics biodegradation and metabolism	1386.03	core-Noctilucales	814.867	77.9921
('June_2021', '330')	map00982	Drug metabolism - cytochrome P450	Metabolism; Xenobiotics biodegradation and metabolism	1585	Diatomeae	261.634	50.0479
('June_2021', '700')	map00982	Drug metabolism - cytochrome P450	Metabolism; Xenobiotics biodegradation and metabolism	1571.52	core-Noctilucales	762.089	72.9206
('June_2021', '780')	map00982	Drug metabolism - cytochrome P450	Metabolism; Xenobiotics biodegradation and metabolism	1531.24	core-Noctilucales	875.398	74.589
('June_2021', 'ZG02')	map00982	Drug metabolism - cytochrome P450	Metabolism; Xenobiotics biodegradation and metabolism	1465.87	core-Noctilucales	227.44	41.5548
('May_2021', '120')	map00982	Drug metabolism - cytochrome P450	Metabolism; Xenobiotics biodegradation and metabolism	902.963	core-Noctilucales	170.517	43.0581
('May_2021', '130')	map00982	Drug metabolism - cytochrome P450	Metabolism; Xenobiotics biodegradation and metabolism	1043.57	core-Noctilucales	654.876	78.0207
('May_2021', '330')	map00982	Drug metabolism - cytochrome P450	Metabolism; Xenobiotics biodegradation and metabolism	1630.73	core-Noctilucales	1137.33	81.5932
('May_2021', '700')	map00982	Drug metabolism - cytochrome P450	Metabolism; Xenobiotics biodegradation and metabolism	1108.45	core-Noctilucales	273.358	50.6839
('May_2021', '780')	map00982	Drug metabolism - cytochrome P450	Metabolism; Xenobiotics biodegradation and metabolism	1567.54	core-Noctilucales	1068.85	82.7956
('May_2021', 'ZG02')	map00982	Drug metabolism - cytochrome P450	Metabolism; Xenobiotics biodegradation and metabolism	624.992	core-Noctilucales	181.232	46.0215
('November_2020', '120')	map00982	Drug metabolism - cytochrome P450	Metabolism; Xenobiotics biodegradation and metabolism	746.598	Diatomeae	118.232	35.3465
('November_2020', '130')	map00982	Drug metabolism - cytochrome P450	Metabolism; Xenobiotics biodegradation and metabolism	812.395	Diatomeae	153.828	39.3139
('November_2020', '330')	map00982	Drug metabolism - cytochrome P450	Metabolism; Xenobiotics biodegradation and metabolism	641.547	Arthropoda	223.314	51.8884
('November_2020', '700')	map00982	Drug metabolism - cytochrome P450	Metabolism; Xenobiotics biodegradation and metabolism	624.007	Arthropoda	222.035	43.2912
('November_2020', '780')	map00982	Drug metabolism - cytochrome P450	Metabolism; Xenobiotics biodegradation and metabolism	905.525	core-Noctilucales	356.18	51.3063
('November_2020', 'ZG02')	map00982	Drug metabolism - cytochrome P450	Metabolism; Xenobiotics biodegradation and metabolism	565.419	Diatomeae	177.609	56.2837
('September_2020', '120')	map00982	Drug metabolism - cytochrome P450	Metabolism; Xenobiotics biodegradation and metabolism	781.777	Diatomeae	161.063	39.5777
('September_2020', '130')	map00982	Drug metabolism - cytochrome P450	Metabolism; Xenobiotics biodegradation and metabolism	494.225	Diatomeae	152.201	42.7561
('September_2020', '330')	map00982	Drug metabolism - cytochrome P450	Metabolism; Xenobiotics biodegradation and metabolism	857.1	Diatomeae	237.139	40.1177
('September_2020', '700')	map00982	Drug metabolism - cytochrome P450	Metabolism; Xenobiotics biodegradation and metabolism	829.447	core-Noctilucales	200.542	32.2032
('September_2020', '780')	map00982	Drug metabolism - cytochrome P450	Metabolism; Xenobiotics biodegradation and metabolism	992.34	core-Noctilucales	437.719	56.1531
('September_2020', 'ZG02')	map00982	Drug metabolism - cytochrome P450	Metabolism; Xenobiotics biodegradation and metabolism	890.403	Diatomeae	217.955	40.6213
('April_2021', '120')	map01100	Metabolic pathways		42366.9	core-Noctilucales	19316.1	48.8461
('April_2021', '130')	map01100	Metabolic pathways		111150	Prymnesiophyceae	89142.3	82.4157
('April_2021', '330')	map01100	Metabolic pathways		81816.8	Prymnesiophyceae	62512.3	79.8738
('April_2021', 'ZG02')	map01100	Metabolic pathways		89597.5	Prymnesiophyceae	74837.1	86.2412
('August_2020', '120')	map01100	Metabolic pathways		54059.3	Diatomeae	21472.6	42.5164
('August_2020', '130')	map01100	Metabolic pathways		37269	Diatomeae	16699.6	48.7202
('August_2020', '330')	map01100	Metabolic pathways		43815.8	Diatomeae	13705.6	35.619
('August_2020', '700')	map01100	Metabolic pathways		37625.9	Ctenophora	17106.3	48.7587
('August_2020', '780')	map01100	Metabolic pathways		49448.1	Diatomeae	16193.4	41.9308
('August_2020', 'ZG02')	map01100	Metabolic pathways		47538.5	Diatomeae	21767.4	52.291
('December_2020', '120')	map01100	Metabolic pathways		77009.3	Diatomeae	59700.1	82.3503
('December_2020', '130')	map01100	Metabolic pathways		51722	Diatomeae	38168.7	78.6406
('December_2020', '330')	map01100	Metabolic pathways		69098	Diatomeae	48557.1	77.0687
('December_2020', '700')	map01100	Metabolic pathways		42400.6	Diatomeae	24321.4	61.1188
('December_2020', '780')	map01100	Metabolic pathways		66310.4	Diatomeae	41413.8	68.1608
('December_2020', 'ZG02')	map01100	Metabolic pathways		77260.5	Diatomeae	56253.8	80.3696
('February_2021', '120')	map01100	Metabolic pathways		54630.8	Diatomeae	31807.5	64.2131
('February_2021', '130')	map01100	Metabolic pathways		49378.9	Diatomeae	21591.5	46.5672
('February_2021', '330')	map01100	Metabolic pathways		66340.8	Diatomeae	30097.3	55.2757
('February_2021', '700')	map01100	Metabolic pathways		23400.4	Diatomeae	14284.9	65.3215
('February_2021', '780')	map01100	Metabolic pathways		46447.1	Diatomeae	24902.9	58.3699
('January_2021', '130')	map01100	Metabolic pathways		37084.7	Diatomeae	16294.5	51.6466
('January_2021', '330')	map01100	Metabolic pathways		32343.3	Arthropoda	17665.6	60.4318
('January_2021', '700')	map01100	Metabolic pathways		13389.2	Diatomeae	6253.17	50.6873
('January_2021', '780')	map01100	Metabolic pathways		25626.8	Arthropoda	6463.03	28.6401
('January_2021', 'ZG02')	map01100	Metabolic pathways		33229.8	Arthropoda	9098.94	35.0643
('July_2020', '120')	map01100	Metabolic pathways		96261	Diatomeae	66356.6	75.9244
('July_2020', '130')	map01100	Metabolic pathways		109311	Diatomeae	101583	94.243
('July_2020', '330')	map01100	Metabolic pathways		36960.3	Diatomeae	20320.4	60.8125
('July_2020', '700')	map01100	Metabolic pathways		50515.1	core-Noctilucales	40257.3	81.9502
('July_2020', '780')	map01100	Metabolic pathways		56799.3	Diatomeae	35202.6	67.3662
('July_2020', 'ZG02')	map01100	Metabolic pathways		45928.3	Diatomeae	24138.8	57.7894
('July_2021', '120')	map01100	Metabolic pathways		74336.9	Diatomeae	45831	68.6317
('July_2021', '130')	map01100	Metabolic pathways		40205.7	core-Noctilucales	16036.4	42.8998
('July_2021', '330')	map01100	Metabolic pathways		46913.5	core-Noctilucales	26768.8	61.1831
('July_2021', '700')	map01100	Metabolic pathways		54178.3	Diatomeae	15103.5	34.3235
('July_2021', '780')	map01100	Metabolic pathways		52487.3	core-Noctilucales	14735.2	31.7561
('July_2021', 'ZG02')	map01100	Metabolic pathways		79565.8	Diatomeae	44072.5	60.0145
('June_2021', '120')	map01100	Metabolic pathways		61521.7	core-Noctilucales	29610.4	53.3048
('June_2021', '130')	map01100	Metabolic pathways		65599.4	core-Noctilucales	18523.5	31.3787
('June_2021', '330')	map01100	Metabolic pathways		121229	Diatomeae	87862.3	78.9318
('June_2021', '700')	map01100	Metabolic pathways		86924.8	Diatomeae	48933.6	60.153
('June_2021', '780')	map01100	Metabolic pathways		82749.2	Diatomeae	41043.4	53.3736
('June_2021', 'ZG02')	map01100	Metabolic pathways		94057.2	Diatomeae	68286.6	78.8468
('May_2021', '120')	map01100	Metabolic pathways		33792.8	Diatomeae	4791.32	18.2163
('May_2021', '130')	map01100	Metabolic pathways		67329.4	Diatomeae	35217.5	55.9957
('May_2021', '330')	map01100	Metabolic pathways		42535.5	core-Noctilucales	24900.3	62.9283
('May_2021', '700')	map01100	Metabolic pathways		38131.6	Diatomeae	13546.5	41.3791
('May_2021', '780')	map01100	Metabolic pathways		48969.8	core-Noctilucales	24769.7	54.2487
('May_2021', 'ZG02')	map01100	Metabolic pathways		23181.6	Arthropoda	8688.72	46.661
('November_2020', '120')	map01100	Metabolic pathways		75326.3	Diatomeae	52165.5	74.9491
('November_2020', '130')	map01100	Metabolic pathways		75519	Diatomeae	53491.3	77.7346
('November_2020', '330')	map01100	Metabolic pathways		60260.6	Diatomeae	42222.4	73.9901
('November_2020', '700')	map01100	Metabolic pathways		36304.7	Diatomeae	14357.5	42.9915
('November_2020', '780')	map01100	Metabolic pathways		38862.2	Diatomeae	12975.5	36.0077
('November_2020', 'ZG02')	map01100	Metabolic pathways		79396.6	Diatomeae	63938.8	84.3758
('September_2020', '120')	map01100	Metabolic pathways		66884.8	Diatomeae	48238.5	76.9294
('September_2020', '130')	map01100	Metabolic pathways		81929.9	Diatomeae	66568.7	83.5368
('September_2020', '330')	map01100	Metabolic pathways		73127.8	Diatomeae	54385.1	77.5319
('September_2020', '700')	map01100	Metabolic pathways		62847	Diatomeae	38115.5	64.2484
('September_2020', '780')	map01100	Metabolic pathways		53266	Diatomeae	23708.1	47.0184
('September_2020', 'ZG02')	map01100	Metabolic pathways		64283.6	Diatomeae	43572.1	72.3615
('April_2021', '120')	map01110	Biosynthesis of secondary metabolites		17435.4	core-Noctilucales	8889.13	53.0122
('April_2021', '130')	map01110	Biosynthesis of secondary metabolites		48972.8	Prymnesiophyceae	38839.5	81.1165
('April_2021', '330')	map01110	Biosynthesis of secondary metabolites		33383.8	Prymnesiophyceae	25403.1	79.0548
('April_2021', 'ZG02')	map01110	Biosynthesis of secondary metabolites		38830.2	Prymnesiophyceae	32917.4	86.8595
('August_2020', '120')	map01110	Biosynthesis of secondary metabolites		23560.9	Diatomeae	11237.9	49.6873
('August_2020', '130')	map01110	Biosynthesis of secondary metabolites		14961.1	Diatomeae	8710.46	62.1235
('August_2020', '330')	map01110	Biosynthesis of secondary metabolites		18264.1	Diatomeae	7110.08	43.02
('August_2020', '700')	map01110	Biosynthesis of secondary metabolites		12872.5	Diatomeae	5392.29	44.575
('August_2020', '780')	map01110	Biosynthesis of secondary metabolites		21231.6	Diatomeae	8039.76	45.7836
('August_2020', 'ZG02')	map01110	Biosynthesis of secondary metabolites		18967.9	Diatomeae	9932.38	57.6382
('December_2020', '120')	map01110	Biosynthesis of secondary metabolites		37956.3	Diatomeae	32459.9	87.9978
('December_2020', '130')	map01110	Biosynthesis of secondary metabolites		25430.7	Diatomeae	20643.3	84.1294
('December_2020', '330')	map01110	Biosynthesis of secondary metabolites		33578.7	Diatomeae	26383	82.598
('December_2020', '700')	map01110	Biosynthesis of secondary metabolites		21298.6	Diatomeae	15170.2	73.5535
('December_2020', '780')	map01110	Biosynthesis of secondary metabolites		29532.6	Diatomeae	21413.2	75.7877
('December_2020', 'ZG02')	map01110	Biosynthesis of secondary metabolites		36664.5	Diatomeae	29956.2	86.4652
('February_2021', '120')	map01110	Biosynthesis of secondary metabolites		24116	Diatomeae	16498.3	72.3455
('February_2021', '130')	map01110	Biosynthesis of secondary metabolites		22412.1	Diatomeae	11663	53.6162
('February_2021', '330')	map01110	Biosynthesis of secondary metabolites		26543.4	Diatomeae	15645.1	66.5968
('February_2021', '700')	map01110	Biosynthesis of secondary metabolites		11077.8	Diatomeae	8155.47	75.8189
('February_2021', '780')	map01110	Biosynthesis of secondary metabolites		20746.1	Diatomeae	13084.1	65.9896
('January_2021', '130')	map01110	Biosynthesis of secondary metabolites		16138.7	Diatomeae	8900.25	61.6426
('January_2021', '330')	map01110	Biosynthesis of secondary metabolites		12034.3	Arthropoda	5820.54	51.5499
('January_2021', '700')	map01110	Biosynthesis of secondary metabolites		6994.39	Diatomeae	3973.33	59.4992
('January_2021', '780')	map01110	Biosynthesis of secondary metabolites		10051.5	Diatomeae	2376.74	24.8896
('January_2021', 'ZG02')	map01110	Biosynthesis of secondary metabolites		13971.2	Diatomeae	4405.58	39.7111
('July_2020', '120')	map01110	Biosynthesis of secondary metabolites		42060.4	Diatomeae	35038	89.0094
('July_2020', '130')	map01110	Biosynthesis of secondary metabolites		59287.1	Diatomeae	56487.3	96.1547
('July_2020', '330')	map01110	Biosynthesis of secondary metabolites		15709.1	Diatomeae	9497.44	65.4133
('July_2020', '700')	map01110	Biosynthesis of secondary metabolites		22902.1	core-Noctilucales	18785.1	83.2452
('July_2020', '780')	map01110	Biosynthesis of secondary metabolites		24007.7	Diatomeae	16847.6	74.4928
('July_2020', 'ZG02')	map01110	Biosynthesis of secondary metabolites		19320.3	Diatomeae	10932.7	61.3147
('July_2021', '120')	map01110	Biosynthesis of secondary metabolites		32370.2	Diatomeae	22968.7	75.7986
('July_2021', '130')	map01110	Biosynthesis of secondary metabolites		17058.6	core-Noctilucales	7398.62	44.8876
('July_2021', '330')	map01110	Biosynthesis of secondary metabolites		19862.4	core-Noctilucales	12228.4	64.0117
('July_2021', '700')	map01110	Biosynthesis of secondary metabolites		22020.9	Diatomeae	8119.57	40.7049
('July_2021', '780')	map01110	Biosynthesis of secondary metabolites		21130.5	core-Noctilucales	6786.63	34.6895
('July_2021', 'ZG02')	map01110	Biosynthesis of secondary metabolites		34116.2	Diatomeae	23050.2	71.689
('June_2021', '120')	map01110	Biosynthesis of secondary metabolites		26685.6	core-Noctilucales	13698.9	54.2436
('June_2021', '130')	map01110	Biosynthesis of secondary metabolites		30521	Diatomeae	9959.11	34.3949
('June_2021', '330')	map01110	Biosynthesis of secondary metabolites		52154.3	Diatomeae	46154.3	92.8643
('June_2021', '700')	map01110	Biosynthesis of secondary metabolites		39951.7	Diatomeae	27074.2	70.4664
('June_2021', '780')	map01110	Biosynthesis of secondary metabolites		35989	Diatomeae	22243.4	64.8056
('June_2021', 'ZG02')	map01110	Biosynthesis of secondary metabolites		38232.1	Diatomeae	31710.2	87.4098
('May_2021', '120')	map01110	Biosynthesis of secondary metabolites		13330.1	Diatomeae	2479.72	22.9824
('May_2021', '130')	map01110	Biosynthesis of secondary metabolites		28990.6	Diatomeae	17759.2	64.5325
('May_2021', '330')	map01110	Biosynthesis of secondary metabolites		17849.5	core-Noctilucales	11496.1	67.8452
('May_2021', '700')	map01110	Biosynthesis of secondary metabolites		16109.8	Diatomeae	6960.97	46.3225
('May_2021', '780')	map01110	Biosynthesis of secondary metabolites		19818.5	core-Noctilucales	11161.4	59.4354
('May_2021', 'ZG02')	map01110	Biosynthesis of secondary metabolites		8230.91	Arthropoda	2704.46	38.9682
('November_2020', '120')	map01110	Biosynthesis of secondary metabolites		34255.7	Diatomeae	28056.6	86.4293
('November_2020', '130')	map01110	Biosynthesis of secondary metabolites		33477	Diatomeae	27185.1	85.1657
('November_2020', '330')	map01110	Biosynthesis of secondary metabolites		27734.2	Diatomeae	21929	81.914
('November_2020', '700')	map01110	Biosynthesis of secondary metabolites		16012.1	Diatomeae	7749.98	50.6572
('November_2020', '780')	map01110	Biosynthesis of secondary metabolites		16996	Diatomeae	7102.15	43.5266
('November_2020', 'ZG02')	map01110	Biosynthesis of secondary metabolites		39679.9	Diatomeae	34934.1	90.211
('September_2020', '120')	map01110	Biosynthesis of secondary metabolites		30927.7	Diatomeae	24348.9	81.1467
('September_2020', '130')	map01110	Biosynthesis of secondary metabolites		42752.2	Diatomeae	36887.9	87.5788
('September_2020', '330')	map01110	Biosynthesis of secondary metabolites		34261.5	Diatomeae	26738.1	80.0589
('September_2020', '700')	map01110	Biosynthesis of secondary metabolites		28952.4	Diatomeae	19741.1	70.2688
('September_2020', '780')	map01110	Biosynthesis of secondary metabolites		23881	Diatomeae	12197.7	52.7812
('September_2020', 'ZG02')	map01110	Biosynthesis of secondary metabolites		28907.1	Diatomeae	20752.5	75.1877
('April_2021', '120')	map01120	Microbial metabolism in diverse environments		11995.4	core-Noctilucales	5888.28	50.4261
('April_2021', '130')	map01120	Microbial metabolism in diverse environments		38333.6	Prymnesiophyceae	31361.1	82.8713
('April_2021', '330')	map01120	Microbial metabolism in diverse environments		23480.9	Prymnesiophyceae	18206.6	79.6464
('April_2021', 'ZG02')	map01120	Microbial metabolism in diverse environments		29281.7	Prymnesiophyceae	25296.8	87.7369
('August_2020', '120')	map01120	Microbial metabolism in diverse environments		16756.8	Diatomeae	8766.63	53.6831
('August_2020', '130')	map01120	Microbial metabolism in diverse environments		11249.8	Diatomeae	7432.01	68.0886
('August_2020', '330')	map01120	Microbial metabolism in diverse environments		13013	Diatomeae	6072.3	48.5449
('August_2020', '700')	map01120	Microbial metabolism in diverse environments		9499.87	Diatomeae	4842.63	52.5832
('August_2020', '780')	map01120	Microbial metabolism in diverse environments		14352.6	Diatomeae	6747.44	49.8339
('August_2020', 'ZG02')	map01120	Microbial metabolism in diverse environments		13829	Diatomeae	7909.82	60.7115
('December_2020', '120')	map01120	Microbial metabolism in diverse environments		32532.5	Diatomeae	28807	89.8763
('December_2020', '130')	map01120	Microbial metabolism in diverse environments		21477.3	Diatomeae	18096.3	85.992
('December_2020', '330')	map01120	Microbial metabolism in diverse environments		27836.3	Diatomeae	23108.4	85.0184
('December_2020', '700')	map01120	Microbial metabolism in diverse environments		18246.5	Diatomeae	13834.3	77.1655
('December_2020', '780')	map01120	Microbial metabolism in diverse environments		22862	Diatomeae	17715.7	79.4029
('December_2020', 'ZG02')	map01120	Microbial metabolism in diverse environments		31134.3	Diatomeae	26823.7	88.5135
('February_2021', '120')	map01120	Microbial metabolism in diverse environments		18871.4	Diatomeae	13806.9	75.237
('February_2021', '130')	map01120	Microbial metabolism in diverse environments		17151.1	Diatomeae	9920.44	58.8999
('February_2021', '330')	map01120	Microbial metabolism in diverse environments		20598.6	Diatomeae	13341.3	69.9136
('February_2021', '700')	map01120	Microbial metabolism in diverse environments		8813.59	Diatomeae	6919.52	80.1227
('February_2021', '780')	map01120	Microbial metabolism in diverse environments		16070.2	Diatomeae	10867.2	69.4384
('January_2021', '130')	map01120	Microbial metabolism in diverse environments		11897.1	Diatomeae	7484.17	65.7441
('January_2021', '330')	map01120	Microbial metabolism in diverse environments		8621.26	Arthropoda	3929.98	47.1387
('January_2021', '700')	map01120	Microbial metabolism in diverse environments		5364.88	Diatomeae	3245.82	63.1069
('January_2021', '780')	map01120	Microbial metabolism in diverse environments		7033.23	Diatomeae	1938.41	28.5438
('January_2021', 'ZG02')	map01120	Microbial metabolism in diverse environments		9025.94	Diatomeae	3742.34	44.4018
('July_2020', '120')	map01120	Microbial metabolism in diverse environments		32375.2	Diatomeae	28155.5	90.5533
('July_2020', '130')	map01120	Microbial metabolism in diverse environments		56806.2	Diatomeae	54847.6	96.8227
('July_2020', '330')	map01120	Microbial metabolism in diverse environments		11636.6	Diatomeae	7515.92	67.7305
('July_2020', '700')	map01120	Microbial metabolism in diverse environments		16255.6	core-Noctilucales	13155.2	81.5904
('July_2020', '780')	map01120	Microbial metabolism in diverse environments		18152.1	Diatomeae	13479.4	76.8744
('July_2020', 'ZG02')	map01120	Microbial metabolism in diverse environments		13930.6	Diatomeae	8468.92	63.7991
('July_2021', '120')	map01120	Microbial metabolism in diverse environments		24092.2	Diatomeae	18116.6	77.9689
('July_2021', '130')	map01120	Microbial metabolism in diverse environments		11849.6	core-Noctilucales	4933.27	42.5922
('July_2021', '330')	map01120	Microbial metabolism in diverse environments		13721.7	core-Noctilucales	8284.15	61.7437
('July_2021', '700')	map01120	Microbial metabolism in diverse environments		16124.6	Diatomeae	6794.45	44.5587
('July_2021', '780')	map01120	Microbial metabolism in diverse environments		14972.8	Diatomeae	5351.16	37.2221
('July_2021', 'ZG02')	map01120	Microbial metabolism in diverse environments		26695.2	Diatomeae	19628.3	75.9715
('June_2021', '120')	map01120	Microbial metabolism in diverse environments		19070.7	core-Noctilucales	9295.17	50.3745
('June_2021', '130')	map01120	Microbial metabolism in diverse environments		22592.2	Diatomeae	8617.62	39.4627
('June_2021', '330')	map01120	Microbial metabolism in diverse environments		42924.9	Diatomeae	39128.2	94.3344
('June_2021', '700')	map01120	Microbial metabolism in diverse environments		30920.8	Diatomeae	22244.4	73.8337
('June_2021', '780')	map01120	Microbial metabolism in diverse environments		27353.1	Diatomeae	18228.1	68.7109
('June_2021', 'ZG02')	map01120	Microbial metabolism in diverse environments		29906.4	Diatomeae	25767.3	89.3634
('May_2021', '120')	map01120	Microbial metabolism in diverse environments		8500.17	Diatomeae	1810.25	24.6543
('May_2021', '130')	map01120	Microbial metabolism in diverse environments		22762.2	Diatomeae	15122.5	68.368
('May_2021', '330')	map01120	Microbial metabolism in diverse environments		12092.8	core-Noctilucales	7805.72	66.619
('May_2021', '700')	map01120	Microbial metabolism in diverse environments		11438	Diatomeae	5344.18	49.0052
('May_2021', '780')	map01120	Microbial metabolism in diverse environments		13767.2	core-Noctilucales	7828.33	58.7718
('May_2021', 'ZG02')	map01120	Microbial metabolism in diverse environments		5145.04	Arthropoda	1936.29	41.5068
('November_2020', '120')	map01120	Microbial metabolism in diverse environments		29075.2	Diatomeae	25003.9	88.2036
('November_2020', '130')	map01120	Microbial metabolism in diverse environments		27622.6	Diatomeae	23654.8	87.9702
('November_2020', '330')	map01120	Microbial metabolism in diverse environments		24016.2	Diatomeae	20046.6	85.0151
('November_2020', '700')	map01120	Microbial metabolism in diverse environments		12238	Diatomeae	6771.28	56.6656
('November_2020', '780')	map01120	Microbial metabolism in diverse environments		13263.2	Diatomeae	6437.99	49.6129
('November_2020', 'ZG02')	map01120	Microbial metabolism in diverse environments		34523.7	Diatomeae	31303.5	91.8065
('September_2020', '120')	map01120	Microbial metabolism in diverse environments		26394.3	Diatomeae	22033.3	84.7216
('September_2020', '130')	map01120	Microbial metabolism in diverse environments		36266	Diatomeae	31977.4	88.8513
('September_2020', '330')	map01120	Microbial metabolism in diverse environments		28472	Diatomeae	23318	83.0222
('September_2020', '700')	map01120	Microbial metabolism in diverse environments		23813	Diatomeae	17427	74.3105
('September_2020', '780')	map01120	Microbial metabolism in diverse environments		18579.8	Diatomeae	10609.4	58.0525
('September_2020', 'ZG02')	map01120	Microbial metabolism in diverse environments		23806.7	Diatomeae	18406.5	79.1242
('April_2021', '120')	map01220	Degradation of aromatic compounds		248.28	core-Noctilucales	153.427	66.7083
('April_2021', '130')	map01220	Degradation of aromatic compounds		244.079	Prymnesiophyceae	142.45	81.3116
('April_2021', '330')	map01220	Degradation of aromatic compounds		427.507	Prymnesiophyceae	282.881	77.0412
('April_2021', 'ZG02')	map01220	Degradation of aromatic compounds		370.264	Prymnesiophyceae	279.966	85.2005
('August_2020', '120')	map01220	Degradation of aromatic compounds		255.046	core-Noctilucales	117.143	52.9861
('August_2020', '130')	map01220	Degradation of aromatic compounds		125.713	Ctenophora	86.0602	81.1286
('August_2020', '330')	map01220	Degradation of aromatic compounds		212.828	Dinophyceae	83.6018	49.378
('August_2020', '700')	map01220	Degradation of aromatic compounds		172.464	Ctenophora	125.542	80.7715
('August_2020', '780')	map01220	Degradation of aromatic compounds		173.579	Diatomeae	17.429	18.8212
('August_2020', 'ZG02')	map01220	Degradation of aromatic compounds		208.498	Dinophyceae	36.8451	24.4797
('December_2020', '120')	map01220	Degradation of aromatic compounds		118.496	Diatomeae	34.9326	48.3098
('December_2020', '130')	map01220	Degradation of aromatic compounds		95.7948	Diatomeae	21.3447	36.6306
('December_2020', '330')	map01220	Degradation of aromatic compounds		187.043	Diatomeae	57.874	54.4222
('December_2020', '700')	map01220	Degradation of aromatic compounds		145.141	Arthropoda	63.0518	56.0925
('December_2020', '780')	map01220	Degradation of aromatic compounds		165.209	core-Noctilucales	50.0512	43.2175
('December_2020', 'ZG02')	map01220	Degradation of aromatic compounds		180.309	Diatomeae	38.1846	43.1301
('February_2021', '120')	map01220	Degradation of aromatic compounds		168.443	Diatomeae	43.4269	38.4223
('February_2021', '130')	map01220	Degradation of aromatic compounds		183.309	core-Noctilucales	82.9767	54.7117
('February_2021', '330')	map01220	Degradation of aromatic compounds		343.067	Diatomeae	34.8244	33.4486
('February_2021', '700')	map01220	Degradation of aromatic compounds		56.3386	Diatomeae	21.236	46.2561
('February_2021', '780')	map01220	Degradation of aromatic compounds		146.011	Diatomeae	33.8591	27.8566
('January_2021', '130')	map01220	Degradation of aromatic compounds		178.444	Arthropoda	41.6087	48.9328
('January_2021', '330')	map01220	Degradation of aromatic compounds		147.807	Arthropoda	97.8839	79.4438
('January_2021', '700')	map01220	Degradation of aromatic compounds		29.9182	core-Noctilucales	9.76023	34.6744
('January_2021', '780')	map01220	Degradation of aromatic compounds		124.042	core-Noctilucales	41.8203	38.6591
('January_2021', 'ZG02')	map01220	Degradation of aromatic compounds		134.841	Arthropoda	41.6743	52.3985
('July_2020', '120')	map01220	Degradation of aromatic compounds		340.38	Diatomeae	83.7814	57.4538
('July_2020', '130')	map01220	Degradation of aromatic compounds		72.8951	Diatomeae	36.3842	74.8926
('July_2020', '330')	map01220	Degradation of aromatic compounds		169.216	core-Noctilucales	68.3412	57.7463
('July_2020', '700')	map01220	Degradation of aromatic compounds		317.766	core-Noctilucales	304.498	96.778
('July_2020', '780')	map01220	Degradation of aromatic compounds		199.506	core-Noctilucales	69.4993	52.9964
('July_2020', 'ZG02')	map01220	Degradation of aromatic compounds		231.853	core-Noctilucales	84.4309	57.4141
('July_2021', '120')	map01220	Degradation of aromatic compounds		244.052	Diatomeae	54.1474	36.6536
('July_2021', '130')	map01220	Degradation of aromatic compounds		233.662	core-Noctilucales	129.501	58.1451
('July_2021', '330')	map01220	Degradation of aromatic compounds		280.447	core-Noctilucales	196.927	75.6354
('July_2021', '700')	map01220	Degradation of aromatic compounds		236.297	core-Noctilucales	38.5669	23.6528
('July_2021', '780')	map01220	Degradation of aromatic compounds		294.99	core-Noctilucales	118.892	50.1387
('July_2021', 'ZG02')	map01220	Degradation of aromatic compounds		343.882	core-Noctilucales	100.551	51.6588
('June_2021', '120')	map01220	Degradation of aromatic compounds		293.729	core-Noctilucales	213.391	84.8553
('June_2021', '130')	map01220	Degradation of aromatic compounds		274.358	core-Noctilucales	149.049	63.9721
('June_2021', '330')	map01220	Degradation of aromatic compounds		285.97	Diatomeae	72.6923	55.9107
('June_2021', '700')	map01220	Degradation of aromatic compounds		261.864	core-Noctilucales	112.433	55.9678
('June_2021', '780')	map01220	Degradation of aromatic compounds		296.626	core-Noctilucales	137.676	68.9263
('June_2021', 'ZG02')	map01220	Degradation of aromatic compounds		203.423	Diatomeae	50.7101	45.3506
('May_2021', '120')	map01220	Degradation of aromatic compounds		153.279	core-Noctilucales	28.7414	37.1787
('May_2021', '130')	map01220	Degradation of aromatic compounds		231.941	core-Noctilucales	108.16	64.3049
('May_2021', '330')	map01220	Degradation of aromatic compounds		216.58	core-Noctilucales	171.498	82.4131
('May_2021', '700')	map01220	Degradation of aromatic compounds		173.715	core-Noctilucales	56.328	44.9615
('May_2021', '780')	map01220	Degradation of aromatic compounds		268.102	core-Noctilucales	176.696	75.2794
('May_2021', 'ZG02')	map01220	Degradation of aromatic compounds		148.392	Arthropoda	42.3072	45.3457
('November_2020', '120')	map01220	Degradation of aromatic compounds		133.454	Diatomeae	43.1918	51.5446
('November_2020', '130')	map01220	Degradation of aromatic compounds		186.166	Diatomeae	48.5694	48.3117
('November_2020', '330')	map01220	Degradation of aromatic compounds		153.348	Diatomeae	48.1645	39.7758
('November_2020', '700')	map01220	Degradation of aromatic compounds		148.306	Arthropoda	40.4383	36.056
('November_2020', '780')	map01220	Degradation of aromatic compounds		195.493	core-Noctilucales	74.8902	43.0314
('November_2020', 'ZG02')	map01220	Degradation of aromatic compounds		150.171	Diatomeae	64.2165	56.4164
('September_2020', '120')	map01220	Degradation of aromatic compounds		177.945	Diatomeae	54.5278	36.9727
('September_2020', '130')	map01220	Degradation of aromatic compounds		123.077	Diatomeae	50.5218	47.483
('September_2020', '330')	map01220	Degradation of aromatic compounds		209.199	Diatomeae	68.739	41.5187
('September_2020', '700')	map01220	Degradation of aromatic compounds		175.165	core-Noctilucales	47.3249	32.3425
('September_2020', '780')	map01220	Degradation of aromatic compounds		196.569	core-Noctilucales	79.365	45.7219
('September_2020', 'ZG02')	map01220	Degradation of aromatic compounds		192.62	Diatomeae	64.7469	41.1443
('April_2021', '120')	map00040	Pentose and glucuronate interconversions	Metabolism; Carbohydrate metabolism	495.221	core-Noctilucales	264.505	57.0492
('April_2021', '130')	map00040	Pentose and glucuronate interconversions	Metabolism; Carbohydrate metabolism	2496.11	Prymnesiophyceae	2240.12	93.6766
('April_2021', '330')	map00040	Pentose and glucuronate interconversions	Metabolism; Carbohydrate metabolism	1343.95	Prymnesiophyceae	1051.46	84.0949
('April_2021', 'ZG02')	map00040	Pentose and glucuronate interconversions	Metabolism; Carbohydrate metabolism	1289.49	Prymnesiophyceae	1102.04	90.7766
('August_2020', '120')	map00040	Pentose and glucuronate interconversions	Metabolism; Carbohydrate metabolism	470.45	core-Noctilucales	171.581	39.3383
('August_2020', '130')	map00040	Pentose and glucuronate interconversions	Metabolism; Carbohydrate metabolism	234.425	Diatomeae	79.5111	41.1824
('August_2020', '330')	map00040	Pentose and glucuronate interconversions	Metabolism; Carbohydrate metabolism	463.21	Dinophyceae	168.221	41.9184
('August_2020', '700')	map00040	Pentose and glucuronate interconversions	Metabolism; Carbohydrate metabolism	217.122	Ctenophora	97.4224	51.8679
('August_2020', '780')	map00040	Pentose and glucuronate interconversions	Metabolism; Carbohydrate metabolism	336.078	Diatomeae	98.4798	41.2889
('August_2020', 'ZG02')	map00040	Pentose and glucuronate interconversions	Metabolism; Carbohydrate metabolism	510.446	Diatomeae	233.587	50.4489
('December_2020', '120')	map00040	Pentose and glucuronate interconversions	Metabolism; Carbohydrate metabolism	496.16	Diatomeae	367.947	79.2465
('December_2020', '130')	map00040	Pentose and glucuronate interconversions	Metabolism; Carbohydrate metabolism	427.785	Diatomeae	294.028	75.1447
('December_2020', '330')	map00040	Pentose and glucuronate interconversions	Metabolism; Carbohydrate metabolism	623.927	Diatomeae	430.793	75.5019
('December_2020', '700')	map00040	Pentose and glucuronate interconversions	Metabolism; Carbohydrate metabolism	353.372	Diatomeae	173.229	53.8531
('December_2020', '780')	map00040	Pentose and glucuronate interconversions	Metabolism; Carbohydrate metabolism	490.033	Diatomeae	268	61.2113
('December_2020', 'ZG02')	map00040	Pentose and glucuronate interconversions	Metabolism; Carbohydrate metabolism	519.789	Diatomeae	319.974	71.1243
('February_2021', '120')	map00040	Pentose and glucuronate interconversions	Metabolism; Carbohydrate metabolism	418.023	Diatomeae	219.773	58.2005
('February_2021', '130')	map00040	Pentose and glucuronate interconversions	Metabolism; Carbohydrate metabolism	460.461	Diatomeae	172.584	40.6312
('February_2021', '330')	map00040	Pentose and glucuronate interconversions	Metabolism; Carbohydrate metabolism	400.945	Diatomeae	179.65	52.7548
('February_2021', '700')	map00040	Pentose and glucuronate interconversions	Metabolism; Carbohydrate metabolism	237.355	Diatomeae	173.62	78.0651
('February_2021', '780')	map00040	Pentose and glucuronate interconversions	Metabolism; Carbohydrate metabolism	447.095	Diatomeae	251.06	60.6775
('January_2021', '130')	map00040	Pentose and glucuronate interconversions	Metabolism; Carbohydrate metabolism	372.042	Diatomeae	139.711	43.5138
('January_2021', '330')	map00040	Pentose and glucuronate interconversions	Metabolism; Carbohydrate metabolism	413.547	Arthropoda	289.277	76.1182
('January_2021', '700')	map00040	Pentose and glucuronate interconversions	Metabolism; Carbohydrate metabolism	127.233	Diatomeae	59.4176	48.7562
('January_2021', '780')	map00040	Pentose and glucuronate interconversions	Metabolism; Carbohydrate metabolism	273.785	Arthropoda	80.9674	34.0363
('January_2021', 'ZG02')	map00040	Pentose and glucuronate interconversions	Metabolism; Carbohydrate metabolism	363.856	Arthropoda	132.551	42.2319
('July_2020', '120')	map00040	Pentose and glucuronate interconversions	Metabolism; Carbohydrate metabolism	588.43	Diatomeae	381.423	78.3905
('July_2020', '130')	map00040	Pentose and glucuronate interconversions	Metabolism; Carbohydrate metabolism	1149.39	Diatomeae	1089.14	96.5471
('July_2020', '330')	map00040	Pentose and glucuronate interconversions	Metabolism; Carbohydrate metabolism	295.74	Diatomeae	133.79	51.0906
('July_2020', '700')	map00040	Pentose and glucuronate interconversions	Metabolism; Carbohydrate metabolism	522.644	core-Noctilucales	475.637	93.3445
('July_2020', '780')	map00040	Pentose and glucuronate interconversions	Metabolism; Carbohydrate metabolism	419.699	Diatomeae	212.191	55.3661
('July_2020', 'ZG02')	map00040	Pentose and glucuronate interconversions	Metabolism; Carbohydrate metabolism	434.261	Diatomeae	196.518	50.4675
('July_2021', '120')	map00040	Pentose and glucuronate interconversions	Metabolism; Carbohydrate metabolism	439.526	Diatomeae	213.352	59.7768
('July_2021', '130')	map00040	Pentose and glucuronate interconversions	Metabolism; Carbohydrate metabolism	448.034	core-Noctilucales	211.29	49.7275
('July_2021', '330')	map00040	Pentose and glucuronate interconversions	Metabolism; Carbohydrate metabolism	500.716	core-Noctilucales	331.463	69.8872
('July_2021', '700')	map00040	Pentose and glucuronate interconversions	Metabolism; Carbohydrate metabolism	458.865	Diatomeae	97.1236	25.8723
('July_2021', '780')	map00040	Pentose and glucuronate interconversions	Metabolism; Carbohydrate metabolism	520.867	Dinophyceae	188.365	40.189
('July_2021', 'ZG02')	map00040	Pentose and glucuronate interconversions	Metabolism; Carbohydrate metabolism	660.639	Diatomeae	352.006	59.2963
('June_2021', '120')	map00040	Pentose and glucuronate interconversions	Metabolism; Carbohydrate metabolism	484.028	core-Noctilucales	333.924	77.0498
('June_2021', '130')	map00040	Pentose and glucuronate interconversions	Metabolism; Carbohydrate metabolism	599.544	core-Noctilucales	241.737	45.2092
('June_2021', '330')	map00040	Pentose and glucuronate interconversions	Metabolism; Carbohydrate metabolism	612.045	Diatomeae	445.211	83.6714
('June_2021', '700')	map00040	Pentose and glucuronate interconversions	Metabolism; Carbohydrate metabolism	617.589	Diatomeae	300.76	52.6129
('June_2021', '780')	map00040	Pentose and glucuronate interconversions	Metabolism; Carbohydrate metabolism	565.377	core-Noctilucales	226.304	45.2185
('June_2021', 'ZG02')	map00040	Pentose and glucuronate interconversions	Metabolism; Carbohydrate metabolism	401.953	Diatomeae	227.732	65.9071
('May_2021', '120')	map00040	Pentose and glucuronate interconversions	Metabolism; Carbohydrate metabolism	281.802	core-Noctilucales	58.9641	34.0523
('May_2021', '130')	map00040	Pentose and glucuronate interconversions	Metabolism; Carbohydrate metabolism	477.017	Diatomeae	182.616	43.626
('May_2021', '330')	map00040	Pentose and glucuronate interconversions	Metabolism; Carbohydrate metabolism	433.102	core-Noctilucales	288.149	72.4449
('May_2021', '700')	map00040	Pentose and glucuronate interconversions	Metabolism; Carbohydrate metabolism	313.422	core-Noctilucales	92.0052	33.6109
('May_2021', '780')	map00040	Pentose and glucuronate interconversions	Metabolism; Carbohydrate metabolism	500.555	core-Noctilucales	294.602	64.7246
('May_2021', 'ZG02')	map00040	Pentose and glucuronate interconversions	Metabolism; Carbohydrate metabolism	255.456	Arthropoda	123.08	56.3652
('November_2020', '120')	map00040	Pentose and glucuronate interconversions	Metabolism; Carbohydrate metabolism	422.369	Diatomeae	239.379	65.8087
('November_2020', '130')	map00040	Pentose and glucuronate interconversions	Metabolism; Carbohydrate metabolism	753.796	Diatomeae	605.939	86.4901
('November_2020', '330')	map00040	Pentose and glucuronate interconversions	Metabolism; Carbohydrate metabolism	514.837	Diatomeae	321.182	66.5075
('November_2020', '700')	map00040	Pentose and glucuronate interconversions	Metabolism; Carbohydrate metabolism	377.361	Diatomeae	125.391	35.9549
('November_2020', '780')	map00040	Pentose and glucuronate interconversions	Metabolism; Carbohydrate metabolism	481.492	Arthropoda	161.227	35.7618
('November_2020', 'ZG02')	map00040	Pentose and glucuronate interconversions	Metabolism; Carbohydrate metabolism	625.354	Diatomeae	488.626	81.8537
('September_2020', '120')	map00040	Pentose and glucuronate interconversions	Metabolism; Carbohydrate metabolism	448.982	Diatomeae	273.783	66.3575
('September_2020', '130')	map00040	Pentose and glucuronate interconversions	Metabolism; Carbohydrate metabolism	765.594	Diatomeae	609.604	82.3958
('September_2020', '330')	map00040	Pentose and glucuronate interconversions	Metabolism; Carbohydrate metabolism	506.601	Diatomeae	294.537	62.7905
('September_2020', '700')	map00040	Pentose and glucuronate interconversions	Metabolism; Carbohydrate metabolism	541.327	Diatomeae	277.842	55.1375
('September_2020', '780')	map00040	Pentose and glucuronate interconversions	Metabolism; Carbohydrate metabolism	463.105	core-Noctilucales	144.741	33.416
('September_2020', 'ZG02')	map00040	Pentose and glucuronate interconversions	Metabolism; Carbohydrate metabolism	432.103	Diatomeae	211.317	56.5986
('April_2021', '120')	map00053	Ascorbate and aldarate metabolism	Metabolism; Carbohydrate metabolism	889.269	core-Noctilucales	609.318	70.3837
('April_2021', '130')	map00053	Ascorbate and aldarate metabolism	Metabolism; Carbohydrate metabolism	1204.79	Prymnesiophyceae	836.849	76.1923
('April_2021', '330')	map00053	Ascorbate and aldarate metabolism	Metabolism; Carbohydrate metabolism	1412.54	Prymnesiophyceae	877.209	66.8037
('April_2021', 'ZG02')	map00053	Ascorbate and aldarate metabolism	Metabolism; Carbohydrate metabolism	1226.69	Prymnesiophyceae	883.272	76.3096
('August_2020', '120')	map00053	Ascorbate and aldarate metabolism	Metabolism; Carbohydrate metabolism	929.826	core-Noctilucales	424.849	48.0784
('August_2020', '130')	map00053	Ascorbate and aldarate metabolism	Metabolism; Carbohydrate metabolism	371.024	Diatomeae	154.078	45.3141
('August_2020', '330')	map00053	Ascorbate and aldarate metabolism	Metabolism; Carbohydrate metabolism	662.962	Diatomeae	149.793	25.4912
('August_2020', '700')	map00053	Ascorbate and aldarate metabolism	Metabolism; Carbohydrate metabolism	359.578	Ctenophora	121.837	36.6492
('August_2020', '780')	map00053	Ascorbate and aldarate metabolism	Metabolism; Carbohydrate metabolism	661.929	Diatomeae	149.982	28.1481
('August_2020', 'ZG02')	map00053	Ascorbate and aldarate metabolism	Metabolism; Carbohydrate metabolism	840.719	Diatomeae	419.522	55.4742
('December_2020', '120')	map00053	Ascorbate and aldarate metabolism	Metabolism; Carbohydrate metabolism	505.788	Diatomeae	316.406	68.4836
('December_2020', '130')	map00053	Ascorbate and aldarate metabolism	Metabolism; Carbohydrate metabolism	529.242	Diatomeae	328.804	66.2115
('December_2020', '330')	map00053	Ascorbate and aldarate metabolism	Metabolism; Carbohydrate metabolism	806.464	Diatomeae	537.266	72.9492
('December_2020', '700')	map00053	Ascorbate and aldarate metabolism	Metabolism; Carbohydrate metabolism	500.199	Diatomeae	219.252	47.8337
('December_2020', '780')	map00053	Ascorbate and aldarate metabolism	Metabolism; Carbohydrate metabolism	795.836	Diatomeae	375.585	51.7424
('December_2020', 'ZG02')	map00053	Ascorbate and aldarate metabolism	Metabolism; Carbohydrate metabolism	535.956	Diatomeae	262.98	60.9276
('February_2021', '120')	map00053	Ascorbate and aldarate metabolism	Metabolism; Carbohydrate metabolism	495.329	Diatomeae	222.736	49.4436
('February_2021', '130')	map00053	Ascorbate and aldarate metabolism	Metabolism; Carbohydrate metabolism	792.425	core-Noctilucales	304.41	41.1228
('February_2021', '330')	map00053	Ascorbate and aldarate metabolism	Metabolism; Carbohydrate metabolism	515.795	Diatomeae	195.488	43.865
('February_2021', '700')	map00053	Ascorbate and aldarate metabolism	Metabolism; Carbohydrate metabolism	318.742	Diatomeae	170.021	57.4153
('February_2021', '780')	map00053	Ascorbate and aldarate metabolism	Metabolism; Carbohydrate metabolism	684.814	Diatomeae	303.809	48.1024
('January_2021', '130')	map00053	Ascorbate and aldarate metabolism	Metabolism; Carbohydrate metabolism	483.461	Diatomeae	162.163	42.5112
('January_2021', '330')	map00053	Ascorbate and aldarate metabolism	Metabolism; Carbohydrate metabolism	429.802	Arthropoda	237.592	61.0236
('January_2021', '700')	map00053	Ascorbate and aldarate metabolism	Metabolism; Carbohydrate metabolism	261.55	Diatomeae	78.1875	32.8471
('January_2021', '780')	map00053	Ascorbate and aldarate metabolism	Metabolism; Carbohydrate metabolism	465.34	core-Noctilucales	144.79	34.0163
('January_2021', 'ZG02')	map00053	Ascorbate and aldarate metabolism	Metabolism; Carbohydrate metabolism	346.888	Arthropoda	118.517	38.6223
('July_2020', '120')	map00053	Ascorbate and aldarate metabolism	Metabolism; Carbohydrate metabolism	947.052	Diatomeae	589.724	71.8503
('July_2020', '130')	map00053	Ascorbate and aldarate metabolism	Metabolism; Carbohydrate metabolism	1019.23	Diatomeae	943.752	94.7091
('July_2020', '330')	map00053	Ascorbate and aldarate metabolism	Metabolism; Carbohydrate metabolism	629.364	core-Noctilucales	246.283	44.1913
('July_2020', '700')	map00053	Ascorbate and aldarate metabolism	Metabolism; Carbohydrate metabolism	1373.62	core-Noctilucales	1270.88	92.9369
('July_2020', '780')	map00053	Ascorbate and aldarate metabolism	Metabolism; Carbohydrate metabolism	834.105	Diatomeae	414.415	53.5236
('July_2020', 'ZG02')	map00053	Ascorbate and aldarate metabolism	Metabolism; Carbohydrate metabolism	877.891	core-Noctilucales	375.396	46.4347
('July_2021', '120')	map00053	Ascorbate and aldarate metabolism	Metabolism; Carbohydrate metabolism	772.995	Diatomeae	291.895	43.6363
('July_2021', '130')	map00053	Ascorbate and aldarate metabolism	Metabolism; Carbohydrate metabolism	802.415	core-Noctilucales	503.954	64.9415
('July_2021', '330')	map00053	Ascorbate and aldarate metabolism	Metabolism; Carbohydrate metabolism	1129.04	core-Noctilucales	901.484	82.382
('July_2021', '700')	map00053	Ascorbate and aldarate metabolism	Metabolism; Carbohydrate metabolism	849.803	core-Noctilucales	137.295	18.8297
('July_2021', '780')	map00053	Ascorbate and aldarate metabolism	Metabolism; Carbohydrate metabolism	910.36	core-Noctilucales	475.776	57.5613
('July_2021', 'ZG02')	map00053	Ascorbate and aldarate metabolism	Metabolism; Carbohydrate metabolism	1306.35	Diatomeae	626.553	52.5265
('June_2021', '120')	map00053	Ascorbate and aldarate metabolism	Metabolism; Carbohydrate metabolism	1263.87	core-Noctilucales	955.069	79.8133
('June_2021', '130')	map00053	Ascorbate and aldarate metabolism	Metabolism; Carbohydrate metabolism	1145.85	core-Noctilucales	550.088	52.4465
('June_2021', '330')	map00053	Ascorbate and aldarate metabolism	Metabolism; Carbohydrate metabolism	984.559	Diatomeae	679.05	79.1502
('June_2021', '700')	map00053	Ascorbate and aldarate metabolism	Metabolism; Carbohydrate metabolism	1203.36	core-Noctilucales	557.035	48.8504
('June_2021', '780')	map00053	Ascorbate and aldarate metabolism	Metabolism; Carbohydrate metabolism	1197.06	core-Noctilucales	617.048	54.9932
('June_2021', 'ZG02')	map00053	Ascorbate and aldarate metabolism	Metabolism; Carbohydrate metabolism	608.072	Diatomeae	299.117	55.3693
('May_2021', '120')	map00053	Ascorbate and aldarate metabolism	Metabolism; Carbohydrate metabolism	500.126	core-Noctilucales	114.904	26.7322
('May_2021', '130')	map00053	Ascorbate and aldarate metabolism	Metabolism; Carbohydrate metabolism	1000.94	core-Noctilucales	491.693	52.6854
('May_2021', '330')	map00053	Ascorbate and aldarate metabolism	Metabolism; Carbohydrate metabolism	1054.22	core-Noctilucales	822.186	80.3885
('May_2021', '700')	map00053	Ascorbate and aldarate metabolism	Metabolism; Carbohydrate metabolism	665.87	core-Noctilucales	222.787	36.0273
('May_2021', '780')	map00053	Ascorbate and aldarate metabolism	Metabolism; Carbohydrate metabolism	1204.77	core-Noctilucales	819.796	70.5798
('May_2021', 'ZG02')	map00053	Ascorbate and aldarate metabolism	Metabolism; Carbohydrate metabolism	314.119	core-Noctilucales	113.796	39.9299
('November_2020', '120')	map00053	Ascorbate and aldarate metabolism	Metabolism; Carbohydrate metabolism	618.237	Diatomeae	351.954	64.2927
('November_2020', '130')	map00053	Ascorbate and aldarate metabolism	Metabolism; Carbohydrate metabolism	944.683	Diatomeae	673.105	76.982
('November_2020', '330')	map00053	Ascorbate and aldarate metabolism	Metabolism; Carbohydrate metabolism	548.523	Diatomeae	315.699	61.9623
('November_2020', '700')	map00053	Ascorbate and aldarate metabolism	Metabolism; Carbohydrate metabolism	617.548	Diatomeae	220.708	38.6101
('November_2020', '780')	map00053	Ascorbate and aldarate metabolism	Metabolism; Carbohydrate metabolism	686.706	core-Noctilucales	287.112	43.7864
('November_2020', 'ZG02')	map00053	Ascorbate and aldarate metabolism	Metabolism; Carbohydrate metabolism	678.228	Diatomeae	495.058	78.4526
('September_2020', '120')	map00053	Ascorbate and aldarate metabolism	Metabolism; Carbohydrate metabolism	676.791	Diatomeae	330.904	53.1498
('September_2020', '130')	map00053	Ascorbate and aldarate metabolism	Metabolism; Carbohydrate metabolism	1286.14	Diatomeae	990.092	79.2329
('September_2020', '330')	map00053	Ascorbate and aldarate metabolism	Metabolism; Carbohydrate metabolism	767.659	Diatomeae	374.147	51.7044
('September_2020', '700')	map00053	Ascorbate and aldarate metabolism	Metabolism; Carbohydrate metabolism	880.863	Diatomeae	421.149	50.2969
('September_2020', '780')	map00053	Ascorbate and aldarate metabolism	Metabolism; Carbohydrate metabolism	840.605	core-Noctilucales	324.609	40.5341
('September_2020', 'ZG02')	map00053	Ascorbate and aldarate metabolism	Metabolism; Carbohydrate metabolism	706.284	Diatomeae	279.188	43.2471
('April_2021', '120')	map00561	Glycerolipid metabolism	Metabolism; Lipid metabolism	1032	core-Noctilucales	628.302	65.5934
('April_2021', '130')	map00561	Glycerolipid metabolism	Metabolism; Lipid metabolism	1635.84	Prymnesiophyceae	1117.34	77.3125
('April_2021', '330')	map00561	Glycerolipid metabolism	Metabolism; Lipid metabolism	1006.28	Prymnesiophyceae	518.864	62.0937
('April_2021', 'ZG02')	map00561	Glycerolipid metabolism	Metabolism; Lipid metabolism	850.496	Prymnesiophyceae	538.329	74.9078
('August_2020', '120')	map00561	Glycerolipid metabolism	Metabolism; Lipid metabolism	1110.1	core-Noctilucales	504.95	50.3138
('August_2020', '130')	map00561	Glycerolipid metabolism	Metabolism; Lipid metabolism	568.356	Ctenophora	203.93	41.7876
('August_2020', '330')	map00561	Glycerolipid metabolism	Metabolism; Lipid metabolism	886.428	Dinophyceae	200.305	27.3328
('August_2020', '700')	map00561	Glycerolipid metabolism	Metabolism; Lipid metabolism	648.169	Ctenophora	338.023	59.0211
('August_2020', '780')	map00561	Glycerolipid metabolism	Metabolism; Lipid metabolism	869.46	Diatomeae	141.109	24.1247
('August_2020', 'ZG02')	map00561	Glycerolipid metabolism	Metabolism; Lipid metabolism	892.338	Diatomeae	240.778	33.1901
('December_2020', '120')	map00561	Glycerolipid metabolism	Metabolism; Lipid metabolism	830.765	Diatomeae	490.649	66.4354
('December_2020', '130')	map00561	Glycerolipid metabolism	Metabolism; Lipid metabolism	768.674	Diatomeae	447.581	65.6249
('December_2020', '330')	map00561	Glycerolipid metabolism	Metabolism; Lipid metabolism	1051.24	Diatomeae	590.389	65.8418
('December_2020', '700')	map00561	Glycerolipid metabolism	Metabolism; Lipid metabolism	792.057	Arthropoda	313.621	44.6114
('December_2020', '780')	map00561	Glycerolipid metabolism	Metabolism; Lipid metabolism	1075.03	Diatomeae	477.781	51.5684
('December_2020', 'ZG02')	map00561	Glycerolipid metabolism	Metabolism; Lipid metabolism	820.634	Diatomeae	445.936	67.9865
('February_2021', '120')	map00561	Glycerolipid metabolism	Metabolism; Lipid metabolism	754.026	Diatomeae	278.482	42.7876
('February_2021', '130')	map00561	Glycerolipid metabolism	Metabolism; Lipid metabolism	1052.22	core-Noctilucales	364.121	38.544
('February_2021', '330')	map00561	Glycerolipid metabolism	Metabolism; Lipid metabolism	932.536	Diatomeae	290.329	39.7792
('February_2021', '700')	map00561	Glycerolipid metabolism	Metabolism; Lipid metabolism	397.61	Diatomeae	187.576	52.5725
('February_2021', '780')	map00561	Glycerolipid metabolism	Metabolism; Lipid metabolism	906.381	Diatomeae	345.649	43.6652
('January_2021', '130')	map00561	Glycerolipid metabolism	Metabolism; Lipid metabolism	602.644	Arthropoda	178.176	36.7081
('January_2021', '330')	map00561	Glycerolipid metabolism	Metabolism; Lipid metabolism	745.062	Arthropoda	438.248	68.0597
('January_2021', '700')	map00561	Glycerolipid metabolism	Metabolism; Lipid metabolism	302.471	Diatomeae	60.2382	22.7398
('January_2021', '780')	map00561	Glycerolipid metabolism	Metabolism; Lipid metabolism	594.829	core-Noctilucales	172.155	32.2085
('January_2021', 'ZG02')	map00561	Glycerolipid metabolism	Metabolism; Lipid metabolism	583.956	Arthropoda	234.991	49.1531
('July_2020', '120')	map00561	Glycerolipid metabolism	Metabolism; Lipid metabolism	1208.51	Diatomeae	640.818	73.1349
('July_2020', '130')	map00561	Glycerolipid metabolism	Metabolism; Lipid metabolism	832.073	Diatomeae	718.849	90.504
('July_2020', '330')	map00561	Glycerolipid metabolism	Metabolism; Lipid metabolism	632.162	core-Noctilucales	281.796	51.8438
('July_2020', '700')	map00561	Glycerolipid metabolism	Metabolism; Lipid metabolism	1429.57	core-Noctilucales	1322.67	95.3867
('July_2020', '780')	map00561	Glycerolipid metabolism	Metabolism; Lipid metabolism	931.058	Diatomeae	406.603	51.3336
('July_2020', 'ZG02')	map00561	Glycerolipid metabolism	Metabolism; Lipid metabolism	871.901	core-Noctilucales	431.504	57.8028
('July_2021', '120')	map00561	Glycerolipid metabolism	Metabolism; Lipid metabolism	1207.55	Diatomeae	500.072	52.0782
('July_2021', '130')	map00561	Glycerolipid metabolism	Metabolism; Lipid metabolism	1073.91	core-Noctilucales	596.869	60.7587
('July_2021', '330')	map00561	Glycerolipid metabolism	Metabolism; Lipid metabolism	1359.3	core-Noctilucales	972.72	79.2484
('July_2021', '700')	map00561	Glycerolipid metabolism	Metabolism; Lipid metabolism	1310.27	Arthropoda	207.919	21.0429
('July_2021', '780')	map00561	Glycerolipid metabolism	Metabolism; Lipid metabolism	1303.33	core-Noctilucales	516.124	53.2805
('July_2021', 'ZG02')	map00561	Glycerolipid metabolism	Metabolism; Lipid metabolism	1231.82	Diatomeae	484.106	46.2649
('June_2021', '120')	map00561	Glycerolipid metabolism	Metabolism; Lipid metabolism	1548.48	core-Noctilucales	1053.2	76.6331
('June_2021', '130')	map00561	Glycerolipid metabolism	Metabolism; Lipid metabolism	1504.69	core-Noctilucales	648.767	51.1461
('June_2021', '330')	map00561	Glycerolipid metabolism	Metabolism; Lipid metabolism	1557.35	Diatomeae	1095.54	85.1174
('June_2021', '700')	map00561	Glycerolipid metabolism	Metabolism; Lipid metabolism	1624.31	Diatomeae	738.514	50.8251
('June_2021', '780')	map00561	Glycerolipid metabolism	Metabolism; Lipid metabolism	1394.06	core-Noctilucales	663.837	54.4596
('June_2021', 'ZG02')	map00561	Glycerolipid metabolism	Metabolism; Lipid metabolism	1172.61	Diatomeae	679.223	71.6235
('May_2021', '120')	map00561	Glycerolipid metabolism	Metabolism; Lipid metabolism	815.713	core-Noctilucales	135.792	25.5451
('May_2021', '130')	map00561	Glycerolipid metabolism	Metabolism; Lipid metabolism	1172.06	core-Noctilucales	483.537	47.2215
('May_2021', '330')	map00561	Glycerolipid metabolism	Metabolism; Lipid metabolism	1219.7	core-Noctilucales	852.404	78.7661
('May_2021', '700')	map00561	Glycerolipid metabolism	Metabolism; Lipid metabolism	798.818	core-Noctilucales	266.179	39.6393
('May_2021', '780')	map00561	Glycerolipid metabolism	Metabolism; Lipid metabolism	1283.17	core-Noctilucales	883.428	74.7507
('May_2021', 'ZG02')	map00561	Glycerolipid metabolism	Metabolism; Lipid metabolism	493.619	Arthropoda	163.037	41.2789
('November_2020', '120')	map00561	Glycerolipid metabolism	Metabolism; Lipid metabolism	1050.07	Diatomeae	652.517	75.7498
('November_2020', '130')	map00561	Glycerolipid metabolism	Metabolism; Lipid metabolism	1052.96	Diatomeae	605.581	66.6634
('November_2020', '330')	map00561	Glycerolipid metabolism	Metabolism; Lipid metabolism	788.273	Diatomeae	382.271	55.2027
('November_2020', '700')	map00561	Glycerolipid metabolism	Metabolism; Lipid metabolism	803.715	Arthropoda	231.199	34.5784
('November_2020', '780')	map00561	Glycerolipid metabolism	Metabolism; Lipid metabolism	881.019	core-Noctilucales	330.293	41.2027
('November_2020', 'ZG02')	map00561	Glycerolipid metabolism	Metabolism; Lipid metabolism	1054.47	Diatomeae	727.584	76.8854
('September_2020', '120')	map00561	Glycerolipid metabolism	Metabolism; Lipid metabolism	833.122	Diatomeae	325.456	47.1353
('September_2020', '130')	map00561	Glycerolipid metabolism	Metabolism; Lipid metabolism	1132.08	Diatomeae	760.149	72.3504
('September_2020', '330')	map00561	Glycerolipid metabolism	Metabolism; Lipid metabolism	931.608	Diatomeae	410.505	49.9899
('September_2020', '700')	map00561	Glycerolipid metabolism	Metabolism; Lipid metabolism	963.586	Diatomeae	324.977	38.4684
('September_2020', '780')	map00561	Glycerolipid metabolism	Metabolism; Lipid metabolism	998.345	core-Noctilucales	371.254	41.6626
('September_2020', 'ZG02')	map00561	Glycerolipid metabolism	Metabolism; Lipid metabolism	908.68	Diatomeae	299.267	39.682
('April_2021', '120')	map00930	Caprolactam degradation	Metabolism; Xenobiotics biodegradation and metabolism	268.43	core-Noctilucales	129.951	50.6129
('April_2021', '130')	map00930	Caprolactam degradation	Metabolism; Xenobiotics biodegradation and metabolism	188.443	Prymnesiophyceae	92.6937	71.3159
('April_2021', '330')	map00930	Caprolactam degradation	Metabolism; Xenobiotics biodegradation and metabolism	320.103	Prymnesiophyceae	133.214	49.9885
('April_2021', 'ZG02')	map00930	Caprolactam degradation	Metabolism; Xenobiotics biodegradation and metabolism	189.408	Prymnesiophyceae	101.412	65.7463
('August_2020', '120')	map00930	Caprolactam degradation	Metabolism; Xenobiotics biodegradation and metabolism	215.415	core-Noctilucales	114.699	58.1034
('August_2020', '130')	map00930	Caprolactam degradation	Metabolism; Xenobiotics biodegradation and metabolism	89.4334	Arthropoda	22.168	31.2871
('August_2020', '330')	map00930	Caprolactam degradation	Metabolism; Xenobiotics biodegradation and metabolism	205.894	Dinophyceae	67.8424	39.8235
('August_2020', '700')	map00930	Caprolactam degradation	Metabolism; Xenobiotics biodegradation and metabolism	118.278	Ctenophora	35.5857	35.0761
('August_2020', '780')	map00930	Caprolactam degradation	Metabolism; Xenobiotics biodegradation and metabolism	312.519	Vertebrata	78.2451	36.3207
('August_2020', 'ZG02')	map00930	Caprolactam degradation	Metabolism; Xenobiotics biodegradation and metabolism	202.086	Diatomeae	38.9437	23.7654
('December_2020', '120')	map00930	Caprolactam degradation	Metabolism; Xenobiotics biodegradation and metabolism	125.133	Arthropoda	46.3913	46.3711
('December_2020', '130')	map00930	Caprolactam degradation	Metabolism; Xenobiotics biodegradation and metabolism	92.5167	Arthropoda	28.2999	41.6024
('December_2020', '330')	map00930	Caprolactam degradation	Metabolism; Xenobiotics biodegradation and metabolism	167.229	Arthropoda	41.7673	36.2592
('December_2020', '700')	map00930	Caprolactam degradation	Metabolism; Xenobiotics biodegradation and metabolism	183	Arthropoda	121.282	73.54
('December_2020', '780')	map00930	Caprolactam degradation	Metabolism; Xenobiotics biodegradation and metabolism	174.967	core-Noctilucales	60.407	42.5439
('December_2020', 'ZG02')	map00930	Caprolactam degradation	Metabolism; Xenobiotics biodegradation and metabolism	157.552	Diatomeae	34.2049	32.1068
('February_2021', '120')	map00930	Caprolactam degradation	Metabolism; Xenobiotics biodegradation and metabolism	208.704	Arthropoda	98.7574	55.8916
('February_2021', '130')	map00930	Caprolactam degradation	Metabolism; Xenobiotics biodegradation and metabolism	221.285	core-Noctilucales	79.5127	40.3771
('February_2021', '330')	map00930	Caprolactam degradation	Metabolism; Xenobiotics biodegradation and metabolism	268.139	Arthropoda	46.3418	29.1904
('February_2021', '700')	map00930	Caprolactam degradation	Metabolism; Xenobiotics biodegradation and metabolism	46.4144	Arthropoda	15.8783	39.089
('February_2021', '780')	map00930	Caprolactam degradation	Metabolism; Xenobiotics biodegradation and metabolism	188.442	Arthropoda	58.6711	34.1131
('January_2021', '130')	map00930	Caprolactam degradation	Metabolism; Xenobiotics biodegradation and metabolism	198.969	Arthropoda	78.7858	69.9889
('January_2021', '330')	map00930	Caprolactam degradation	Metabolism; Xenobiotics biodegradation and metabolism	236.464	Arthropoda	195.06	89.314
('January_2021', '700')	map00930	Caprolactam degradation	Metabolism; Xenobiotics biodegradation and metabolism	28.6767	core-Noctilucales	5.84252	23.9652
('January_2021', '780')	map00930	Caprolactam degradation	Metabolism; Xenobiotics biodegradation and metabolism	166.146	Arthropoda	67.1193	44.5868
('January_2021', 'ZG02')	map00930	Caprolactam degradation	Metabolism; Xenobiotics biodegradation and metabolism	164.582	Arthropoda	94.1588	74.6928
('July_2020', '120')	map00930	Caprolactam degradation	Metabolism; Xenobiotics biodegradation and metabolism	209.683	Diatomeae	79.758	51.2253
('July_2020', '130')	map00930	Caprolactam degradation	Metabolism; Xenobiotics biodegradation and metabolism	52.5113	Diatomeae	22.6428	49.8301
('July_2020', '330')	map00930	Caprolactam degradation	Metabolism; Xenobiotics biodegradation and metabolism	162.742	core-Noctilucales	74.581	56.8389
('July_2020', '700')	map00930	Caprolactam degradation	Metabolism; Xenobiotics biodegradation and metabolism	340.856	core-Noctilucales	299.328	88.6225
('July_2020', '780')	map00930	Caprolactam degradation	Metabolism; Xenobiotics biodegradation and metabolism	173.663	core-Noctilucales	75.5788	50.6279
('July_2020', 'ZG02')	map00930	Caprolactam degradation	Metabolism; Xenobiotics biodegradation and metabolism	209.37	core-Noctilucales	104.29	59.6304
('July_2021', '120')	map00930	Caprolactam degradation	Metabolism; Xenobiotics biodegradation and metabolism	245.607	core-Noctilucales	50.8809	28.2669
('July_2021', '130')	map00930	Caprolactam degradation	Metabolism; Xenobiotics biodegradation and metabolism	268.094	core-Noctilucales	129.981	51.2523
('July_2021', '330')	map00930	Caprolactam degradation	Metabolism; Xenobiotics biodegradation and metabolism	334.886	core-Noctilucales	219.595	69.1452
('July_2021', '700')	map00930	Caprolactam degradation	Metabolism; Xenobiotics biodegradation and metabolism	349.416	Vertebrata	80.446	30.3899
('July_2021', '780')	map00930	Caprolactam degradation	Metabolism; Xenobiotics biodegradation and metabolism	327.212	core-Noctilucales	118.411	40.5934
('July_2021', 'ZG02')	map00930	Caprolactam degradation	Metabolism; Xenobiotics biodegradation and metabolism	243.787	core-Noctilucales	117.741	56.221
('June_2021', '120')	map00930	Caprolactam degradation	Metabolism; Xenobiotics biodegradation and metabolism	395.554	core-Noctilucales	256.161	73.259
('June_2021', '130')	map00930	Caprolactam degradation	Metabolism; Xenobiotics biodegradation and metabolism	316.436	core-Noctilucales	143.784	53.7578
('June_2021', '330')	map00930	Caprolactam degradation	Metabolism; Xenobiotics biodegradation and metabolism	186.425	Diatomeae	92.912	63.5423
('June_2021', '700')	map00930	Caprolactam degradation	Metabolism; Xenobiotics biodegradation and metabolism	260.884	core-Noctilucales	122.433	51.6617
('June_2021', '780')	map00930	Caprolactam degradation	Metabolism; Xenobiotics biodegradation and metabolism	276.964	core-Noctilucales	155.96	62.4807
('June_2021', 'ZG02')	map00930	Caprolactam degradation	Metabolism; Xenobiotics biodegradation and metabolism	183.063	Diatomeae	78.7748	52.4714
('May_2021', '120')	map00930	Caprolactam degradation	Metabolism; Xenobiotics biodegradation and metabolism	140.157	core-Noctilucales	33.9731	33.4592
('May_2021', '130')	map00930	Caprolactam degradation	Metabolism; Xenobiotics biodegradation and metabolism	227.562	core-Noctilucales	121.37	59.858
('May_2021', '330')	map00930	Caprolactam degradation	Metabolism; Xenobiotics biodegradation and metabolism	300.246	core-Noctilucales	205.143	70.7152
('May_2021', '700')	map00930	Caprolactam degradation	Metabolism; Xenobiotics biodegradation and metabolism	202.97	core-Noctilucales	61.0631	36.7333
('May_2021', '780')	map00930	Caprolactam degradation	Metabolism; Xenobiotics biodegradation and metabolism	306.054	core-Noctilucales	217.662	75.0295
('May_2021', 'ZG02')	map00930	Caprolactam degradation	Metabolism; Xenobiotics biodegradation and metabolism	177.884	Arthropoda	92.7924	60.7589
('November_2020', '120')	map00930	Caprolactam degradation	Metabolism; Xenobiotics biodegradation and metabolism	127.601	Arthropoda	36.3178	38.6326
('November_2020', '130')	map00930	Caprolactam degradation	Metabolism; Xenobiotics biodegradation and metabolism	162.197	Diatomeae	35.1894	28.6796
('November_2020', '330')	map00930	Caprolactam degradation	Metabolism; Xenobiotics biodegradation and metabolism	206.076	Arthropoda	88.8688	49.0112
('November_2020', '700')	map00930	Caprolactam degradation	Metabolism; Xenobiotics biodegradation and metabolism	194.412	Arthropoda	87.9797	54.8637
('November_2020', '780')	map00930	Caprolactam degradation	Metabolism; Xenobiotics biodegradation and metabolism	264.658	Arthropoda	135.587	54.8306
('November_2020', 'ZG02')	map00930	Caprolactam degradation	Metabolism; Xenobiotics biodegradation and metabolism	143.878	Diatomeae	51.3067	41.7516
('September_2020', '120')	map00930	Caprolactam degradation	Metabolism; Xenobiotics biodegradation and metabolism	206.61	Diatomeae	42.293	23.7935
('September_2020', '130')	map00930	Caprolactam degradation	Metabolism; Xenobiotics biodegradation and metabolism	134.698	Diatomeae	35.7422	29.4562
('September_2020', '330')	map00930	Caprolactam degradation	Metabolism; Xenobiotics biodegradation and metabolism	164.356	Arthropoda	38.4675	25.8398
('September_2020', '700')	map00930	Caprolactam degradation	Metabolism; Xenobiotics biodegradation and metabolism	200.33	Arthropoda	63.3121	35.5565
('September_2020', '780')	map00930	Caprolactam degradation	Metabolism; Xenobiotics biodegradation and metabolism	221.342	core-Noctilucales	87.971	41.9724
('September_2020', 'ZG02')	map00930	Caprolactam degradation	Metabolism; Xenobiotics biodegradation and metabolism	185.392	Arthropoda	35.3137	22.2148
('April_2021', '120')	map01240	Biosynthesis of cofactors		5849.18	core-Noctilucales	3377.36	60.1414
('April_2021', '130')	map01240	Biosynthesis of cofactors		12217.2	Prymnesiophyceae	9634.43	81.2054
('April_2021', '330')	map01240	Biosynthesis of cofactors		7493.22	Prymnesiophyceae	4828.16	68.9094
('April_2021', 'ZG02')	map01240	Biosynthesis of cofactors		7370.93	Prymnesiophyceae	5434.04	77.4805
('August_2020', '120')	map01240	Biosynthesis of cofactors		6504.44	Diatomeae	2196.89	35.7717
('August_2020', '130')	map01240	Biosynthesis of cofactors		3281.6	Diatomeae	1190.45	38.7232
('August_2020', '330')	map01240	Biosynthesis of cofactors		4273.1	Dinophyceae	1037.73	26.5593
('August_2020', '700')	map01240	Biosynthesis of cofactors		3262.61	Ctenophora	1590.51	51.1866
('August_2020', '780')	map01240	Biosynthesis of cofactors		4804.43	Diatomeae	1316.95	32.8875
('August_2020', 'ZG02')	map01240	Biosynthesis of cofactors		5410.62	Diatomeae	2318.48	48.7777
('December_2020', '120')	map01240	Biosynthesis of cofactors		5240.58	Diatomeae	3601.98	74.7056
('December_2020', '130')	map01240	Biosynthesis of cofactors		3784.35	Diatomeae	2530.05	72.6092
('December_2020', '330')	map01240	Biosynthesis of cofactors		5410.68	Diatomeae	3323.96	67.5957
('December_2020', '700')	map01240	Biosynthesis of cofactors		3044.82	Diatomeae	1385.09	49.837
('December_2020', '780')	map01240	Biosynthesis of cofactors		6418.87	Diatomeae	3468.25	59.6273
('December_2020', 'ZG02')	map01240	Biosynthesis of cofactors		5414.29	Diatomeae	3328.22	70.5388
('February_2021', '120')	map01240	Biosynthesis of cofactors		4864.09	Diatomeae	2446.58	55.2602
('February_2021', '130')	map01240	Biosynthesis of cofactors		5304.82	Diatomeae	1644.23	33.2816
('February_2021', '330')	map01240	Biosynthesis of cofactors		6167.86	Diatomeae	2339.18	44.9164
('February_2021', '700')	map01240	Biosynthesis of cofactors		1995.25	Diatomeae	1077.84	57.5489
('February_2021', '780')	map01240	Biosynthesis of cofactors		4446.62	Diatomeae	2000.46	48.6896
('January_2021', '130')	map01240	Biosynthesis of cofactors		3502.57	Diatomeae	1252.78	40.969
('January_2021', '330')	map01240	Biosynthesis of cofactors		3109.34	Arthropoda	1671.72	58.7424
('January_2021', '700')	map01240	Biosynthesis of cofactors		1499.71	Diatomeae	489.809	35.2273
('January_2021', '780')	map01240	Biosynthesis of cofactors		2904.96	core-Noctilucales	761.933	28.5297
('January_2021', 'ZG02')	map01240	Biosynthesis of cofactors		3253.46	Arthropoda	895.711	31.6994
('July_2020', '120')	map01240	Biosynthesis of cofactors		10168.5	Diatomeae	7539.42	84.2195
('July_2020', '130')	map01240	Biosynthesis of cofactors		5896.24	Diatomeae	5158.74	90.326
('July_2020', '330')	map01240	Biosynthesis of cofactors		4595.25	Diatomeae	2346.14	56.2853
('July_2020', '700')	map01240	Biosynthesis of cofactors		7964.92	core-Noctilucales	6635.92	84.6452
('July_2020', '780')	map01240	Biosynthesis of cofactors		6447.01	Diatomeae	3742.82	64.2111
('July_2020', 'ZG02')	map01240	Biosynthesis of cofactors		6077.31	Diatomeae	2892.35	53.0952
('July_2021', '120')	map01240	Biosynthesis of cofactors		7877.84	Diatomeae	4729.77	67.066
('July_2021', '130')	map01240	Biosynthesis of cofactors		5424.03	core-Noctilucales	2726.4	52.2006
('July_2021', '330')	map01240	Biosynthesis of cofactors		6888.92	core-Noctilucales	4470.59	67.7058
('July_2021', '700')	map01240	Biosynthesis of cofactors		5589.75	Diatomeae	1230.89	25.3384
('July_2021', '780')	map01240	Biosynthesis of cofactors		6275.65	core-Noctilucales	2426.73	43.086
('July_2021', 'ZG02')	map01240	Biosynthesis of cofactors		8807.13	Diatomeae	4704.52	58.5636
('June_2021', '120')	map01240	Biosynthesis of cofactors		8408.77	core-Noctilucales	5034.78	63.6019
('June_2021', '130')	map01240	Biosynthesis of cofactors		8252.74	core-Noctilucales	3057.06	40
('June_2021', '330')	map01240	Biosynthesis of cofactors		9861.56	Diatomeae	7494.6	85.9534
('June_2021', '700')	map01240	Biosynthesis of cofactors		9280.62	Diatomeae	4681.82	54.0616
('June_2021', '780')	map01240	Biosynthesis of cofactors		9339.01	Diatomeae	4293.77	50.0277
('June_2021', 'ZG02')	map01240	Biosynthesis of cofactors		7968.36	Diatomeae	5539.99	77.5548
('May_2021', '120')	map01240	Biosynthesis of cofactors		4355.95	Florideophyceae	961.398	25.3969
('May_2021', '130')	map01240	Biosynthesis of cofactors		7711.94	Diatomeae	3799.68	53.4539
('May_2021', '330')	map01240	Biosynthesis of cofactors		6363.15	core-Noctilucales	4009.54	65.7769
('May_2021', '700')	map01240	Biosynthesis of cofactors		4540.78	Diatomeae	1342.48	32.3381
('May_2021', '780')	map01240	Biosynthesis of cofactors		6763	core-Noctilucales	3749.98	58.7535
('May_2021', 'ZG02')	map01240	Biosynthesis of cofactors		3020.62	Arthropoda	791.35	30.0111
('November_2020', '120')	map01240	Biosynthesis of cofactors		6225.72	Diatomeae	4352.24	78.9611
('November_2020', '130')	map01240	Biosynthesis of cofactors		6023.47	Diatomeae	4098.69	74.7731
('November_2020', '330')	map01240	Biosynthesis of cofactors		4093.65	Diatomeae	2535.8	66.6248
('November_2020', '700')	map01240	Biosynthesis of cofactors		3476.56	Arthropoda	970.01	30.0066
('November_2020', '780')	map01240	Biosynthesis of cofactors		3968.73	core-Noctilucales	1391.65	37.3483
('November_2020', 'ZG02')	map01240	Biosynthesis of cofactors		5159.43	Diatomeae	3754.35	78.2135
('September_2020', '120')	map01240	Biosynthesis of cofactors		4616.39	Diatomeae	2628.63	61.4381
('September_2020', '130')	map01240	Biosynthesis of cofactors		6171.17	Diatomeae	4612.33	77.4828
('September_2020', '330')	map01240	Biosynthesis of cofactors		5564.26	Diatomeae	3376.44	63.5504
('September_2020', '700')	map01240	Biosynthesis of cofactors		4998.84	Diatomeae	2383.68	50.0939
('September_2020', '780')	map01240	Biosynthesis of cofactors		5177.05	core-Noctilucales	1670.98	33.6176
('September_2020', 'ZG02')	map01240	Biosynthesis of cofactors		4881	Diatomeae	2477.99	54.9334
('April_2021', '120')	map05208	Chemical carcinogenesis - reactive oxygen species	Human Diseases; Cancer: overview	8198.06	core-Noctilucales	2316.9	30.4384
('April_2021', '130')	map05208	Chemical carcinogenesis - reactive oxygen species	Human Diseases; Cancer: overview	7235.66	Prymnesiophyceae	5391.74	77.5922
('April_2021', '330')	map05208	Chemical carcinogenesis - reactive oxygen species	Human Diseases; Cancer: overview	5935.85	Prymnesiophyceae	3581.16	64.6588
('April_2021', 'ZG02')	map05208	Chemical carcinogenesis - reactive oxygen species	Human Diseases; Cancer: overview	5669.77	Prymnesiophyceae	4069.99	77.3226
('August_2020', '120')	map05208	Chemical carcinogenesis - reactive oxygen species	Human Diseases; Cancer: overview	8577.69	Ctenophora	2726.4	33.861
('August_2020', '130')	map05208	Chemical carcinogenesis - reactive oxygen species	Human Diseases; Cancer: overview	6894.41	Ctenophora	3662.47	59.4097
('August_2020', '330')	map05208	Chemical carcinogenesis - reactive oxygen species	Human Diseases; Cancer: overview	6167.6	Ctenophora	1373.33	26.7527
('August_2020', '700')	map05208	Chemical carcinogenesis - reactive oxygen species	Human Diseases; Cancer: overview	8030.55	Ctenophora	5194.37	69.4171
('August_2020', '780')	map05208	Chemical carcinogenesis - reactive oxygen species	Human Diseases; Cancer: overview	10756.2	Arthropoda	1681.35	21.3387
('August_2020', 'ZG02')	map05208	Chemical carcinogenesis - reactive oxygen species	Human Diseases; Cancer: overview	6464.62	Diatomeae	1852.65	33.8565
('December_2020', '120')	map05208	Chemical carcinogenesis - reactive oxygen species	Human Diseases; Cancer: overview	7618.5	Diatomeae	3660.05	55.7236
('December_2020', '130')	map05208	Chemical carcinogenesis - reactive oxygen species	Human Diseases; Cancer: overview	5307.47	Diatomeae	2282.94	50.3181
('December_2020', '330')	map05208	Chemical carcinogenesis - reactive oxygen species	Human Diseases; Cancer: overview	7857.72	Diatomeae	3397.56	51.9101
('December_2020', '700')	map05208	Chemical carcinogenesis - reactive oxygen species	Human Diseases; Cancer: overview	5559.73	Arthropoda	3083.67	60.1906
('December_2020', '780')	map05208	Chemical carcinogenesis - reactive oxygen species	Human Diseases; Cancer: overview	6577.7	Diatomeae	2883.92	50.0922
('December_2020', 'ZG02')	map05208	Chemical carcinogenesis - reactive oxygen species	Human Diseases; Cancer: overview	8359.4	Diatomeae	3712.43	54.1722
('February_2021', '120')	map05208	Chemical carcinogenesis - reactive oxygen species	Human Diseases; Cancer: overview	8849.51	Arthropoda	2952.45	38.43
('February_2021', '130')	map05208	Chemical carcinogenesis - reactive oxygen species	Human Diseases; Cancer: overview	7126.51	Diatomeae	1765.25	26.7381
('February_2021', '330')	map05208	Chemical carcinogenesis - reactive oxygen species	Human Diseases; Cancer: overview	13394.5	Diatomeae	2601.38	27.2144
('February_2021', '700')	map05208	Chemical carcinogenesis - reactive oxygen species	Human Diseases; Cancer: overview	3491.44	Diatomeae	1081.76	35.1638
('February_2021', '780')	map05208	Chemical carcinogenesis - reactive oxygen species	Human Diseases; Cancer: overview	7000.13	Diatomeae	1922.96	30.9805
('January_2021', '130')	map05208	Chemical carcinogenesis - reactive oxygen species	Human Diseases; Cancer: overview	6586.83	Arthropoda	2510.06	45.8239
('January_2021', '330')	map05208	Chemical carcinogenesis - reactive oxygen species	Human Diseases; Cancer: overview	7855.06	Arthropoda	5605.57	78.2972
('January_2021', '700')	map05208	Chemical carcinogenesis - reactive oxygen species	Human Diseases; Cancer: overview	1547.34	Diatomeae	431.384	30.7754
('January_2021', '780')	map05208	Chemical carcinogenesis - reactive oxygen species	Human Diseases; Cancer: overview	5202.74	Arthropoda	2286.69	50.1341
('January_2021', 'ZG02')	map05208	Chemical carcinogenesis - reactive oxygen species	Human Diseases; Cancer: overview	6917.16	Arthropoda	3056.91	54.5329
('July_2020', '120')	map05208	Chemical carcinogenesis - reactive oxygen species	Human Diseases; Cancer: overview	8680.23	Diatomeae	5417.06	71.3463
('July_2020', '130')	map05208	Chemical carcinogenesis - reactive oxygen species	Human Diseases; Cancer: overview	6109.54	Diatomeae	4454.84	75.8734
('July_2020', '330')	map05208	Chemical carcinogenesis - reactive oxygen species	Human Diseases; Cancer: overview	4617.57	Diatomeae	1632.28	41.2834
('July_2020', '700')	map05208	Chemical carcinogenesis - reactive oxygen species	Human Diseases; Cancer: overview	7084.47	core-Noctilucales	4834.31	70.0351
('July_2020', '780')	map05208	Chemical carcinogenesis - reactive oxygen species	Human Diseases; Cancer: overview	5231.5	Diatomeae	2452.25	52.3417
('July_2020', 'ZG02')	map05208	Chemical carcinogenesis - reactive oxygen species	Human Diseases; Cancer: overview	5743.15	Diatomeae	2341.5	44.2783
('July_2021', '120')	map05208	Chemical carcinogenesis - reactive oxygen species	Human Diseases; Cancer: overview	10375	Diatomeae	3966	46.0688
('July_2021', '130')	map05208	Chemical carcinogenesis - reactive oxygen species	Human Diseases; Cancer: overview	7527.97	core-Noctilucales	2017.69	30.5669
('July_2021', '330')	map05208	Chemical carcinogenesis - reactive oxygen species	Human Diseases; Cancer: overview	7312.12	core-Noctilucales	3546.2	54.0841
('July_2021', '700')	map05208	Chemical carcinogenesis - reactive oxygen species	Human Diseases; Cancer: overview	14625.9	Arthropoda	2228.4	20.5769
('July_2021', '780')	map05208	Chemical carcinogenesis - reactive oxygen species	Human Diseases; Cancer: overview	7397.89	core-Noctilucales	1863.43	31.1696
('July_2021', 'ZG02')	map05208	Chemical carcinogenesis - reactive oxygen species	Human Diseases; Cancer: overview	6014.69	Diatomeae	2726.05	49.0364
('June_2021', '120')	map05208	Chemical carcinogenesis - reactive oxygen species	Human Diseases; Cancer: overview	11181.2	core-Noctilucales	3767.16	39.2027
('June_2021', '130')	map05208	Chemical carcinogenesis - reactive oxygen species	Human Diseases; Cancer: overview	10653.2	core-Noctilucales	2123.1	23.834
('June_2021', '330')	map05208	Chemical carcinogenesis - reactive oxygen species	Human Diseases; Cancer: overview	8034.3	Diatomeae	6294.37	86.0508
('June_2021', '700')	map05208	Chemical carcinogenesis - reactive oxygen species	Human Diseases; Cancer: overview	7593.89	Diatomeae	3250.41	46.0738
('June_2021', '780')	map05208	Chemical carcinogenesis - reactive oxygen species	Human Diseases; Cancer: overview	7439.39	Diatomeae	3052.27	43.6128
('June_2021', 'ZG02')	map05208	Chemical carcinogenesis - reactive oxygen species	Human Diseases; Cancer: overview	8283.16	Diatomeae	5735.87	77.6461
('May_2021', '120')	map05208	Chemical carcinogenesis - reactive oxygen species	Human Diseases; Cancer: overview	7972.37	Florideophyceae	904.606	14.1669
('May_2021', '130')	map05208	Chemical carcinogenesis - reactive oxygen species	Human Diseases; Cancer: overview	6883.71	Diatomeae	2489.24	39.4212
('May_2021', '330')	map05208	Chemical carcinogenesis - reactive oxygen species	Human Diseases; Cancer: overview	7233.39	core-Noctilucales	3051.88	44.9419
('May_2021', '700')	map05208	Chemical carcinogenesis - reactive oxygen species	Human Diseases; Cancer: overview	7355.57	Arthropoda	1280.68	23.0217
('May_2021', '780')	map05208	Chemical carcinogenesis - reactive oxygen species	Human Diseases; Cancer: overview	6668.78	core-Noctilucales	2969.65	47.9649
('May_2021', 'ZG02')	map05208	Chemical carcinogenesis - reactive oxygen species	Human Diseases; Cancer: overview	7037.31	Arthropoda	3783.96	63.5657
('November_2020', '120')	map05208	Chemical carcinogenesis - reactive oxygen species	Human Diseases; Cancer: overview	5804.24	Diatomeae	2952.43	57.8877
('November_2020', '130')	map05208	Chemical carcinogenesis - reactive oxygen species	Human Diseases; Cancer: overview	8632.59	Diatomeae	3769.83	52.6933
('November_2020', '330')	map05208	Chemical carcinogenesis - reactive oxygen species	Human Diseases; Cancer: overview	7533.2	Diatomeae	3086.86	44.762
('November_2020', '700')	map05208	Chemical carcinogenesis - reactive oxygen species	Human Diseases; Cancer: overview	5697.1	Arthropoda	2701.31	53.2427
('November_2020', '780')	map05208	Chemical carcinogenesis - reactive oxygen species	Human Diseases; Cancer: overview	6611.43	Arthropoda	3128.16	53.2222
('November_2020', 'ZG02')	map05208	Chemical carcinogenesis - reactive oxygen species	Human Diseases; Cancer: overview	7293.51	Diatomeae	4514.33	66.8493
('September_2020', '120')	map05208	Chemical carcinogenesis - reactive oxygen species	Human Diseases; Cancer: overview	9158.05	Diatomeae	3947.83	50.6295
('September_2020', '130')	map05208	Chemical carcinogenesis - reactive oxygen species	Human Diseases; Cancer: overview	6557.77	Diatomeae	3905.15	64.041
('September_2020', '330')	map05208	Chemical carcinogenesis - reactive oxygen species	Human Diseases; Cancer: overview	8279.74	Diatomeae	4613.36	60.2068
('September_2020', '700')	map05208	Chemical carcinogenesis - reactive oxygen species	Human Diseases; Cancer: overview	7864.16	Arthropoda	2147.01	31.3386
('September_2020', '780')	map05208	Chemical carcinogenesis - reactive oxygen species	Human Diseases; Cancer: overview	6857.33	Arthropoda	1775.27	28.8216
('September_2020', 'ZG02')	map05208	Chemical carcinogenesis - reactive oxygen species	Human Diseases; Cancer: overview	8258	Diatomeae	4058.37	54.5263
('April_2021', '120')	map00260	Glycine, serine and threonine metabolism	Metabolism; Amino acid metabolism	2001.19	core-Noctilucales	1007.07	52.0093
('April_2021', '130')	map00260	Glycine, serine and threonine metabolism	Metabolism; Amino acid metabolism	3244.96	Prymnesiophyceae	2473.33	81.1216
('April_2021', '330')	map00260	Glycine, serine and threonine metabolism	Metabolism; Amino acid metabolism	3362.66	Prymnesiophyceae	2507.92	79.6412
('April_2021', 'ZG02')	map00260	Glycine, serine and threonine metabolism	Metabolism; Amino acid metabolism	3769.47	Prymnesiophyceae	3025.8	85.2955
('August_2020', '120')	map00260	Glycine, serine and threonine metabolism	Metabolism; Amino acid metabolism	2328.67	Diatomeae	689.518	30.7416
('August_2020', '130')	map00260	Glycine, serine and threonine metabolism	Metabolism; Amino acid metabolism	1120.28	Ctenophora	396.329	42.9187
('August_2020', '330')	map00260	Glycine, serine and threonine metabolism	Metabolism; Amino acid metabolism	1566.72	Dinophyceae	417.564	32.0045
('August_2020', '700')	map00260	Glycine, serine and threonine metabolism	Metabolism; Amino acid metabolism	949.789	Ctenophora	454.59	55.0429
('August_2020', '780')	map00260	Glycine, serine and threonine metabolism	Metabolism; Amino acid metabolism	2652.91	Diatomeae	397.771	30.3036
('August_2020', 'ZG02')	map00260	Glycine, serine and threonine metabolism	Metabolism; Amino acid metabolism	1866.97	Diatomeae	974.462	57.1681
('December_2020', '120')	map00260	Glycine, serine and threonine metabolism	Metabolism; Amino acid metabolism	1330.07	Diatomeae	919.907	74.2405
('December_2020', '130')	map00260	Glycine, serine and threonine metabolism	Metabolism; Amino acid metabolism	1080.64	Diatomeae	687.599	67.9875
('December_2020', '330')	map00260	Glycine, serine and threonine metabolism	Metabolism; Amino acid metabolism	1490.93	Diatomeae	857.681	62.8503
('December_2020', '700')	map00260	Glycine, serine and threonine metabolism	Metabolism; Amino acid metabolism	1004.85	Arthropoda	392.494	41.034
('December_2020', '780')	map00260	Glycine, serine and threonine metabolism	Metabolism; Amino acid metabolism	2084.38	Diatomeae	1175.41	59.5948
('December_2020', 'ZG02')	map00260	Glycine, serine and threonine metabolism	Metabolism; Amino acid metabolism	1707.97	Diatomeae	878.751	58.7547
('February_2021', '120')	map00260	Glycine, serine and threonine metabolism	Metabolism; Amino acid metabolism	1467.81	Diatomeae	721.495	52.5787
('February_2021', '130')	map00260	Glycine, serine and threonine metabolism	Metabolism; Amino acid metabolism	1926.76	core-Noctilucales	575.956	30.7704
('February_2021', '330')	map00260	Glycine, serine and threonine metabolism	Metabolism; Amino acid metabolism	2149.02	Diatomeae	724.271	39.5124
('February_2021', '700')	map00260	Glycine, serine and threonine metabolism	Metabolism; Amino acid metabolism	636.416	Diatomeae	251.112	41.2056
('February_2021', '780')	map00260	Glycine, serine and threonine metabolism	Metabolism; Amino acid metabolism	1409.12	Diatomeae	570.502	43.9694
('January_2021', '130')	map00260	Glycine, serine and threonine metabolism	Metabolism; Amino acid metabolism	1066.72	Diatomeae	316.596	33.3478
('January_2021', '330')	map00260	Glycine, serine and threonine metabolism	Metabolism; Amino acid metabolism	1134.62	Arthropoda	746.693	70.0077
('January_2021', '700')	map00260	Glycine, serine and threonine metabolism	Metabolism; Amino acid metabolism	405.467	Diatomeae	100.814	27.4115
('January_2021', '780')	map00260	Glycine, serine and threonine metabolism	Metabolism; Amino acid metabolism	1017.97	Arthropoda	305.947	31.5239
('January_2021', 'ZG02')	map00260	Glycine, serine and threonine metabolism	Metabolism; Amino acid metabolism	963.103	Arthropoda	334.309	39.9656
('July_2020', '120')	map00260	Glycine, serine and threonine metabolism	Metabolism; Amino acid metabolism	4628.06	Diatomeae	3928.42	87.9486
('July_2020', '130')	map00260	Glycine, serine and threonine metabolism	Metabolism; Amino acid metabolism	1293.42	Diatomeae	1106.32	87.4883
('July_2020', '330')	map00260	Glycine, serine and threonine metabolism	Metabolism; Amino acid metabolism	1821.1	Diatomeae	1123.22	64.8087
('July_2020', '700')	map00260	Glycine, serine and threonine metabolism	Metabolism; Amino acid metabolism	2782.84	core-Noctilucales	2051.19	74.4449
('July_2020', '780')	map00260	Glycine, serine and threonine metabolism	Metabolism; Amino acid metabolism	2725.92	Diatomeae	1907.95	72.2223
('July_2020', 'ZG02')	map00260	Glycine, serine and threonine metabolism	Metabolism; Amino acid metabolism	2288.55	Diatomeae	1331.61	60.808
('July_2021', '120')	map00260	Glycine, serine and threonine metabolism	Metabolism; Amino acid metabolism	2808.8	Diatomeae	1724.07	67.7455
('July_2021', '130')	map00260	Glycine, serine and threonine metabolism	Metabolism; Amino acid metabolism	1868.29	core-Noctilucales	857.999	47.2852
('July_2021', '330')	map00260	Glycine, serine and threonine metabolism	Metabolism; Amino acid metabolism	2432.54	core-Noctilucales	1385.12	58.4791
('July_2021', '700')	map00260	Glycine, serine and threonine metabolism	Metabolism; Amino acid metabolism	1598.41	Diatomeae	309.22	21.6262
('July_2021', '780')	map00260	Glycine, serine and threonine metabolism	Metabolism; Amino acid metabolism	2311.64	core-Noctilucales	784.633	36.3774
('July_2021', 'ZG02')	map00260	Glycine, serine and threonine metabolism	Metabolism; Amino acid metabolism	3966.02	Diatomeae	2670.82	69.7044
('June_2021', '120')	map00260	Glycine, serine and threonine metabolism	Metabolism; Amino acid metabolism	2836.12	core-Noctilucales	1541.27	57.244
('June_2021', '130')	map00260	Glycine, serine and threonine metabolism	Metabolism; Amino acid metabolism	2458.11	core-Noctilucales	970.265	40.9625
('June_2021', '330')	map00260	Glycine, serine and threonine metabolism	Metabolism; Amino acid metabolism	4055.84	Diatomeae	3473.13	89.5137
('June_2021', '700')	map00260	Glycine, serine and threonine metabolism	Metabolism; Amino acid metabolism	3379.85	Diatomeae	1802.89	55.6873
('June_2021', '780')	map00260	Glycine, serine and threonine metabolism	Metabolism; Amino acid metabolism	3574.51	Diatomeae	1906.96	55.0491
('June_2021', 'ZG02')	map00260	Glycine, serine and threonine metabolism	Metabolism; Amino acid metabolism	3017.74	Diatomeae	2354.27	81.4924
('May_2021', '120')	map00260	Glycine, serine and threonine metabolism	Metabolism; Amino acid metabolism	1317.14	Diatomeae	229.787	19.8656
('May_2021', '130')	map00260	Glycine, serine and threonine metabolism	Metabolism; Amino acid metabolism	3047.81	Diatomeae	1697.17	57.823
('May_2021', '330')	map00260	Glycine, serine and threonine metabolism	Metabolism; Amino acid metabolism	2228.79	core-Noctilucales	1311.11	60.2881
('May_2021', '700')	map00260	Glycine, serine and threonine metabolism	Metabolism; Amino acid metabolism	1321.15	core-Noctilucales	333.702	27.2398
('May_2021', '780')	map00260	Glycine, serine and threonine metabolism	Metabolism; Amino acid metabolism	2375.76	core-Noctilucales	1238.89	53.7829
('May_2021', 'ZG02')	map00260	Glycine, serine and threonine metabolism	Metabolism; Amino acid metabolism	971.882	Arthropoda	235.482	27.1869
('November_2020', '120')	map00260	Glycine, serine and threonine metabolism	Metabolism; Amino acid metabolism	2269.67	Diatomeae	1715.18	80.6792
('November_2020', '130')	map00260	Glycine, serine and threonine metabolism	Metabolism; Amino acid metabolism	1814.89	Diatomeae	1263.63	73.7656
('November_2020', '330')	map00260	Glycine, serine and threonine metabolism	Metabolism; Amino acid metabolism	1219.66	Diatomeae	664.679	58.4618
('November_2020', '700')	map00260	Glycine, serine and threonine metabolism	Metabolism; Amino acid metabolism	996.967	Arthropoda	288.909	30.1974
('November_2020', '780')	map00260	Glycine, serine and threonine metabolism	Metabolism; Amino acid metabolism	1356.6	core-Noctilucales	453.226	34.6269
('November_2020', 'ZG02')	map00260	Glycine, serine and threonine metabolism	Metabolism; Amino acid metabolism	1519.88	Diatomeae	1001.03	70.0442
('September_2020', '120')	map00260	Glycine, serine and threonine metabolism	Metabolism; Amino acid metabolism	1365.46	Diatomeae	635.58	51.4719
('September_2020', '130')	map00260	Glycine, serine and threonine metabolism	Metabolism; Amino acid metabolism	1714.14	Diatomeae	1183.5	71.4353
('September_2020', '330')	map00260	Glycine, serine and threonine metabolism	Metabolism; Amino acid metabolism	1666.56	Diatomeae	905.478	57.626
('September_2020', '700')	map00260	Glycine, serine and threonine metabolism	Metabolism; Amino acid metabolism	1558.23	Diatomeae	635.321	42.1012
('September_2020', '780')	map00260	Glycine, serine and threonine metabolism	Metabolism; Amino acid metabolism	1694.58	core-Noctilucales	537.873	32.6494
('September_2020', 'ZG02')	map00260	Glycine, serine and threonine metabolism	Metabolism; Amino acid metabolism	1505.65	Diatomeae	674.679	51.3823
('April_2021', '120')	map00270	Cysteine and methionine metabolism	Metabolism; Amino acid metabolism	4343.43	core-Noctilucales	1923.77	45.2973
('April_2021', '130')	map00270	Cysteine and methionine metabolism	Metabolism; Amino acid metabolism	8114.13	Prymnesiophyceae	6666.83	83.2306
('April_2021', '330')	map00270	Cysteine and methionine metabolism	Metabolism; Amino acid metabolism	4684.83	Prymnesiophyceae	3491.58	76.6615
('April_2021', 'ZG02')	map00270	Cysteine and methionine metabolism	Metabolism; Amino acid metabolism	5576.91	Prymnesiophyceae	4616.38	84.1981
('August_2020', '120')	map00270	Cysteine and methionine metabolism	Metabolism; Amino acid metabolism	4361.54	Diatomeae	1279.77	29.9984
('August_2020', '130')	map00270	Cysteine and methionine metabolism	Metabolism; Amino acid metabolism	1789.73	Ctenophora	680.193	40.26
('August_2020', '330')	map00270	Cysteine and methionine metabolism	Metabolism; Amino acid metabolism	2597.32	Dinophyceae	896.594	36.7116
('August_2020', '700')	map00270	Cysteine and methionine metabolism	Metabolism; Amino acid metabolism	1560.84	Ctenophora	849.586	57.0734
('August_2020', '780')	map00270	Cysteine and methionine metabolism	Metabolism; Amino acid metabolism	2604.84	Diatomeae	688.903	28.9546
('August_2020', 'ZG02')	map00270	Cysteine and methionine metabolism	Metabolism; Amino acid metabolism	2647.02	Diatomeae	983.759	39.9271
('December_2020', '120')	map00270	Cysteine and methionine metabolism	Metabolism; Amino acid metabolism	3098.7	Diatomeae	2189.31	73.4173
('December_2020', '130')	map00270	Cysteine and methionine metabolism	Metabolism; Amino acid metabolism	2055.26	Diatomeae	1216.68	62.2244
('December_2020', '330')	map00270	Cysteine and methionine metabolism	Metabolism; Amino acid metabolism	2867.26	Diatomeae	1452.09	54.4589
('December_2020', '700')	map00270	Cysteine and methionine metabolism	Metabolism; Amino acid metabolism	1875.7	Diatomeae	667.357	37.2825
('December_2020', '780')	map00270	Cysteine and methionine metabolism	Metabolism; Amino acid metabolism	3910.51	Diatomeae	1899.1	51.0879
('December_2020', 'ZG02')	map00270	Cysteine and methionine metabolism	Metabolism; Amino acid metabolism	3739.8	Diatomeae	2118.46	61.9758
('February_2021', '120')	map00270	Cysteine and methionine metabolism	Metabolism; Amino acid metabolism	2672.07	Diatomeae	1202.9	47.8237
('February_2021', '130')	map00270	Cysteine and methionine metabolism	Metabolism; Amino acid metabolism	3601.95	core-Noctilucales	967.552	27.7547
('February_2021', '330')	map00270	Cysteine and methionine metabolism	Metabolism; Amino acid metabolism	4097.24	Diatomeae	1127.01	32.3206
('February_2021', '700')	map00270	Cysteine and methionine metabolism	Metabolism; Amino acid metabolism	1310.35	Diatomeae	475.114	37.5463
('February_2021', '780')	map00270	Cysteine and methionine metabolism	Metabolism; Amino acid metabolism	2592.81	Diatomeae	933.614	38.2286
('January_2021', '130')	map00270	Cysteine and methionine metabolism	Metabolism; Amino acid metabolism	2232.14	Diatomeae	848.411	41.5335
('January_2021', '330')	map00270	Cysteine and methionine metabolism	Metabolism; Amino acid metabolism	1993.97	Arthropoda	993.786	52.9293
('January_2021', '700')	map00270	Cysteine and methionine metabolism	Metabolism; Amino acid metabolism	1133.34	Diatomeae	259.211	24.0104
('January_2021', '780')	map00270	Cysteine and methionine metabolism	Metabolism; Amino acid metabolism	2065.02	Arthropoda	482.499	24.2665
('January_2021', 'ZG02')	map00270	Cysteine and methionine metabolism	Metabolism; Amino acid metabolism	2036.22	Diatomeae	512.787	27.8747
('July_2020', '120')	map00270	Cysteine and methionine metabolism	Metabolism; Amino acid metabolism	4096.72	Diatomeae	2869.02	75.2623
('July_2020', '130')	map00270	Cysteine and methionine metabolism	Metabolism; Amino acid metabolism	2709.37	Diatomeae	2363.55	88.497
('July_2020', '330')	map00270	Cysteine and methionine metabolism	Metabolism; Amino acid metabolism	2328.37	Diatomeae	916.396	42.2248
('July_2020', '700')	map00270	Cysteine and methionine metabolism	Metabolism; Amino acid metabolism	6536.11	core-Noctilucales	3915.97	60.6121
('July_2020', '780')	map00270	Cysteine and methionine metabolism	Metabolism; Amino acid metabolism	2724.9	Diatomeae	1234.45	47.8215
('July_2020', 'ZG02')	map00270	Cysteine and methionine metabolism	Metabolism; Amino acid metabolism	3068.32	Diatomeae	1104	37.9764
('July_2021', '120')	map00270	Cysteine and methionine metabolism	Metabolism; Amino acid metabolism	4105.52	Diatomeae	2266.07	58.1845
('July_2021', '130')	map00270	Cysteine and methionine metabolism	Metabolism; Amino acid metabolism	3866.14	core-Noctilucales	1534.21	40.6274
('July_2021', '330')	map00270	Cysteine and methionine metabolism	Metabolism; Amino acid metabolism	5389.99	core-Noctilucales	2492.1	47.1156
('July_2021', '700')	map00270	Cysteine and methionine metabolism	Metabolism; Amino acid metabolism	3138.08	Dinophyceae	589.396	20.5402
('July_2021', '780')	map00270	Cysteine and methionine metabolism	Metabolism; Amino acid metabolism	4317.35	Dinophyceae	1825.29	43.8013
('July_2021', 'ZG02')	map00270	Cysteine and methionine metabolism	Metabolism; Amino acid metabolism	4240.65	Diatomeae	1508.64	37.3445
('June_2021', '120')	map00270	Cysteine and methionine metabolism	Metabolism; Amino acid metabolism	6270.9	core-Noctilucales	2853.62	46.9479
('June_2021', '130')	map00270	Cysteine and methionine metabolism	Metabolism; Amino acid metabolism	5471.6	core-Noctilucales	1695.64	32.1898
('June_2021', '330')	map00270	Cysteine and methionine metabolism	Metabolism; Amino acid metabolism	4762.37	Diatomeae	3650.31	80.8667
('June_2021', '700')	map00270	Cysteine and methionine metabolism	Metabolism; Amino acid metabolism	5533.72	Diatomeae	2198.34	40.9737
('June_2021', '780')	map00270	Cysteine and methionine metabolism	Metabolism; Amino acid metabolism	5571.32	Diatomeae	1925.51	35.6936
('June_2021', 'ZG02')	map00270	Cysteine and methionine metabolism	Metabolism; Amino acid metabolism	4649.07	Diatomeae	3303.27	74.1279
('May_2021', '120')	map00270	Cysteine and methionine metabolism	Metabolism; Amino acid metabolism	2436.82	core-Noctilucales	323.247	15.7711
('May_2021', '130')	map00270	Cysteine and methionine metabolism	Metabolism; Amino acid metabolism	3926.6	core-Noctilucales	1267.15	33.8371
('May_2021', '330')	map00270	Cysteine and methionine metabolism	Metabolism; Amino acid metabolism	4921.87	core-Noctilucales	2393.81	50.2738
('May_2021', '700')	map00270	Cysteine and methionine metabolism	Metabolism; Amino acid metabolism	2723.2	Diatomeae	674.612	26.331
('May_2021', '780')	map00270	Cysteine and methionine metabolism	Metabolism; Amino acid metabolism	4835.33	core-Noctilucales	2178.15	46.3567
('May_2021', 'ZG02')	map00270	Cysteine and methionine metabolism	Metabolism; Amino acid metabolism	2046.45	Arthropoda	510.346	27.8197
('November_2020', '120')	map00270	Cysteine and methionine metabolism	Metabolism; Amino acid metabolism	2468.14	Diatomeae	1448.25	64.0334
('November_2020', '130')	map00270	Cysteine and methionine metabolism	Metabolism; Amino acid metabolism	2730.35	Diatomeae	1676.04	66.2585
('November_2020', '330')	map00270	Cysteine and methionine metabolism	Metabolism; Amino acid metabolism	2460.18	Diatomeae	1493.82	63.1761
('November_2020', '700')	map00270	Cysteine and methionine metabolism	Metabolism; Amino acid metabolism	1994.6	Arthropoda	470.963	24.512
('November_2020', '780')	map00270	Cysteine and methionine metabolism	Metabolism; Amino acid metabolism	2695.32	core-Noctilucales	766.965	29.6588
('November_2020', 'ZG02')	map00270	Cysteine and methionine metabolism	Metabolism; Amino acid metabolism	2553.23	Diatomeae	1750.37	71.9391
('September_2020', '120')	map00270	Cysteine and methionine metabolism	Metabolism; Amino acid metabolism	3211.36	Diatomeae	1920.52	61.915
('September_2020', '130')	map00270	Cysteine and methionine metabolism	Metabolism; Amino acid metabolism	2951.71	Diatomeae	1991.47	69.153
('September_2020', '330')	map00270	Cysteine and methionine metabolism	Metabolism; Amino acid metabolism	3761.46	Diatomeae	2276.4	62.2285
('September_2020', '700')	map00270	Cysteine and methionine metabolism	Metabolism; Amino acid metabolism	2993.1	Diatomeae	1276.27	44.1653
('September_2020', '780')	map00270	Cysteine and methionine metabolism	Metabolism; Amino acid metabolism	3421.67	Diatomeae	960.834	28.8702
('September_2020', 'ZG02')	map00270	Cysteine and methionine metabolism	Metabolism; Amino acid metabolism	3312.93	Diatomeae	1806.32	57.5386
('April_2021', '120')	map00300	Lysine biosynthesis	Metabolism; Amino acid metabolism	116.306	core-Noctilucales	42.516	37.5434
('April_2021', '130')	map00300	Lysine biosynthesis	Metabolism; Amino acid metabolism	999.86	Prymnesiophyceae	835.857	84.1265
('April_2021', '330')	map00300	Lysine biosynthesis	Metabolism; Amino acid metabolism	723.188	Prymnesiophyceae	597.922	84.4201
('April_2021', 'ZG02')	map00300	Lysine biosynthesis	Metabolism; Amino acid metabolism	877.826	Prymnesiophyceae	784.156	90.5452
('August_2020', '120')	map00300	Lysine biosynthesis	Metabolism; Amino acid metabolism	164.733	Diatomeae	113.222	70.477
('August_2020', '130')	map00300	Lysine biosynthesis	Metabolism; Amino acid metabolism	115.249	Diatomeae	101.265	90.3393
('August_2020', '330')	map00300	Lysine biosynthesis	Metabolism; Amino acid metabolism	125.004	Dinophyceae	52.76	46.0621
('August_2020', '700')	map00300	Lysine biosynthesis	Metabolism; Amino acid metabolism	54.1451	Diatomeae	43.0322	85.2168
('August_2020', '780')	map00300	Lysine biosynthesis	Metabolism; Amino acid metabolism	102.423	Diatomeae	87.4152	89.0374
('August_2020', 'ZG02')	map00300	Lysine biosynthesis	Metabolism; Amino acid metabolism	139.215	Diatomeae	56.0518	44.7336
('December_2020', '120')	map00300	Lysine biosynthesis	Metabolism; Amino acid metabolism	355.781	Diatomeae	320.658	93.859
('December_2020', '130')	map00300	Lysine biosynthesis	Metabolism; Amino acid metabolism	232.664	Diatomeae	196.274	88.0987
('December_2020', '330')	map00300	Lysine biosynthesis	Metabolism; Amino acid metabolism	289.698	Diatomeae	253.931	92.2678
('December_2020', '700')	map00300	Lysine biosynthesis	Metabolism; Amino acid metabolism	116.452	Diatomeae	93.2557	84.3547
('December_2020', '780')	map00300	Lysine biosynthesis	Metabolism; Amino acid metabolism	293.682	Diatomeae	228.676	80.711
('December_2020', 'ZG02')	map00300	Lysine biosynthesis	Metabolism; Amino acid metabolism	315.193	Diatomeae	268.574	91.0031
('February_2021', '120')	map00300	Lysine biosynthesis	Metabolism; Amino acid metabolism	329.107	Diatomeae	274.035	88.5832
('February_2021', '130')	map00300	Lysine biosynthesis	Metabolism; Amino acid metabolism	209.09	Diatomeae	146.21	73.6269
('February_2021', '330')	map00300	Lysine biosynthesis	Metabolism; Amino acid metabolism	342.688	Diatomeae	260.641	85.0352
('February_2021', '700')	map00300	Lysine biosynthesis	Metabolism; Amino acid metabolism	89.5764	Diatomeae	73.9622	88.4185
('February_2021', '780')	map00300	Lysine biosynthesis	Metabolism; Amino acid metabolism	231.701	Diatomeae	184.02	86.6911
('January_2021', '130')	map00300	Lysine biosynthesis	Metabolism; Amino acid metabolism	132.836	Diatomeae	115.918	89.9779
('January_2021', '330')	map00300	Lysine biosynthesis	Metabolism; Amino acid metabolism	103.132	Diatomeae	61.6942	61.5938
('January_2021', '700')	map00300	Lysine biosynthesis	Metabolism; Amino acid metabolism	48.4686	Diatomeae	15.9808	38.6962
('January_2021', '780')	map00300	Lysine biosynthesis	Metabolism; Amino acid metabolism	65.8464	Diatomeae	33.9112	51.8047
('January_2021', 'ZG02')	map00300	Lysine biosynthesis	Metabolism; Amino acid metabolism	97.7079	Diatomeae	66.9174	71.7642
('July_2020', '120')	map00300	Lysine biosynthesis	Metabolism; Amino acid metabolism	479.145	Diatomeae	369.664	78.0628
('July_2020', '130')	map00300	Lysine biosynthesis	Metabolism; Amino acid metabolism	753.086	Diatomeae	729.919	97.4024
('July_2020', '330')	map00300	Lysine biosynthesis	Metabolism; Amino acid metabolism	147.823	Diatomeae	82.5087	58.55
('July_2020', '700')	map00300	Lysine biosynthesis	Metabolism; Amino acid metabolism	84.5624	core-Noctilucales	80.3144	95.6137
('July_2020', '780')	map00300	Lysine biosynthesis	Metabolism; Amino acid metabolism	218.968	Diatomeae	144.95	68.0735
('July_2020', 'ZG02')	map00300	Lysine biosynthesis	Metabolism; Amino acid metabolism	162.446	Diatomeae	84.1648	54.8826
('July_2021', '120')	map00300	Lysine biosynthesis	Metabolism; Amino acid metabolism	392.432	Diatomeae	308.161	79.5616
('July_2021', '130')	map00300	Lysine biosynthesis	Metabolism; Amino acid metabolism	114.278	Dinophyceae	40.2933	35.9955
('July_2021', '330')	map00300	Lysine biosynthesis	Metabolism; Amino acid metabolism	109.9	core-Noctilucales	55.2897	51.6633
('July_2021', '700')	map00300	Lysine biosynthesis	Metabolism; Amino acid metabolism	111.827	Diatomeae	62.9915	58.2622
('July_2021', '780')	map00300	Lysine biosynthesis	Metabolism; Amino acid metabolism	144.44	Dinophyceae	57.7422	40.6085
('July_2021', 'ZG02')	map00300	Lysine biosynthesis	Metabolism; Amino acid metabolism	282.718	Diatomeae	198.585	71.3957
('June_2021', '120')	map00300	Lysine biosynthesis	Metabolism; Amino acid metabolism	145.573	Diatomeae	77.1948	54.5008
('June_2021', '130')	map00300	Lysine biosynthesis	Metabolism; Amino acid metabolism	205.654	Diatomeae	93.5961	46.7346
('June_2021', '330')	map00300	Lysine biosynthesis	Metabolism; Amino acid metabolism	573.94	Diatomeae	470.865	83.4376
('June_2021', '700')	map00300	Lysine biosynthesis	Metabolism; Amino acid metabolism	350.911	Diatomeae	263.83	76.36
('June_2021', '780')	map00300	Lysine biosynthesis	Metabolism; Amino acid metabolism	398.928	Diatomeae	280.562	70.9668
('June_2021', 'ZG02')	map00300	Lysine biosynthesis	Metabolism; Amino acid metabolism	483.792	Diatomeae	404.013	84.6455
('May_2021', '120')	map00300	Lysine biosynthesis	Metabolism; Amino acid metabolism	100.183	Diatomeae	59.2127	69.0624
('May_2021', '130')	map00300	Lysine biosynthesis	Metabolism; Amino acid metabolism	273.034	Diatomeae	190.845	72.5079
('May_2021', '330')	map00300	Lysine biosynthesis	Metabolism; Amino acid metabolism	67.578	core-Noctilucales	49.7974	79.1758
('May_2021', '700')	map00300	Lysine biosynthesis	Metabolism; Amino acid metabolism	108.726	Diatomeae	75.2003	70.8814
('May_2021', '780')	map00300	Lysine biosynthesis	Metabolism; Amino acid metabolism	133.742	Diatomeae	52.3376	40.9533
('May_2021', 'ZG02')	map00300	Lysine biosynthesis	Metabolism; Amino acid metabolism	19.2333	core-Noctilucales	7.82434	45.2736
('November_2020', '120')	map00300	Lysine biosynthesis	Metabolism; Amino acid metabolism	329.078	Diatomeae	257.061	80.0538
('November_2020', '130')	map00300	Lysine biosynthesis	Metabolism; Amino acid metabolism	353.398	Diatomeae	328.069	95.0253
('November_2020', '330')	map00300	Lysine biosynthesis	Metabolism; Amino acid metabolism	216.073	Diatomeae	186.243	88.0223
('November_2020', '700')	map00300	Lysine biosynthesis	Metabolism; Amino acid metabolism	87.1214	Diatomeae	58.088	70.6565
('November_2020', '780')	map00300	Lysine biosynthesis	Metabolism; Amino acid metabolism	111.81	Diatomeae	68.4576	63.8603
('November_2020', 'ZG02')	map00300	Lysine biosynthesis	Metabolism; Amino acid metabolism	265.361	Diatomeae	227.465	87.4301
('September_2020', '120')	map00300	Lysine biosynthesis	Metabolism; Amino acid metabolism	207.171	Diatomeae	183.36	90.9572
('September_2020', '130')	map00300	Lysine biosynthesis	Metabolism; Amino acid metabolism	435.507	Diatomeae	395.448	91.3614
('September_2020', '330')	map00300	Lysine biosynthesis	Metabolism; Amino acid metabolism	294.215	Diatomeae	251.065	87.7744
('September_2020', '700')	map00300	Lysine biosynthesis	Metabolism; Amino acid metabolism	223.314	Diatomeae	178.543	81.6282
('September_2020', '780')	map00300	Lysine biosynthesis	Metabolism; Amino acid metabolism	166.724	Diatomeae	101.645	61.8259
('September_2020', 'ZG02')	map00300	Lysine biosynthesis	Metabolism; Amino acid metabolism	237.444	Diatomeae	195.284	86.2239
('April_2021', '120')	map01230	Biosynthesis of amino acids		7248.19	core-Noctilucales	3804.57	53.1729
('April_2021', '130')	map01230	Biosynthesis of amino acids		30720.2	Prymnesiophyceae	25000.9	81.8706
('April_2021', '330')	map01230	Biosynthesis of amino acids		17346.5	Prymnesiophyceae	14110.7	82.5393
('April_2021', 'ZG02')	map01230	Biosynthesis of amino acids		22955.7	Prymnesiophyceae	20258	89.0411
('August_2020', '120')	map01230	Biosynthesis of amino acids		11424.1	Diatomeae	7165.57	63.5969
('August_2020', '130')	map01230	Biosynthesis of amino acids		7573.81	Diatomeae	5749.01	77.4136
('August_2020', '330')	map01230	Biosynthesis of amino acids		8403.23	Diatomeae	4694.9	57.0509
('August_2020', '700')	map01230	Biosynthesis of amino acids		5685.54	Diatomeae	3611.11	64.6967
('August_2020', '780')	map01230	Biosynthesis of amino acids		9378.57	Diatomeae	5359.31	59.287
('August_2020', 'ZG02')	map01230	Biosynthesis of amino acids		8906.57	Diatomeae	5762.15	66.8832
('December_2020', '120')	map01230	Biosynthesis of amino acids		25475.1	Diatomeae	23391.4	92.4396
('December_2020', '130')	map01230	Biosynthesis of amino acids		16317.6	Diatomeae	14378.7	88.9772
('December_2020', '330')	map01230	Biosynthesis of amino acids		20924.4	Diatomeae	18388.3	88.7549
('December_2020', '700')	map01230	Biosynthesis of amino acids		13071.1	Diatomeae	10981.8	84.6709
('December_2020', '780')	map01230	Biosynthesis of amino acids		16869.8	Diatomeae	13769.5	82.8167
('December_2020', 'ZG02')	map01230	Biosynthesis of amino acids		23726.4	Diatomeae	21339.7	91.1668
('February_2021', '120')	map01230	Biosynthesis of amino acids		13508	Diatomeae	10925.2	82.1111
('February_2021', '130')	map01230	Biosynthesis of amino acids		11820.7	Diatomeae	7766.91	66.3748
('February_2021', '330')	map01230	Biosynthesis of amino acids		13989.8	Diatomeae	10197.4	75.8141
('February_2021', '700')	map01230	Biosynthesis of amino acids		6349.16	Diatomeae	5277	83.9689
('February_2021', '780')	map01230	Biosynthesis of amino acids		10886.4	Diatomeae	8223.73	76.7805
('January_2021', '130')	map01230	Biosynthesis of amino acids		8108.95	Diatomeae	5878.08	74.0696
('January_2021', '330')	map01230	Biosynthesis of amino acids		4626.28	Diatomeae	2235.8	49.2816
('January_2021', '700')	map01230	Biosynthesis of amino acids		3906.75	Diatomeae	2580.14	67.4388
('January_2021', '780')	map01230	Biosynthesis of amino acids		4115.64	Diatomeae	1472.54	36.3174
('January_2021', 'ZG02')	map01230	Biosynthesis of amino acids		5496.71	Diatomeae	3004.14	56.1957
('July_2020', '120')	map01230	Biosynthesis of amino acids		23354.5	Diatomeae	20802.1	91.212
('July_2020', '130')	map01230	Biosynthesis of amino acids		44288.4	Diatomeae	43052.3	97.3571
('July_2020', '330')	map01230	Biosynthesis of amino acids		7674.04	Diatomeae	5288.25	71.9004
('July_2020', '700')	map01230	Biosynthesis of amino acids		10001.5	core-Noctilucales	8203.71	82.5931
('July_2020', '780')	map01230	Biosynthesis of amino acids		12185.6	Diatomeae	9502.97	79.96
('July_2020', 'ZG02')	map01230	Biosynthesis of amino acids		8874.21	Diatomeae	5904.71	68.5101
('July_2021', '120')	map01230	Biosynthesis of amino acids		17045.7	Diatomeae	13578.3	81.3841
('July_2021', '130')	map01230	Biosynthesis of amino acids		7434.85	core-Noctilucales	3072.48	41.8507
('July_2021', '330')	map01230	Biosynthesis of amino acids		8408.72	core-Noctilucales	5049.96	60.8303
('July_2021', '700')	map01230	Biosynthesis of amino acids		9988.14	Diatomeae	5143.72	52.9081
('July_2021', '780')	map01230	Biosynthesis of amino acids		9838.63	Diatomeae	4072.53	42.342
('July_2021', 'ZG02')	map01230	Biosynthesis of amino acids		18288.8	Diatomeae	13974.1	78.1425
('June_2021', '120')	map01230	Biosynthesis of amino acids		12243.5	core-Noctilucales	5766.85	47.9465
('June_2021', '130')	map01230	Biosynthesis of amino acids		15004.6	Diatomeae	6645.11	45.0441
('June_2021', '330')	map01230	Biosynthesis of amino acids		32902.2	Diatomeae	30622.6	94.6825
('June_2021', '700')	map01230	Biosynthesis of amino acids		23130.8	Diatomeae	17810.1	78.3309
('June_2021', '780')	map01230	Biosynthesis of amino acids		20127	Diatomeae	14356.3	72.8492
('June_2021', 'ZG02')	map01230	Biosynthesis of amino acids		22274.8	Diatomeae	19906	90.9462
('May_2021', '120')	map01230	Biosynthesis of amino acids		5079.06	Diatomeae	1406.83	30.705
('May_2021', '130')	map01230	Biosynthesis of amino acids		14975.7	Diatomeae	10285.1	70.5182
('May_2021', '330')	map01230	Biosynthesis of amino acids		7295.03	core-Noctilucales	4971.63	69.782
('May_2021', '700')	map01230	Biosynthesis of amino acids		7587.15	Diatomeae	4266.07	57.7353
('May_2021', '780')	map01230	Biosynthesis of amino acids		8324.74	core-Noctilucales	4666.18	57.3391
('May_2021', 'ZG02')	map01230	Biosynthesis of amino acids		2802.02	Arthropoda	824.758	31.4713
('November_2020', '120')	map01230	Biosynthesis of amino acids		20696.6	Diatomeae	18217.7	89.6477
('November_2020', '130')	map01230	Biosynthesis of amino acids		20224.3	Diatomeae	18149.8	90.7222
('November_2020', '330')	map01230	Biosynthesis of amino acids		17738.6	Diatomeae	15805.8	89.9223
('November_2020', '700')	map01230	Biosynthesis of amino acids		8198.61	Diatomeae	5253.07	64.7396
('November_2020', '780')	map01230	Biosynthesis of amino acids		8623.93	Diatomeae	4994.89	58.6045
('November_2020', 'ZG02')	map01230	Biosynthesis of amino acids		26855.8	Diatomeae	25169.2	94.2467
('September_2020', '120')	map01230	Biosynthesis of amino acids		20314.1	Diatomeae	18025.3	89.272
('September_2020', '130')	map01230	Biosynthesis of amino acids		28478.9	Diatomeae	25937.7	91.4669
('September_2020', '330')	map01230	Biosynthesis of amino acids		21746.2	Diatomeae	18799.9	87.0244
('September_2020', '700')	map01230	Biosynthesis of amino acids		17402	Diatomeae	13828.7	80.2502
('September_2020', '780')	map01230	Biosynthesis of amino acids		13244.4	Diatomeae	8670.64	66.1008
('September_2020', 'ZG02')	map01230	Biosynthesis of amino acids		17732.2	Diatomeae	14659.2	83.7014
('April_2021', '120')	map00650	Butanoate metabolism	Metabolism; Carbohydrate metabolism	662.379	core-Noctilucales	392.829	61.2541
('April_2021', '130')	map00650	Butanoate metabolism	Metabolism; Carbohydrate metabolism	403.735	Prymnesiophyceae	308.446	80.6657
('April_2021', '330')	map00650	Butanoate metabolism	Metabolism; Carbohydrate metabolism	520.334	Prymnesiophyceae	191.946	42.0687
('April_2021', 'ZG02')	map00650	Butanoate metabolism	Metabolism; Carbohydrate metabolism	326.393	Prymnesiophyceae	189.608	64.1324
('August_2020', '120')	map00650	Butanoate metabolism	Metabolism; Carbohydrate metabolism	528.536	core-Noctilucales	307.148	61.3444
('August_2020', '130')	map00650	Butanoate metabolism	Metabolism; Carbohydrate metabolism	239.361	Ctenophora	65.1461	29.0756
('August_2020', '330')	map00650	Butanoate metabolism	Metabolism; Carbohydrate metabolism	426.994	Dinophyceae	137.13	35.0049
('August_2020', '700')	map00650	Butanoate metabolism	Metabolism; Carbohydrate metabolism	269.73	Ctenophora	102.369	40.6443
('August_2020', '780')	map00650	Butanoate metabolism	Metabolism; Carbohydrate metabolism	603.559	Arthropoda	128.955	24.3768
('August_2020', 'ZG02')	map00650	Butanoate metabolism	Metabolism; Carbohydrate metabolism	413.052	Diatomeae	83.8529	23.0543
('December_2020', '120')	map00650	Butanoate metabolism	Metabolism; Carbohydrate metabolism	316.603	Arthropoda	97.0451	35.6622
('December_2020', '130')	map00650	Butanoate metabolism	Metabolism; Carbohydrate metabolism	229.926	Diatomeae	76.9141	38.264
('December_2020', '330')	map00650	Butanoate metabolism	Metabolism; Carbohydrate metabolism	417.598	Diatomeae	126.748	36.8113
('December_2020', '700')	map00650	Butanoate metabolism	Metabolism; Carbohydrate metabolism	371.508	Arthropoda	207.904	60.6484
('December_2020', '780')	map00650	Butanoate metabolism	Metabolism; Carbohydrate metabolism	407.212	core-Noctilucales	149.411	41.0506
('December_2020', 'ZG02')	map00650	Butanoate metabolism	Metabolism; Carbohydrate metabolism	403.674	Diatomeae	97.0041	30.1989
('February_2021', '120')	map00650	Butanoate metabolism	Metabolism; Carbohydrate metabolism	464.149	Arthropoda	205.808	49.3584
('February_2021', '130')	map00650	Butanoate metabolism	Metabolism; Carbohydrate metabolism	532.606	core-Noctilucales	230.28	44.3194
('February_2021', '330')	map00650	Butanoate metabolism	Metabolism; Carbohydrate metabolism	642.207	Arthropoda	135.24	27.4476
('February_2021', '700')	map00650	Butanoate metabolism	Metabolism; Carbohydrate metabolism	118.058	Arthropoda	38.493	33.8356
('February_2021', '780')	map00650	Butanoate metabolism	Metabolism; Carbohydrate metabolism	401.198	Arthropoda	121.497	32.1926
('January_2021', '130')	map00650	Butanoate metabolism	Metabolism; Carbohydrate metabolism	321.991	Arthropoda	146.479	52.9876
('January_2021', '330')	map00650	Butanoate metabolism	Metabolism; Carbohydrate metabolism	481.178	Arthropoda	403.262	87.0916
('January_2021', '700')	map00650	Butanoate metabolism	Metabolism; Carbohydrate metabolism	170.197	Hemistasiidae	40.2656	29.1702
('January_2021', '780')	map00650	Butanoate metabolism	Metabolism; Carbohydrate metabolism	364.918	Arthropoda	129.097	37.658
('January_2021', 'ZG02')	map00650	Butanoate metabolism	Metabolism; Carbohydrate metabolism	410.591	Arthropoda	221.421	66.0761
('July_2020', '120')	map00650	Butanoate metabolism	Metabolism; Carbohydrate metabolism	404.481	Diatomeae	188.164	53.1545
('July_2020', '130')	map00650	Butanoate metabolism	Metabolism; Carbohydrate metabolism	171.019	Diatomeae	98.9798	63.3663
('July_2020', '330')	map00650	Butanoate metabolism	Metabolism; Carbohydrate metabolism	356.063	core-Noctilucales	178.291	56.1802
('July_2020', '700')	map00650	Butanoate metabolism	Metabolism; Carbohydrate metabolism	981.477	core-Noctilucales	891.643	91.2453
('July_2020', '780')	map00650	Butanoate metabolism	Metabolism; Carbohydrate metabolism	379.136	core-Noctilucales	184.102	51.218
('July_2020', 'ZG02')	map00650	Butanoate metabolism	Metabolism; Carbohydrate metabolism	407.765	core-Noctilucales	255.364	67.2371
('July_2021', '120')	map00650	Butanoate metabolism	Metabolism; Carbohydrate metabolism	493.278	Diatomeae	130.95	29.7272
('July_2021', '130')	map00650	Butanoate metabolism	Metabolism; Carbohydrate metabolism	617.623	core-Noctilucales	353.108	59.0601
('July_2021', '330')	map00650	Butanoate metabolism	Metabolism; Carbohydrate metabolism	790.494	core-Noctilucales	573.184	75.6891
('July_2021', '700')	map00650	Butanoate metabolism	Metabolism; Carbohydrate metabolism	745.089	Arthropoda	192.607	30.4284
('July_2021', '780')	map00650	Butanoate metabolism	Metabolism; Carbohydrate metabolism	673.985	core-Noctilucales	333.848	53.7864
('July_2021', 'ZG02')	map00650	Butanoate metabolism	Metabolism; Carbohydrate metabolism	587.716	core-Noctilucales	313.786	57.8302
('June_2021', '120')	map00650	Butanoate metabolism	Metabolism; Carbohydrate metabolism	992.573	core-Noctilucales	687.563	74.7593
('June_2021', '130')	map00650	Butanoate metabolism	Metabolism; Carbohydrate metabolism	809.049	core-Noctilucales	417.219	56.6462
('June_2021', '330')	map00650	Butanoate metabolism	Metabolism; Carbohydrate metabolism	424.127	Diatomeae	243.646	66.6191
('June_2021', '700')	map00650	Butanoate metabolism	Metabolism; Carbohydrate metabolism	666.46	core-Noctilucales	374.562	59.5683
('June_2021', '780')	map00650	Butanoate metabolism	Metabolism; Carbohydrate metabolism	699.489	core-Noctilucales	426.453	64.7442
('June_2021', 'ZG02')	map00650	Butanoate metabolism	Metabolism; Carbohydrate metabolism	417.83	Diatomeae	176.906	49.4197
('May_2021', '120')	map00650	Butanoate metabolism	Metabolism; Carbohydrate metabolism	462.269	core-Noctilucales	94.8311	24.5478
('May_2021', '130')	map00650	Butanoate metabolism	Metabolism; Carbohydrate metabolism	518.678	core-Noctilucales	302.215	61.5671
('May_2021', '330')	map00650	Butanoate metabolism	Metabolism; Carbohydrate metabolism	746.474	core-Noctilucales	500.984	68.8773
('May_2021', '700')	map00650	Butanoate metabolism	Metabolism; Carbohydrate metabolism	393.958	core-Noctilucales	138.706	38.8339
('May_2021', '780')	map00650	Butanoate metabolism	Metabolism; Carbohydrate metabolism	685.588	core-Noctilucales	523.444	78.8315
('May_2021', 'ZG02')	map00650	Butanoate metabolism	Metabolism; Carbohydrate metabolism	384.718	Arthropoda	162.964	47.53
('November_2020', '120')	map00650	Butanoate metabolism	Metabolism; Carbohydrate metabolism	288.743	Diatomeae	116.977	47.4966
('November_2020', '130')	map00650	Butanoate metabolism	Metabolism; Carbohydrate metabolism	371.71	Diatomeae	100.894	33.9018
('November_2020', '330')	map00650	Butanoate metabolism	Metabolism; Carbohydrate metabolism	382.042	Arthropoda	184.879	52.1097
('November_2020', '700')	map00650	Butanoate metabolism	Metabolism; Carbohydrate metabolism	368.73	Arthropoda	164.349	46.1134
('November_2020', '780')	map00650	Butanoate metabolism	Metabolism; Carbohydrate metabolism	520.042	Arthropoda	225.492	44.9294
('November_2020', 'ZG02')	map00650	Butanoate metabolism	Metabolism; Carbohydrate metabolism	326.641	Diatomeae	123.352	42.7242
('September_2020', '120')	map00650	Butanoate metabolism	Metabolism; Carbohydrate metabolism	420.844	Diatomeae	120.47	30.8717
('September_2020', '130')	map00650	Butanoate metabolism	Metabolism; Carbohydrate metabolism	329.363	Diatomeae	122.89	38.595
('September_2020', '330')	map00650	Butanoate metabolism	Metabolism; Carbohydrate metabolism	405.134	core-Noctilucales	102.288	26.1671
('September_2020', '700')	map00650	Butanoate metabolism	Metabolism; Carbohydrate metabolism	414.985	Arthropoda	116.353	29.5578
('September_2020', '780')	map00650	Butanoate metabolism	Metabolism; Carbohydrate metabolism	524.096	core-Noctilucales	243.051	47.456
('September_2020', 'ZG02')	map00650	Butanoate metabolism	Metabolism; Carbohydrate metabolism	421.843	Diatomeae	107.672	27.0348
('April_2021', '120')	map00640	Propanoate metabolism	Metabolism; Carbohydrate metabolism	1075.85	core-Noctilucales	538.705	51.2634
('April_2021', '130')	map00640	Propanoate metabolism	Metabolism; Carbohydrate metabolism	831.506	Prymnesiophyceae	518.835	69.4146
('April_2021', '330')	map00640	Propanoate metabolism	Metabolism; Carbohydrate metabolism	939.375	Prymnesiophyceae	434.923	51.1105
('April_2021', 'ZG02')	map00640	Propanoate metabolism	Metabolism; Carbohydrate metabolism	827.088	Prymnesiophyceae	545.964	70.4348
('August_2020', '120')	map00640	Propanoate metabolism	Metabolism; Carbohydrate metabolism	1160.6	core-Noctilucales	422.184	37.6661
('August_2020', '130')	map00640	Propanoate metabolism	Metabolism; Carbohydrate metabolism	727.198	Diatomeae	243.625	35.301
('August_2020', '330')	map00640	Propanoate metabolism	Metabolism; Carbohydrate metabolism	984.027	Diatomeae	181.087	19.8746
('August_2020', '700')	map00640	Propanoate metabolism	Metabolism; Carbohydrate metabolism	826.124	Ctenophora	330.238	42.2289
('August_2020', '780')	map00640	Propanoate metabolism	Metabolism; Carbohydrate metabolism	1428.08	Arthropoda	321.703	24.7615
('August_2020', 'ZG02')	map00640	Propanoate metabolism	Metabolism; Carbohydrate metabolism	1012.05	Diatomeae	327.353	35.6626
('December_2020', '120')	map00640	Propanoate metabolism	Metabolism; Carbohydrate metabolism	1139.07	Diatomeae	690.915	64.1683
('December_2020', '130')	map00640	Propanoate metabolism	Metabolism; Carbohydrate metabolism	836.548	Diatomeae	501.953	64.0975
('December_2020', '330')	map00640	Propanoate metabolism	Metabolism; Carbohydrate metabolism	1247.72	Diatomeae	635.957	55.827
('December_2020', '700')	map00640	Propanoate metabolism	Metabolism; Carbohydrate metabolism	885.666	Arthropoda	418.716	49.8227
('December_2020', '780')	map00640	Propanoate metabolism	Metabolism; Carbohydrate metabolism	1007.35	Diatomeae	478.486	50.6536
('December_2020', 'ZG02')	map00640	Propanoate metabolism	Metabolism; Carbohydrate metabolism	1281.91	Diatomeae	662.77	57.7176
('February_2021', '120')	map00640	Propanoate metabolism	Metabolism; Carbohydrate metabolism	1214.06	Diatomeae	516.823	45.4812
('February_2021', '130')	map00640	Propanoate metabolism	Metabolism; Carbohydrate metabolism	1244.59	core-Noctilucales	366.791	30.5882
('February_2021', '330')	map00640	Propanoate metabolism	Metabolism; Carbohydrate metabolism	1760.46	Diatomeae	510.275	33.2578
('February_2021', '700')	map00640	Propanoate metabolism	Metabolism; Carbohydrate metabolism	331.573	Diatomeae	123.774	39.8252
('February_2021', '780')	map00640	Propanoate metabolism	Metabolism; Carbohydrate metabolism	1147.01	Diatomeae	428.686	39.4123
('January_2021', '130')	map00640	Propanoate metabolism	Metabolism; Carbohydrate metabolism	914.51	Arthropoda	301.225	36.8122
('January_2021', '330')	map00640	Propanoate metabolism	Metabolism; Carbohydrate metabolism	1019.12	Arthropoda	718.573	73.5583
('January_2021', '700')	map00640	Propanoate metabolism	Metabolism; Carbohydrate metabolism	324.874	Diatomeae	90.1714	31.6133
('January_2021', '780')	map00640	Propanoate metabolism	Metabolism; Carbohydrate metabolism	667.754	Arthropoda	244.764	38.1683
('January_2021', 'ZG02')	map00640	Propanoate metabolism	Metabolism; Carbohydrate metabolism	974.122	Arthropoda	444.229	51.0704
('July_2020', '120')	map00640	Propanoate metabolism	Metabolism; Carbohydrate metabolism	1446.26	Diatomeae	1067.96	79.0995
('July_2020', '130')	map00640	Propanoate metabolism	Metabolism; Carbohydrate metabolism	1243.23	Diatomeae	1071.71	87.8957
('July_2020', '330')	map00640	Propanoate metabolism	Metabolism; Carbohydrate metabolism	871.029	Diatomeae	397.635	50.0824
('July_2020', '700')	map00640	Propanoate metabolism	Metabolism; Carbohydrate metabolism	1450.07	core-Noctilucales	1345.48	93.3631
('July_2020', '780')	map00640	Propanoate metabolism	Metabolism; Carbohydrate metabolism	1153.95	Diatomeae	688.777	64.646
('July_2020', 'ZG02')	map00640	Propanoate metabolism	Metabolism; Carbohydrate metabolism	995.916	Diatomeae	454.857	49.3063
('July_2021', '120')	map00640	Propanoate metabolism	Metabolism; Carbohydrate metabolism	1432.83	Diatomeae	754.357	56.6859
('July_2021', '130')	map00640	Propanoate metabolism	Metabolism; Carbohydrate metabolism	1057.94	core-Noctilucales	551.873	54.3948
('July_2021', '330')	map00640	Propanoate metabolism	Metabolism; Carbohydrate metabolism	1200.94	core-Noctilucales	837.314	72.674
('July_2021', '700')	map00640	Propanoate metabolism	Metabolism; Carbohydrate metabolism	1489.73	Diatomeae	279.348	21.0811
('July_2021', '780')	map00640	Propanoate metabolism	Metabolism; Carbohydrate metabolism	1164.67	core-Noctilucales	462.377	43.0184
('July_2021', 'ZG02')	map00640	Propanoate metabolism	Metabolism; Carbohydrate metabolism	1302.58	Diatomeae	707.563	57.4008
('June_2021', '120')	map00640	Propanoate metabolism	Metabolism; Carbohydrate metabolism	1676.68	core-Noctilucales	1013.13	64.5852
('June_2021', '130')	map00640	Propanoate metabolism	Metabolism; Carbohydrate metabolism	1587.48	core-Noctilucales	634.058	43.7098
('June_2021', '330')	map00640	Propanoate metabolism	Metabolism; Carbohydrate metabolism	1450.61	Diatomeae	1169.13	85.197
('June_2021', '700')	map00640	Propanoate metabolism	Metabolism; Carbohydrate metabolism	1413.29	Diatomeae	654.124	48.1286
('June_2021', '780')	map00640	Propanoate metabolism	Metabolism; Carbohydrate metabolism	1354.91	core-Noctilucales	621.624	47.8409
('June_2021', 'ZG02')	map00640	Propanoate metabolism	Metabolism; Carbohydrate metabolism	1405.31	Diatomeae	994.502	74.9948
('May_2021', '120')	map00640	Propanoate metabolism	Metabolism; Carbohydrate metabolism	1164.65	Oligohymenophorea	249.291	25.3336
('May_2021', '130')	map00640	Propanoate metabolism	Metabolism; Carbohydrate metabolism	1318.37	Diatomeae	613.791	50.3428
('May_2021', '330')	map00640	Propanoate metabolism	Metabolism; Carbohydrate metabolism	1212.22	core-Noctilucales	758.566	65.4127
('May_2021', '700')	map00640	Propanoate metabolism	Metabolism; Carbohydrate metabolism	861.813	core-Noctilucales	188.404	24.075
('May_2021', '780')	map00640	Propanoate metabolism	Metabolism; Carbohydrate metabolism	1086.96	core-Noctilucales	768.117	73.009
('May_2021', 'ZG02')	map00640	Propanoate metabolism	Metabolism; Carbohydrate metabolism	667.366	Arthropoda	287.91	47.3033
('November_2020', '120')	map00640	Propanoate metabolism	Metabolism; Carbohydrate metabolism	1194.69	Diatomeae	749.699	69.3336
('November_2020', '130')	map00640	Propanoate metabolism	Metabolism; Carbohydrate metabolism	1257.76	Diatomeae	692.882	59.4455
('November_2020', '330')	map00640	Propanoate metabolism	Metabolism; Carbohydrate metabolism	1085.86	Diatomeae	544.255	52.5406
('November_2020', '700')	map00640	Propanoate metabolism	Metabolism; Carbohydrate metabolism	844.135	Arthropoda	341.537	43.1438
('November_2020', '780')	map00640	Propanoate metabolism	Metabolism; Carbohydrate metabolism	947.372	Arthropoda	384.094	42.408
('November_2020', 'ZG02')	map00640	Propanoate metabolism	Metabolism; Carbohydrate metabolism	1143.22	Diatomeae	742.587	68.0043
('September_2020', '120')	map00640	Propanoate metabolism	Metabolism; Carbohydrate metabolism	1051.56	Diatomeae	463.253	46.3059
('September_2020', '130')	map00640	Propanoate metabolism	Metabolism; Carbohydrate metabolism	1254.11	Diatomeae	824.935	67.9101
('September_2020', '330')	map00640	Propanoate metabolism	Metabolism; Carbohydrate metabolism	1118.76	Diatomeae	551.94	51.4268
('September_2020', '700')	map00640	Propanoate metabolism	Metabolism; Carbohydrate metabolism	1094.24	Diatomeae	406.973	39.1226
('September_2020', '780')	map00640	Propanoate metabolism	Metabolism; Carbohydrate metabolism	1044.52	core-Noctilucales	319.723	31.6639
('September_2020', 'ZG02')	map00640	Propanoate metabolism	Metabolism; Carbohydrate metabolism	1162.49	Diatomeae	487.517	44.6664
('April_2021', '120')	map00564	Glycerophospholipid metabolism	Metabolism; Lipid metabolism	1082.01	core-Noctilucales	489.02	53.7184
('April_2021', '130')	map00564	Glycerophospholipid metabolism	Metabolism; Lipid metabolism	1606.23	Prymnesiophyceae	1120.14	80.9832
('April_2021', '330')	map00564	Glycerophospholipid metabolism	Metabolism; Lipid metabolism	1780.33	Prymnesiophyceae	1264.95	81.6435
('April_2021', 'ZG02')	map00564	Glycerophospholipid metabolism	Metabolism; Lipid metabolism	1892.4	Prymnesiophyceae	1535.66	91.3616
('August_2020', '120')	map00564	Glycerophospholipid metabolism	Metabolism; Lipid metabolism	1030.17	core-Noctilucales	349.103	42.4479
('August_2020', '130')	map00564	Glycerophospholipid metabolism	Metabolism; Lipid metabolism	546.88	Ctenophora	234.574	55.3788
('August_2020', '330')	map00564	Glycerophospholipid metabolism	Metabolism; Lipid metabolism	1162.63	Dinophyceae	208.975	32.1265
('August_2020', '700')	map00564	Glycerophospholipid metabolism	Metabolism; Lipid metabolism	566.199	Ctenophora	322.385	67.6249
('August_2020', '780')	map00564	Glycerophospholipid metabolism	Metabolism; Lipid metabolism	778.526	Diatomeae	118.029	30.2212
('August_2020', 'ZG02')	map00564	Glycerophospholipid metabolism	Metabolism; Lipid metabolism	1067.65	Diatomeae	274.479	39.9433
('December_2020', '120')	map00564	Glycerophospholipid metabolism	Metabolism; Lipid metabolism	874.593	Diatomeae	415.633	64.5443
('December_2020', '130')	map00564	Glycerophospholipid metabolism	Metabolism; Lipid metabolism	679.879	Diatomeae	375.528	70.0913
('December_2020', '330')	map00564	Glycerophospholipid metabolism	Metabolism; Lipid metabolism	1434.97	Diatomeae	528.211	66.1467
('December_2020', '700')	map00564	Glycerophospholipid metabolism	Metabolism; Lipid metabolism	851.613	Arthropoda	410.505	55.8875
('December_2020', '780')	map00564	Glycerophospholipid metabolism	Metabolism; Lipid metabolism	1163.75	Diatomeae	476.3	53.7002
('December_2020', 'ZG02')	map00564	Glycerophospholipid metabolism	Metabolism; Lipid metabolism	1361.05	Diatomeae	418.622	61.2948
('February_2021', '120')	map00564	Glycerophospholipid metabolism	Metabolism; Lipid metabolism	1143.96	Arthropoda	341.093	47.3711
('February_2021', '130')	map00564	Glycerophospholipid metabolism	Metabolism; Lipid metabolism	874.989	core-Noctilucales	259.538	33.9062
('February_2021', '330')	map00564	Glycerophospholipid metabolism	Metabolism; Lipid metabolism	1729.92	Diatomeae	286.413	36.0121
('February_2021', '700')	map00564	Glycerophospholipid metabolism	Metabolism; Lipid metabolism	367.619	Diatomeae	190.039	60.8638
('February_2021', '780')	map00564	Glycerophospholipid metabolism	Metabolism; Lipid metabolism	840.092	Diatomeae	305.702	44.1353
('January_2021', '130')	map00564	Glycerophospholipid metabolism	Metabolism; Lipid metabolism	1373.38	Arthropoda	250.04	48.3481
('January_2021', '330')	map00564	Glycerophospholipid metabolism	Metabolism; Lipid metabolism	978.547	Arthropoda	652.724	84.013
('January_2021', '700')	map00564	Glycerophospholipid metabolism	Metabolism; Lipid metabolism	174.692	Diatomeae	64.7151	45.7301
('January_2021', '780')	map00564	Glycerophospholipid metabolism	Metabolism; Lipid metabolism	580.062	Arthropoda	186.023	38.0447
('January_2021', 'ZG02')	map00564	Glycerophospholipid metabolism	Metabolism; Lipid metabolism	2525.98	Arthropoda	331.15	60.7318
('July_2020', '120')	map00564	Glycerophospholipid metabolism	Metabolism; Lipid metabolism	1372.88	Diatomeae	729.914	81.5943
('July_2020', '130')	map00564	Glycerophospholipid metabolism	Metabolism; Lipid metabolism	975.486	Diatomeae	675.596	89.4467
('July_2020', '330')	map00564	Glycerophospholipid metabolism	Metabolism; Lipid metabolism	716.102	Diatomeae	226.188	48.2048
('July_2020', '700')	map00564	Glycerophospholipid metabolism	Metabolism; Lipid metabolism	1157.22	core-Noctilucales	994.917	91.518
('July_2020', '780')	map00564	Glycerophospholipid metabolism	Metabolism; Lipid metabolism	990.606	Diatomeae	433.17	59.3274
('July_2020', 'ZG02')	map00564	Glycerophospholipid metabolism	Metabolism; Lipid metabolism	1006.56	Diatomeae	297.393	46.6673
('July_2021', '120')	map00564	Glycerophospholipid metabolism	Metabolism; Lipid metabolism	1154.51	Diatomeae	498.197	60.607
('July_2021', '130')	map00564	Glycerophospholipid metabolism	Metabolism; Lipid metabolism	901.364	core-Noctilucales	439.745	55.8063
('July_2021', '330')	map00564	Glycerophospholipid metabolism	Metabolism; Lipid metabolism	1187.68	core-Noctilucales	717.684	71.892
('July_2021', '700')	map00564	Glycerophospholipid metabolism	Metabolism; Lipid metabolism	1157.25	Arthropoda	157.042	23.4886
('July_2021', '780')	map00564	Glycerophospholipid metabolism	Metabolism; Lipid metabolism	1310.17	core-Noctilucales	393.656	43.774
('July_2021', 'ZG02')	map00564	Glycerophospholipid metabolism	Metabolism; Lipid metabolism	1512.13	Diatomeae	569.718	53.7862
('June_2021', '120')	map00564	Glycerophospholipid metabolism	Metabolism; Lipid metabolism	1340.33	core-Noctilucales	778.29	74.4252
('June_2021', '130')	map00564	Glycerophospholipid metabolism	Metabolism; Lipid metabolism	1152.67	core-Noctilucales	502.967	54.6637
('June_2021', '330')	map00564	Glycerophospholipid metabolism	Metabolism; Lipid metabolism	1682.21	Diatomeae	1077.4	87.477
('June_2021', '700')	map00564	Glycerophospholipid metabolism	Metabolism; Lipid metabolism	1507.13	Diatomeae	684.38	55.2462
('June_2021', '780')	map00564	Glycerophospholipid metabolism	Metabolism; Lipid metabolism	1455.33	Diatomeae	555.63	47.5938
('June_2021', 'ZG02')	map00564	Glycerophospholipid metabolism	Metabolism; Lipid metabolism	1270.82	Diatomeae	646.341	76.2563
('May_2021', '120')	map00564	Glycerophospholipid metabolism	Metabolism; Lipid metabolism	1017.9	core-Noctilucales	111.762	34.2403
('May_2021', '130')	map00564	Glycerophospholipid metabolism	Metabolism; Lipid metabolism	1224.07	Diatomeae	475.239	50.4611
('May_2021', '330')	map00564	Glycerophospholipid metabolism	Metabolism; Lipid metabolism	1222.63	core-Noctilucales	723.56	70.0777
('May_2021', '700')	map00564	Glycerophospholipid metabolism	Metabolism; Lipid metabolism	784.811	core-Noctilucales	212.555	41.9366
('May_2021', '780')	map00564	Glycerophospholipid metabolism	Metabolism; Lipid metabolism	1258.36	core-Noctilucales	749.644	75.2144
('May_2021', 'ZG02')	map00564	Glycerophospholipid metabolism	Metabolism; Lipid metabolism	1021.89	Arthropoda	200.991	48.7766
('November_2020', '120')	map00564	Glycerophospholipid metabolism	Metabolism; Lipid metabolism	1325.69	Diatomeae	615.095	74.9722
('November_2020', '130')	map00564	Glycerophospholipid metabolism	Metabolism; Lipid metabolism	1266.44	Diatomeae	593.204	67.0718
('November_2020', '330')	map00564	Glycerophospholipid metabolism	Metabolism; Lipid metabolism	1052.59	Diatomeae	384.796	50.4481
('November_2020', '700')	map00564	Glycerophospholipid metabolism	Metabolism; Lipid metabolism	759.302	Arthropoda	325.896	50.7952
('November_2020', '780')	map00564	Glycerophospholipid metabolism	Metabolism; Lipid metabolism	919.606	Arthropoda	355.646	47.1498
('November_2020', 'ZG02')	map00564	Glycerophospholipid metabolism	Metabolism; Lipid metabolism	1245.34	Diatomeae	723.296	74.7693
('September_2020', '120')	map00564	Glycerophospholipid metabolism	Metabolism; Lipid metabolism	732.346	Diatomeae	326.403	58.8233
('September_2020', '130')	map00564	Glycerophospholipid metabolism	Metabolism; Lipid metabolism	938.735	Diatomeae	625.311	73.9939
('September_2020', '330')	map00564	Glycerophospholipid metabolism	Metabolism; Lipid metabolism	800.476	Diatomeae	404.672	58.0254
('September_2020', '700')	map00564	Glycerophospholipid metabolism	Metabolism; Lipid metabolism	907.739	Diatomeae	322.012	42.1246
('September_2020', '780')	map00564	Glycerophospholipid metabolism	Metabolism; Lipid metabolism	933.066	core-Noctilucales	306.964	39.8758
('September_2020', 'ZG02')	map00564	Glycerophospholipid metabolism	Metabolism; Lipid metabolism	729.131	Diatomeae	286.394	52.0461
('April_2021', '120')	map04011	MAPK signaling pathway - yeast	Environmental Information Processing; Signal transduction	2376.49	core-Noctilucales	1845.56	79.4644
('April_2021', '130')	map04011	MAPK signaling pathway - yeast	Environmental Information Processing; Signal transduction	1177.35	Prymnesiophyceae	929.197	83.0957
('April_2021', '330')	map04011	MAPK signaling pathway - yeast	Environmental Information Processing; Signal transduction	1476.99	Prymnesiophyceae	971.215	72.3008
('April_2021', 'ZG02')	map04011	MAPK signaling pathway - yeast	Environmental Information Processing; Signal transduction	1340.34	Prymnesiophyceae	1034.05	82.9609
('August_2020', '120')	map04011	MAPK signaling pathway - yeast	Environmental Information Processing; Signal transduction	1798.09	core-Noctilucales	1180.93	68.0802
('August_2020', '130')	map04011	MAPK signaling pathway - yeast	Environmental Information Processing; Signal transduction	670.929	Ctenophora	221.837	35.9481
('August_2020', '330')	map04011	MAPK signaling pathway - yeast	Environmental Information Processing; Signal transduction	1264.32	Dinophyceae	339.351	30.0794
('August_2020', '700')	map04011	MAPK signaling pathway - yeast	Environmental Information Processing; Signal transduction	679.915	Ctenophora	249.91	38.6767
('August_2020', '780')	map04011	MAPK signaling pathway - yeast	Environmental Information Processing; Signal transduction	1149.28	Arthropoda	353.248	33.3485
('August_2020', 'ZG02')	map04011	MAPK signaling pathway - yeast	Environmental Information Processing; Signal transduction	1154.23	core-Noctilucales	215.534	21.1837
('December_2020', '120')	map04011	MAPK signaling pathway - yeast	Environmental Information Processing; Signal transduction	777.957	Diatomeae	354.557	50.8072
('December_2020', '130')	map04011	MAPK signaling pathway - yeast	Environmental Information Processing; Signal transduction	546.788	Diatomeae	194.49	39.1187
('December_2020', '330')	map04011	MAPK signaling pathway - yeast	Environmental Information Processing; Signal transduction	984.853	Diatomeae	352.144	41.4115
('December_2020', '700')	map04011	MAPK signaling pathway - yeast	Environmental Information Processing; Signal transduction	1011.72	Arthropoda	484.647	51.0603
('December_2020', '780')	map04011	MAPK signaling pathway - yeast	Environmental Information Processing; Signal transduction	1296.62	core-Noctilucales	597.737	48.9765
('December_2020', 'ZG02')	map04011	MAPK signaling pathway - yeast	Environmental Information Processing; Signal transduction	1017.68	Diatomeae	408.662	51.0973
('February_2021', '120')	map04011	MAPK signaling pathway - yeast	Environmental Information Processing; Signal transduction	1157.16	Arthropoda	469.566	43.5618
('February_2021', '130')	map04011	MAPK signaling pathway - yeast	Environmental Information Processing; Signal transduction	1720.18	core-Noctilucales	837.84	50.1691
('February_2021', '330')	map04011	MAPK signaling pathway - yeast	Environmental Information Processing; Signal transduction	1103.88	Diatomeae	279.863	30.1461
('February_2021', '700')	map04011	MAPK signaling pathway - yeast	Environmental Information Processing; Signal transduction	469.104	Diatomeae	132.79	29.7825
('February_2021', '780')	map04011	MAPK signaling pathway - yeast	Environmental Information Processing; Signal transduction	1188.34	Diatomeae	261.744	23.549
('January_2021', '130')	map04011	MAPK signaling pathway - yeast	Environmental Information Processing; Signal transduction	682.258	Arthropoda	235.523	39.7978
('January_2021', '330')	map04011	MAPK signaling pathway - yeast	Environmental Information Processing; Signal transduction	1002.94	Arthropoda	683.394	72.7551
('January_2021', '700')	map04011	MAPK signaling pathway - yeast	Environmental Information Processing; Signal transduction	427.704	core-Noctilucales	68.0024	17.1428
('January_2021', '780')	map04011	MAPK signaling pathway - yeast	Environmental Information Processing; Signal transduction	900.417	core-Noctilucales	411.628	47.5164
('January_2021', 'ZG02')	map04011	MAPK signaling pathway - yeast	Environmental Information Processing; Signal transduction	793.686	Arthropoda	308.745	46.1627
('July_2020', '120')	map04011	MAPK signaling pathway - yeast	Environmental Information Processing; Signal transduction	1144.53	Diatomeae	575.422	57.9059
('July_2020', '130')	map04011	MAPK signaling pathway - yeast	Environmental Information Processing; Signal transduction	596.877	Diatomeae	455.508	78.1121
('July_2020', '330')	map04011	MAPK signaling pathway - yeast	Environmental Information Processing; Signal transduction	983.715	core-Noctilucales	650.897	69.2765
('July_2020', '700')	map04011	MAPK signaling pathway - yeast	Environmental Information Processing; Signal transduction	3582.96	core-Noctilucales	3460.56	97.858
('July_2020', '780')	map04011	MAPK signaling pathway - yeast	Environmental Information Processing; Signal transduction	1223.3	core-Noctilucales	695.02	60.5692
('July_2020', 'ZG02')	map04011	MAPK signaling pathway - yeast	Environmental Information Processing; Signal transduction	1450.5	core-Noctilucales	984.175	71.1594
('July_2021', '120')	map04011	MAPK signaling pathway - yeast	Environmental Information Processing; Signal transduction	1380.78	core-Noctilucales	457.178	36.0228
('July_2021', '130')	map04011	MAPK signaling pathway - yeast	Environmental Information Processing; Signal transduction	2086.13	core-Noctilucales	1455.11	71.5305
('July_2021', '330')	map04011	MAPK signaling pathway - yeast	Environmental Information Processing; Signal transduction	3037.91	core-Noctilucales	2588.55	87.2531
('July_2021', '700')	map04011	MAPK signaling pathway - yeast	Environmental Information Processing; Signal transduction	1705.21	Arthropoda	623.857	39.0213
('July_2021', '780')	map04011	MAPK signaling pathway - yeast	Environmental Information Processing; Signal transduction	2201.79	core-Noctilucales	1376.26	65.5628
('July_2021', 'ZG02')	map04011	MAPK signaling pathway - yeast	Environmental Information Processing; Signal transduction	1897.88	core-Noctilucales	1303.36	73.0721
('June_2021', '120')	map04011	MAPK signaling pathway - yeast	Environmental Information Processing; Signal transduction	3431.79	core-Noctilucales	2752.6	82.5083
('June_2021', '130')	map04011	MAPK signaling pathway - yeast	Environmental Information Processing; Signal transduction	2563.58	core-Noctilucales	1587.9	64.5597
('June_2021', '330')	map04011	MAPK signaling pathway - yeast	Environmental Information Processing; Signal transduction	1233.96	Diatomeae	754.174	67.7128
('June_2021', '700')	map04011	MAPK signaling pathway - yeast	Environmental Information Processing; Signal transduction	2165.67	core-Noctilucales	1513.93	73.1759
('June_2021', '780')	map04011	MAPK signaling pathway - yeast	Environmental Information Processing; Signal transduction	2354.99	core-Noctilucales	1722.56	76.1727
('June_2021', 'ZG02')	map04011	MAPK signaling pathway - yeast	Environmental Information Processing; Signal transduction	1284.06	Diatomeae	638.304	54.3158
('May_2021', '120')	map04011	MAPK signaling pathway - yeast	Environmental Information Processing; Signal transduction	2103.94	Florideophyceae	970.171	51.139
('May_2021', '130')	map04011	MAPK signaling pathway - yeast	Environmental Information Processing; Signal transduction	1872.48	core-Noctilucales	1300.95	72.856
('May_2021', '330')	map04011	MAPK signaling pathway - yeast	Environmental Information Processing; Signal transduction	2969.37	core-Noctilucales	2309.98	79.6376
('May_2021', '700')	map04011	MAPK signaling pathway - yeast	Environmental Information Processing; Signal transduction	1232.56	core-Noctilucales	599.537	52.9782
('May_2021', '780')	map04011	MAPK signaling pathway - yeast	Environmental Information Processing; Signal transduction	2689.51	core-Noctilucales	2263.65	86.9037
('May_2021', 'ZG02')	map04011	MAPK signaling pathway - yeast	Environmental Information Processing; Signal transduction	899.901	core-Noctilucales	348.868	42.55
('November_2020', '120')	map04011	MAPK signaling pathway - yeast	Environmental Information Processing; Signal transduction	777.647	Diatomeae	275.119	40.2005
('November_2020', '130')	map04011	MAPK signaling pathway - yeast	Environmental Information Processing; Signal transduction	906.335	Diatomeae	384.094	46.8685
('November_2020', '330')	map04011	MAPK signaling pathway - yeast	Environmental Information Processing; Signal transduction	863.836	Arthropoda	349.388	44.1064
('November_2020', '700')	map04011	MAPK signaling pathway - yeast	Environmental Information Processing; Signal transduction	1082.75	Arthropoda	347.78	34.1887
('November_2020', '780')	map04011	MAPK signaling pathway - yeast	Environmental Information Processing; Signal transduction	1291.19	core-Noctilucales	732.283	58.9705
('November_2020', 'ZG02')	map04011	MAPK signaling pathway - yeast	Environmental Information Processing; Signal transduction	900.796	Diatomeae	443.309	54.0673
('September_2020', '120')	map04011	MAPK signaling pathway - yeast	Environmental Information Processing; Signal transduction	979.707	Diatomeae	309.086	33.8354
('September_2020', '130')	map04011	MAPK signaling pathway - yeast	Environmental Information Processing; Signal transduction	914.835	Diatomeae	374.038	43.2573
('September_2020', '330')	map04011	MAPK signaling pathway - yeast	Environmental Information Processing; Signal transduction	1294.69	Diatomeae	425.542	34.3863
('September_2020', '700')	map04011	MAPK signaling pathway - yeast	Environmental Information Processing; Signal transduction	1248.93	core-Noctilucales	392.912	32.821
('September_2020', '780')	map04011	MAPK signaling pathway - yeast	Environmental Information Processing; Signal transduction	1575.98	core-Noctilucales	842.639	54.9668
('September_2020', 'ZG02')	map04011	MAPK signaling pathway - yeast	Environmental Information Processing; Signal transduction	1453.84	Diatomeae	396.808	29.3041
('April_2021', '120')	map00051	Fructose and mannose metabolism	Metabolism; Carbohydrate metabolism	1568.38	core-Noctilucales	734.303	48.2085
('April_2021', '130')	map00051	Fructose and mannose metabolism	Metabolism; Carbohydrate metabolism	6525.77	Prymnesiophyceae	5136.2	79.5818
('April_2021', '330')	map00051	Fructose and mannose metabolism	Metabolism; Carbohydrate metabolism	3599.14	Prymnesiophyceae	2813.73	79.8358
('April_2021', 'ZG02')	map00051	Fructose and mannose metabolism	Metabolism; Carbohydrate metabolism	4351.99	Prymnesiophyceae	3659.54	85.297
('August_2020', '120')	map00051	Fructose and mannose metabolism	Metabolism; Carbohydrate metabolism	2558.37	Diatomeae	1673.58	66.7027
('August_2020', '130')	map00051	Fructose and mannose metabolism	Metabolism; Carbohydrate metabolism	1821.05	Diatomeae	1460.85	81.3426
('August_2020', '330')	map00051	Fructose and mannose metabolism	Metabolism; Carbohydrate metabolism	1990.03	Diatomeae	1139.82	58.8757
('August_2020', '700')	map00051	Fructose and mannose metabolism	Metabolism; Carbohydrate metabolism	1340.53	Diatomeae	963.643	73.2205
('August_2020', '780')	map00051	Fructose and mannose metabolism	Metabolism; Carbohydrate metabolism	2099	Diatomeae	1340.87	68.1191
('August_2020', 'ZG02')	map00051	Fructose and mannose metabolism	Metabolism; Carbohydrate metabolism	2597.39	Diatomeae	1899.69	74.8632
('December_2020', '120')	map00051	Fructose and mannose metabolism	Metabolism; Carbohydrate metabolism	5983.26	Diatomeae	5406.31	91.0221
('December_2020', '130')	map00051	Fructose and mannose metabolism	Metabolism; Carbohydrate metabolism	3810.2	Diatomeae	3329.32	88.5182
('December_2020', '330')	map00051	Fructose and mannose metabolism	Metabolism; Carbohydrate metabolism	5001.27	Diatomeae	4293.95	87.0764
('December_2020', '700')	map00051	Fructose and mannose metabolism	Metabolism; Carbohydrate metabolism	3012.96	Diatomeae	2586.61	86.64
('December_2020', '780')	map00051	Fructose and mannose metabolism	Metabolism; Carbohydrate metabolism	4191.03	Diatomeae	3573.83	86.3267
('December_2020', 'ZG02')	map00051	Fructose and mannose metabolism	Metabolism; Carbohydrate metabolism	5184.3	Diatomeae	4563.78	89.532
('February_2021', '120')	map00051	Fructose and mannose metabolism	Metabolism; Carbohydrate metabolism	2900.01	Diatomeae	2317.52	81.3177
('February_2021', '130')	map00051	Fructose and mannose metabolism	Metabolism; Carbohydrate metabolism	2501.17	Diatomeae	1758.98	71.3205
('February_2021', '330')	map00051	Fructose and mannose metabolism	Metabolism; Carbohydrate metabolism	2711.56	Diatomeae	2124.78	80.85
('February_2021', '700')	map00051	Fructose and mannose metabolism	Metabolism; Carbohydrate metabolism	1773.18	Diatomeae	1587.26	90.3465
('February_2021', '780')	map00051	Fructose and mannose metabolism	Metabolism; Carbohydrate metabolism	2628.43	Diatomeae	2088.29	80.7664
('January_2021', '130')	map00051	Fructose and mannose metabolism	Metabolism; Carbohydrate metabolism	1877.63	Diatomeae	1286.66	70.952
('January_2021', '330')	map00051	Fructose and mannose metabolism	Metabolism; Carbohydrate metabolism	1235.62	Diatomeae	523.002	44.091
('January_2021', '700')	map00051	Fructose and mannose metabolism	Metabolism; Carbohydrate metabolism	861.398	Diatomeae	628.937	75.7155
('January_2021', '780')	map00051	Fructose and mannose metabolism	Metabolism; Carbohydrate metabolism	937.174	Diatomeae	389.299	43.4186
('January_2021', 'ZG02')	map00051	Fructose and mannose metabolism	Metabolism; Carbohydrate metabolism	1477.95	Diatomeae	601.378	43.3251
('July_2020', '120')	map00051	Fructose and mannose metabolism	Metabolism; Carbohydrate metabolism	5415.63	Diatomeae	4843.8	91.4646
('July_2020', '130')	map00051	Fructose and mannose metabolism	Metabolism; Carbohydrate metabolism	10259.4	Diatomeae	9631.02	94.037
('July_2020', '330')	map00051	Fructose and mannose metabolism	Metabolism; Carbohydrate metabolism	2481.75	Diatomeae	2015.49	82.7508
('July_2020', '700')	map00051	Fructose and mannose metabolism	Metabolism; Carbohydrate metabolism	1893.1	core-Noctilucales	1584.93	84.7207
('July_2020', '780')	map00051	Fructose and mannose metabolism	Metabolism; Carbohydrate metabolism	3404.03	Diatomeae	2809.11	83.9043
('July_2020', 'ZG02')	map00051	Fructose and mannose metabolism	Metabolism; Carbohydrate metabolism	2628.81	Diatomeae	1991.83	77.6114
('July_2021', '120')	map00051	Fructose and mannose metabolism	Metabolism; Carbohydrate metabolism	4483.75	Diatomeae	3666.8	83.9923
('July_2021', '130')	map00051	Fructose and mannose metabolism	Metabolism; Carbohydrate metabolism	1559.37	core-Noctilucales	612.276	40.4648
('July_2021', '330')	map00051	Fructose and mannose metabolism	Metabolism; Carbohydrate metabolism	1701	core-Noctilucales	1066.01	64.2583
('July_2021', '700')	map00051	Fructose and mannose metabolism	Metabolism; Carbohydrate metabolism	2388.39	Diatomeae	1282.37	56.537
('July_2021', '780')	map00051	Fructose and mannose metabolism	Metabolism; Carbohydrate metabolism	1914.78	Diatomeae	798.284	43.2499
('July_2021', 'ZG02')	map00051	Fructose and mannose metabolism	Metabolism; Carbohydrate metabolism	4807.12	Diatomeae	3927.52	83.3473
('June_2021', '120')	map00051	Fructose and mannose metabolism	Metabolism; Carbohydrate metabolism	2404.71	core-Noctilucales	1167.58	50.165
('June_2021', '130')	map00051	Fructose and mannose metabolism	Metabolism; Carbohydrate metabolism	3118.23	Diatomeae	1505.64	49.898
('June_2021', '330')	map00051	Fructose and mannose metabolism	Metabolism; Carbohydrate metabolism	7055.63	Diatomeae	6632.09	95.6539
('June_2021', '700')	map00051	Fructose and mannose metabolism	Metabolism; Carbohydrate metabolism	4878.83	Diatomeae	3878.18	80.8723
('June_2021', '780')	map00051	Fructose and mannose metabolism	Metabolism; Carbohydrate metabolism	4249.23	Diatomeae	3188.18	76.5071
('June_2021', 'ZG02')	map00051	Fructose and mannose metabolism	Metabolism; Carbohydrate metabolism	5023.29	Diatomeae	4541.32	92.4633
('May_2021', '120')	map00051	Fructose and mannose metabolism	Metabolism; Carbohydrate metabolism	947.316	Diatomeae	294.284	34.8186
('May_2021', '130')	map00051	Fructose and mannose metabolism	Metabolism; Carbohydrate metabolism	3622.17	Diatomeae	2570.96	72.1142
('May_2021', '330')	map00051	Fructose and mannose metabolism	Metabolism; Carbohydrate metabolism	1389.88	core-Noctilucales	1002.37	74.4916
('May_2021', '700')	map00051	Fructose and mannose metabolism	Metabolism; Carbohydrate metabolism	1878.44	Diatomeae	1107.39	60.7985
('May_2021', '780')	map00051	Fructose and mannose metabolism	Metabolism; Carbohydrate metabolism	1903.95	core-Noctilucales	970.911	52.3643
('May_2021', 'ZG02')	map00051	Fructose and mannose metabolism	Metabolism; Carbohydrate metabolism	630.206	Arthropoda	223.668	38.5598
('November_2020', '120')	map00051	Fructose and mannose metabolism	Metabolism; Carbohydrate metabolism	4932.99	Diatomeae	4233.2	87.0453
('November_2020', '130')	map00051	Fructose and mannose metabolism	Metabolism; Carbohydrate metabolism	3923.29	Diatomeae	3513.25	91.0284
('November_2020', '330')	map00051	Fructose and mannose metabolism	Metabolism; Carbohydrate metabolism	3664.35	Diatomeae	3139.24	87.0789
('November_2020', '700')	map00051	Fructose and mannose metabolism	Metabolism; Carbohydrate metabolism	2034.4	Diatomeae	1310.43	66.1789
('November_2020', '780')	map00051	Fructose and mannose metabolism	Metabolism; Carbohydrate metabolism	1809.43	Diatomeae	983.42	55.9329
('November_2020', 'ZG02')	map00051	Fructose and mannose metabolism	Metabolism; Carbohydrate metabolism	6413.75	Diatomeae	5933.7	93.1436
('September_2020', '120')	map00051	Fructose and mannose metabolism	Metabolism; Carbohydrate metabolism	4099.67	Diatomeae	3522.72	86.8282
('September_2020', '130')	map00051	Fructose and mannose metabolism	Metabolism; Carbohydrate metabolism	5873.02	Diatomeae	5365.05	91.8798
('September_2020', '330')	map00051	Fructose and mannose metabolism	Metabolism; Carbohydrate metabolism	5112.51	Diatomeae	4428.86	87.2211
('September_2020', '700')	map00051	Fructose and mannose metabolism	Metabolism; Carbohydrate metabolism	3854.83	Diatomeae	3127.12	82.3177
('September_2020', '780')	map00051	Fructose and mannose metabolism	Metabolism; Carbohydrate metabolism	2850.01	Diatomeae	1848.34	65.7857
('September_2020', 'ZG02')	map00051	Fructose and mannose metabolism	Metabolism; Carbohydrate metabolism	4071.03	Diatomeae	3386.3	84.3122
('April_2021', '120')	map00521	Streptomycin biosynthesis	Metabolism; Biosynthesis of other secondary metabolites	436.363	core-Noctilucales	227.165	53.3875
('April_2021', '130')	map00521	Streptomycin biosynthesis	Metabolism; Biosynthesis of other secondary metabolites	853.408	Prymnesiophyceae	591.747	70.4414
('April_2021', '330')	map00521	Streptomycin biosynthesis	Metabolism; Biosynthesis of other secondary metabolites	1048.43	Prymnesiophyceae	657.837	65.0236
('April_2021', 'ZG02')	map00521	Streptomycin biosynthesis	Metabolism; Biosynthesis of other secondary metabolites	1242.56	Prymnesiophyceae	1045.18	85.342
('August_2020', '120')	map00521	Streptomycin biosynthesis	Metabolism; Biosynthesis of other secondary metabolites	594.479	Diatomeae	306.404	52.3172
('August_2020', '130')	map00521	Streptomycin biosynthesis	Metabolism; Biosynthesis of other secondary metabolites	333.699	Diatomeae	214.45	66.1203
('August_2020', '330')	map00521	Streptomycin biosynthesis	Metabolism; Biosynthesis of other secondary metabolites	452.666	Diatomeae	261.34	60.0881
('August_2020', '700')	map00521	Streptomycin biosynthesis	Metabolism; Biosynthesis of other secondary metabolites	217.016	Diatomeae	117.526	57.4356
('August_2020', '780')	map00521	Streptomycin biosynthesis	Metabolism; Biosynthesis of other secondary metabolites	379.486	Diatomeae	223.75	66.8305
('August_2020', 'ZG02')	map00521	Streptomycin biosynthesis	Metabolism; Biosynthesis of other secondary metabolites	483.957	Diatomeae	286.48	62.0735
('December_2020', '120')	map00521	Streptomycin biosynthesis	Metabolism; Biosynthesis of other secondary metabolites	820.183	Diatomeae	665.109	83.3129
('December_2020', '130')	map00521	Streptomycin biosynthesis	Metabolism; Biosynthesis of other secondary metabolites	643.739	Diatomeae	472.88	75.8362
('December_2020', '330')	map00521	Streptomycin biosynthesis	Metabolism; Biosynthesis of other secondary metabolites	1054.03	Diatomeae	796.548	77.1789
('December_2020', '700')	map00521	Streptomycin biosynthesis	Metabolism; Biosynthesis of other secondary metabolites	613.091	Diatomeae	488.71	80.9756
('December_2020', '780')	map00521	Streptomycin biosynthesis	Metabolism; Biosynthesis of other secondary metabolites	712.005	Diatomeae	518.519	75.3271
('December_2020', 'ZG02')	map00521	Streptomycin biosynthesis	Metabolism; Biosynthesis of other secondary metabolites	792.895	Diatomeae	638.188	83.9834
('February_2021', '120')	map00521	Streptomycin biosynthesis	Metabolism; Biosynthesis of other secondary metabolites	493.126	Diatomeae	315.577	66.9702
('February_2021', '130')	map00521	Streptomycin biosynthesis	Metabolism; Biosynthesis of other secondary metabolites	621.135	Diatomeae	338.572	55.1369
('February_2021', '330')	map00521	Streptomycin biosynthesis	Metabolism; Biosynthesis of other secondary metabolites	489.002	Diatomeae	335.053	76.4505
('February_2021', '700')	map00521	Streptomycin biosynthesis	Metabolism; Biosynthesis of other secondary metabolites	425.313	Diatomeae	331.994	79.0811
('February_2021', '780')	map00521	Streptomycin biosynthesis	Metabolism; Biosynthesis of other secondary metabolites	576.655	Diatomeae	394.673	69.5971
('January_2021', '130')	map00521	Streptomycin biosynthesis	Metabolism; Biosynthesis of other secondary metabolites	388.494	Diatomeae	245.537	67.9621
('January_2021', '330')	map00521	Streptomycin biosynthesis	Metabolism; Biosynthesis of other secondary metabolites	334.439	Arthropoda	106.147	32.6979
('January_2021', '700')	map00521	Streptomycin biosynthesis	Metabolism; Biosynthesis of other secondary metabolites	341.084	Diatomeae	205.499	61.1628
('January_2021', '780')	map00521	Streptomycin biosynthesis	Metabolism; Biosynthesis of other secondary metabolites	261.431	Diatomeae	87.5417	34.3241
('January_2021', 'ZG02')	map00521	Streptomycin biosynthesis	Metabolism; Biosynthesis of other secondary metabolites	319.607	Diatomeae	69.7836	23.7774
('July_2020', '120')	map00521	Streptomycin biosynthesis	Metabolism; Biosynthesis of other secondary metabolites	726.718	Diatomeae	609.906	91.1025
('July_2020', '130')	map00521	Streptomycin biosynthesis	Metabolism; Biosynthesis of other secondary metabolites	1011.36	Diatomeae	976.318	96.7505
('July_2020', '330')	map00521	Streptomycin biosynthesis	Metabolism; Biosynthesis of other secondary metabolites	320.562	Diatomeae	183.405	59.835
('July_2020', '700')	map00521	Streptomycin biosynthesis	Metabolism; Biosynthesis of other secondary metabolites	712.14	core-Noctilucales	519.2	73.093
('July_2020', '780')	map00521	Streptomycin biosynthesis	Metabolism; Biosynthesis of other secondary metabolites	522.441	Diatomeae	359.829	71.4908
('July_2020', 'ZG02')	map00521	Streptomycin biosynthesis	Metabolism; Biosynthesis of other secondary metabolites	385.242	Diatomeae	153.758	43.395
('July_2021', '120')	map00521	Streptomycin biosynthesis	Metabolism; Biosynthesis of other secondary metabolites	644.627	Diatomeae	494.913	81.7348
('July_2021', '130')	map00521	Streptomycin biosynthesis	Metabolism; Biosynthesis of other secondary metabolites	387.698	core-Noctilucales	178.877	47.1762
('July_2021', '330')	map00521	Streptomycin biosynthesis	Metabolism; Biosynthesis of other secondary metabolites	491.977	core-Noctilucales	329.817	68.227
('July_2021', '700')	map00521	Streptomycin biosynthesis	Metabolism; Biosynthesis of other secondary metabolites	385.629	Diatomeae	169.746	50.4047
('July_2021', '780')	map00521	Streptomycin biosynthesis	Metabolism; Biosynthesis of other secondary metabolites	382.301	core-Noctilucales	168.133	47.5317
('July_2021', 'ZG02')	map00521	Streptomycin biosynthesis	Metabolism; Biosynthesis of other secondary metabolites	738.022	Diatomeae	458.571	65.5511
('June_2021', '120')	map00521	Streptomycin biosynthesis	Metabolism; Biosynthesis of other secondary metabolites	732.378	core-Noctilucales	388.28	54.8967
('June_2021', '130')	map00521	Streptomycin biosynthesis	Metabolism; Biosynthesis of other secondary metabolites	913.059	Diatomeae	353.588	39.9995
('June_2021', '330')	map00521	Streptomycin biosynthesis	Metabolism; Biosynthesis of other secondary metabolites	1055.46	Diatomeae	939.413	93.4252
('June_2021', '700')	map00521	Streptomycin biosynthesis	Metabolism; Biosynthesis of other secondary metabolites	860.28	Diatomeae	544.216	65.0603
('June_2021', '780')	map00521	Streptomycin biosynthesis	Metabolism; Biosynthesis of other secondary metabolites	696.565	Diatomeae	359.879	53.9792
('June_2021', 'ZG02')	map00521	Streptomycin biosynthesis	Metabolism; Biosynthesis of other secondary metabolites	715.788	Diatomeae	576.392	84.9894
('May_2021', '120')	map00521	Streptomycin biosynthesis	Metabolism; Biosynthesis of other secondary metabolites	331.22	core-Noctilucales	49.6601	19.8079
('May_2021', '130')	map00521	Streptomycin biosynthesis	Metabolism; Biosynthesis of other secondary metabolites	548.826	Diatomeae	261.959	50.0922
('May_2021', '330')	map00521	Streptomycin biosynthesis	Metabolism; Biosynthesis of other secondary metabolites	447.481	core-Noctilucales	289.63	67.3335
('May_2021', '700')	map00521	Streptomycin biosynthesis	Metabolism; Biosynthesis of other secondary metabolites	354.073	Diatomeae	151.903	45.6665
('May_2021', '780')	map00521	Streptomycin biosynthesis	Metabolism; Biosynthesis of other secondary metabolites	612.416	core-Noctilucales	308.657	52.4949
('May_2021', 'ZG02')	map00521	Streptomycin biosynthesis	Metabolism; Biosynthesis of other secondary metabolites	138.366	core-Noctilucales	36.8721	32.7894
('November_2020', '120')	map00521	Streptomycin biosynthesis	Metabolism; Biosynthesis of other secondary metabolites	577.367	Diatomeae	439.66	79.7301
('November_2020', '130')	map00521	Streptomycin biosynthesis	Metabolism; Biosynthesis of other secondary metabolites	699.103	Diatomeae	609.34	89.889
('November_2020', '330')	map00521	Streptomycin biosynthesis	Metabolism; Biosynthesis of other secondary metabolites	611.363	Diatomeae	474.696	79.8723
('November_2020', '700')	map00521	Streptomycin biosynthesis	Metabolism; Biosynthesis of other secondary metabolites	439.065	Diatomeae	243.573	55.8684
('November_2020', '780')	map00521	Streptomycin biosynthesis	Metabolism; Biosynthesis of other secondary metabolites	388.764	Diatomeae	152.528	40.4204
('November_2020', 'ZG02')	map00521	Streptomycin biosynthesis	Metabolism; Biosynthesis of other secondary metabolites	1083.62	Diatomeae	955.685	89.8016
('September_2020', '120')	map00521	Streptomycin biosynthesis	Metabolism; Biosynthesis of other secondary metabolites	590.225	Diatomeae	469.001	81.3983
('September_2020', '130')	map00521	Streptomycin biosynthesis	Metabolism; Biosynthesis of other secondary metabolites	1060.06	Diatomeae	929.389	88.6205
('September_2020', '330')	map00521	Streptomycin biosynthesis	Metabolism; Biosynthesis of other secondary metabolites	909.863	Diatomeae	735.979	82.0893
('September_2020', '700')	map00521	Streptomycin biosynthesis	Metabolism; Biosynthesis of other secondary metabolites	667.977	Diatomeae	503.853	76.6852
('September_2020', '780')	map00521	Streptomycin biosynthesis	Metabolism; Biosynthesis of other secondary metabolites	562.097	Diatomeae	306.866	55.7992
('September_2020', 'ZG02')	map00521	Streptomycin biosynthesis	Metabolism; Biosynthesis of other secondary metabolites	677.648	Diatomeae	472.018	73.1474
('April_2021', '120')	map00562	Inositol phosphate metabolism	Metabolism; Carbohydrate metabolism	954.519	core-Noctilucales	507.93	57.6807
('April_2021', '130')	map00562	Inositol phosphate metabolism	Metabolism; Carbohydrate metabolism	1882.65	Prymnesiophyceae	1613.31	89.3862
('April_2021', '330')	map00562	Inositol phosphate metabolism	Metabolism; Carbohydrate metabolism	1735.99	Prymnesiophyceae	1167.18	73.6499
('April_2021', 'ZG02')	map00562	Inositol phosphate metabolism	Metabolism; Carbohydrate metabolism	1670.97	Prymnesiophyceae	1387.46	87.7894
('August_2020', '120')	map00562	Inositol phosphate metabolism	Metabolism; Carbohydrate metabolism	1035.98	core-Noctilucales	370.52	38.7237
('August_2020', '130')	map00562	Inositol phosphate metabolism	Metabolism; Carbohydrate metabolism	572.199	Ctenophora	231.769	43.3127
('August_2020', '330')	map00562	Inositol phosphate metabolism	Metabolism; Carbohydrate metabolism	916.686	Dinophyceae	198.034	24.4434
('August_2020', '700')	map00562	Inositol phosphate metabolism	Metabolism; Carbohydrate metabolism	526.644	Ctenophora	273.998	55.7433
('August_2020', '780')	map00562	Inositol phosphate metabolism	Metabolism; Carbohydrate metabolism	776.556	Diatomeae	237.816	35.5431
('August_2020', 'ZG02')	map00562	Inositol phosphate metabolism	Metabolism; Carbohydrate metabolism	929.346	Diatomeae	349.409	43.9413
('December_2020', '120')	map00562	Inositol phosphate metabolism	Metabolism; Carbohydrate metabolism	1492.31	Diatomeae	1230.65	87.3446
('December_2020', '130')	map00562	Inositol phosphate metabolism	Metabolism; Carbohydrate metabolism	867.358	Diatomeae	624.541	79.7697
('December_2020', '330')	map00562	Inositol phosphate metabolism	Metabolism; Carbohydrate metabolism	1465.19	Diatomeae	1063.62	81.0295
('December_2020', '700')	map00562	Inositol phosphate metabolism	Metabolism; Carbohydrate metabolism	673.498	Diatomeae	304.539	49.2277
('December_2020', '780')	map00562	Inositol phosphate metabolism	Metabolism; Carbohydrate metabolism	1166	Diatomeae	651.405	63.8476
('December_2020', 'ZG02')	map00562	Inositol phosphate metabolism	Metabolism; Carbohydrate metabolism	1456.66	Diatomeae	1105.41	85.7099
('February_2021', '120')	map00562	Inositol phosphate metabolism	Metabolism; Carbohydrate metabolism	1064.88	Diatomeae	635.829	67.5585
('February_2021', '130')	map00562	Inositol phosphate metabolism	Metabolism; Carbohydrate metabolism	1149.02	Diatomeae	455.373	42.7064
('February_2021', '330')	map00562	Inositol phosphate metabolism	Metabolism; Carbohydrate metabolism	987.769	Diatomeae	500.988	65.4693
('February_2021', '700')	map00562	Inositol phosphate metabolism	Metabolism; Carbohydrate metabolism	328.138	Diatomeae	184.673	63.8753
('February_2021', '780')	map00562	Inositol phosphate metabolism	Metabolism; Carbohydrate metabolism	961.346	Diatomeae	423.78	49.8556
('January_2021', '130')	map00562	Inositol phosphate metabolism	Metabolism; Carbohydrate metabolism	765.553	Diatomeae	370.736	58.461
('January_2021', '330')	map00562	Inositol phosphate metabolism	Metabolism; Carbohydrate metabolism	710.134	Arthropoda	421.644	69.2543
('January_2021', '700')	map00562	Inositol phosphate metabolism	Metabolism; Carbohydrate metabolism	307.214	Diatomeae	104.801	39.2249
('January_2021', '780')	map00562	Inositol phosphate metabolism	Metabolism; Carbohydrate metabolism	528.975	core-Noctilucales	145.815	29.9166
('January_2021', 'ZG02')	map00562	Inositol phosphate metabolism	Metabolism; Carbohydrate metabolism	603.13	Arthropoda	177.354	38.5499
('July_2020', '120')	map00562	Inositol phosphate metabolism	Metabolism; Carbohydrate metabolism	1213.11	Diatomeae	767.898	82.7231
('July_2020', '130')	map00562	Inositol phosphate metabolism	Metabolism; Carbohydrate metabolism	2137.35	Diatomeae	2042.47	96.8028
('July_2020', '330')	map00562	Inositol phosphate metabolism	Metabolism; Carbohydrate metabolism	707.447	Diatomeae	347.2	56.8472
('July_2020', '700')	map00562	Inositol phosphate metabolism	Metabolism; Carbohydrate metabolism	1381.71	core-Noctilucales	1075.06	80.9214
('July_2020', '780')	map00562	Inositol phosphate metabolism	Metabolism; Carbohydrate metabolism	933.139	Diatomeae	519.483	63.4772
('July_2020', 'ZG02')	map00562	Inositol phosphate metabolism	Metabolism; Carbohydrate metabolism	843.609	Diatomeae	347.612	48.2422
('July_2021', '120')	map00562	Inositol phosphate metabolism	Metabolism; Carbohydrate metabolism	1058.06	Diatomeae	581.863	65.1083
('July_2021', '130')	map00562	Inositol phosphate metabolism	Metabolism; Carbohydrate metabolism	899.781	core-Noctilucales	470.193	55.1466
('July_2021', '330')	map00562	Inositol phosphate metabolism	Metabolism; Carbohydrate metabolism	1133.22	core-Noctilucales	743.536	71.0375
('July_2021', '700')	map00562	Inositol phosphate metabolism	Metabolism; Carbohydrate metabolism	757.616	Diatomeae	151.086	24.3206
('July_2021', '780')	map00562	Inositol phosphate metabolism	Metabolism; Carbohydrate metabolism	982.403	core-Noctilucales	431.475	51.8498
('July_2021', 'ZG02')	map00562	Inositol phosphate metabolism	Metabolism; Carbohydrate metabolism	1293.15	Diatomeae	527.004	49.147
('June_2021', '120')	map00562	Inositol phosphate metabolism	Metabolism; Carbohydrate metabolism	1380.18	core-Noctilucales	828.157	65.9384
('June_2021', '130')	map00562	Inositol phosphate metabolism	Metabolism; Carbohydrate metabolism	1326.02	core-Noctilucales	511.373	42.8554
('June_2021', '330')	map00562	Inositol phosphate metabolism	Metabolism; Carbohydrate metabolism	1273.04	Diatomeae	850.111	84.9932
('June_2021', '700')	map00562	Inositol phosphate metabolism	Metabolism; Carbohydrate metabolism	1290.03	core-Noctilucales	504.017	44.9866
('June_2021', '780')	map00562	Inositol phosphate metabolism	Metabolism; Carbohydrate metabolism	1269.79	core-Noctilucales	552.941	50.965
('June_2021', 'ZG02')	map00562	Inositol phosphate metabolism	Metabolism; Carbohydrate metabolism	1121.92	Diatomeae	691.354	74.9019
('May_2021', '120')	map00562	Inositol phosphate metabolism	Metabolism; Carbohydrate metabolism	685.428	core-Noctilucales	123.268	25.7372
('May_2021', '130')	map00562	Inositol phosphate metabolism	Metabolism; Carbohydrate metabolism	1043.58	core-Noctilucales	395.649	43.8825
('May_2021', '330')	map00562	Inositol phosphate metabolism	Metabolism; Carbohydrate metabolism	1145.17	core-Noctilucales	756.316	71.3819
('May_2021', '700')	map00562	Inositol phosphate metabolism	Metabolism; Carbohydrate metabolism	606.784	core-Noctilucales	202.479	37.6944
('May_2021', '780')	map00562	Inositol phosphate metabolism	Metabolism; Carbohydrate metabolism	1244.33	core-Noctilucales	815.457	71.8757
('May_2021', 'ZG02')	map00562	Inositol phosphate metabolism	Metabolism; Carbohydrate metabolism	387.465	Arthropoda	124.953	40.2056
('November_2020', '120')	map00562	Inositol phosphate metabolism	Metabolism; Carbohydrate metabolism	856.233	Diatomeae	505.013	72.3764
('November_2020', '130')	map00562	Inositol phosphate metabolism	Metabolism; Carbohydrate metabolism	1006.46	Diatomeae	637.972	74.4356
('November_2020', '330')	map00562	Inositol phosphate metabolism	Metabolism; Carbohydrate metabolism	1087.63	Diatomeae	693.235	71.3418
('November_2020', '700')	map00562	Inositol phosphate metabolism	Metabolism; Carbohydrate metabolism	712.854	Arthropoda	250.075	39.7784
('November_2020', '780')	map00562	Inositol phosphate metabolism	Metabolism; Carbohydrate metabolism	761.895	core-Noctilucales	257.002	36.807
('November_2020', 'ZG02')	map00562	Inositol phosphate metabolism	Metabolism; Carbohydrate metabolism	1864.96	Diatomeae	1501.72	86.886
('September_2020', '120')	map00562	Inositol phosphate metabolism	Metabolism; Carbohydrate metabolism	1148.24	Diatomeae	843.166	78.2167
('September_2020', '130')	map00562	Inositol phosphate metabolism	Metabolism; Carbohydrate metabolism	1187.99	Diatomeae	856.135	76.5003
('September_2020', '330')	map00562	Inositol phosphate metabolism	Metabolism; Carbohydrate metabolism	1544.15	Diatomeae	1099.24	76.0002
('September_2020', '700')	map00562	Inositol phosphate metabolism	Metabolism; Carbohydrate metabolism	1000.52	Diatomeae	479.447	51.7319
('September_2020', '780')	map00562	Inositol phosphate metabolism	Metabolism; Carbohydrate metabolism	1023.47	Diatomeae	323.022	33.8175
('September_2020', 'ZG02')	map00562	Inositol phosphate metabolism	Metabolism; Carbohydrate metabolism	1329.7	Diatomeae	861.355	71.3854
('April_2021', '120')	map00052	Galactose metabolism	Metabolism; Carbohydrate metabolism	862.976	core-Noctilucales	514.138	64.1809
('April_2021', '130')	map00052	Galactose metabolism	Metabolism; Carbohydrate metabolism	988.452	Prymnesiophyceae	636.188	70.6468
('April_2021', '330')	map00052	Galactose metabolism	Metabolism; Carbohydrate metabolism	1176.4	Prymnesiophyceae	719.81	68.9981
('April_2021', 'ZG02')	map00052	Galactose metabolism	Metabolism; Carbohydrate metabolism	1301.9	Prymnesiophyceae	1020.21	84.959
('August_2020', '120')	map00052	Galactose metabolism	Metabolism; Carbohydrate metabolism	849.092	core-Noctilucales	355.895	44.0709
('August_2020', '130')	map00052	Galactose metabolism	Metabolism; Carbohydrate metabolism	426.308	Diatomeae	215.068	59.1147
('August_2020', '330')	map00052	Galactose metabolism	Metabolism; Carbohydrate metabolism	841.348	Diatomeae	262.186	37.7367
('August_2020', '700')	map00052	Galactose metabolism	Metabolism; Carbohydrate metabolism	367.388	Ctenophora	124.327	39.952
('August_2020', '780')	map00052	Galactose metabolism	Metabolism; Carbohydrate metabolism	742.404	Diatomeae	220.943	41.7909
('August_2020', 'ZG02')	map00052	Galactose metabolism	Metabolism; Carbohydrate metabolism	778.17	Diatomeae	296.563	44.2337
('December_2020', '120')	map00052	Galactose metabolism	Metabolism; Carbohydrate metabolism	953.831	Diatomeae	681.759	77.8134
('December_2020', '130')	map00052	Galactose metabolism	Metabolism; Carbohydrate metabolism	750.274	Diatomeae	501.63	72.6609
('December_2020', '330')	map00052	Galactose metabolism	Metabolism; Carbohydrate metabolism	1254.63	Diatomeae	825.928	73.1276
('December_2020', '700')	map00052	Galactose metabolism	Metabolism; Carbohydrate metabolism	795.694	Diatomeae	508.45	68.7144
('December_2020', '780')	map00052	Galactose metabolism	Metabolism; Carbohydrate metabolism	1002.08	Diatomeae	526.905	59.3627
('December_2020', 'ZG02')	map00052	Galactose metabolism	Metabolism; Carbohydrate metabolism	995.077	Diatomeae	656.612	75.4532
('February_2021', '120')	map00052	Galactose metabolism	Metabolism; Carbohydrate metabolism	768.641	Diatomeae	348.305	52.7678
('February_2021', '130')	map00052	Galactose metabolism	Metabolism; Carbohydrate metabolism	928.508	Diatomeae	360.955	41.3223
('February_2021', '330')	map00052	Galactose metabolism	Metabolism; Carbohydrate metabolism	747.934	Diatomeae	364.191	59.6459
('February_2021', '700')	map00052	Galactose metabolism	Metabolism; Carbohydrate metabolism	502.409	Diatomeae	342.665	72.614
('February_2021', '780')	map00052	Galactose metabolism	Metabolism; Carbohydrate metabolism	819.437	Diatomeae	431.784	58.8364
('January_2021', '130')	map00052	Galactose metabolism	Metabolism; Carbohydrate metabolism	723.209	Diatomeae	269.779	48.0446
('January_2021', '330')	map00052	Galactose metabolism	Metabolism; Carbohydrate metabolism	584.914	Arthropoda	283.463	55.1269
('January_2021', '700')	map00052	Galactose metabolism	Metabolism; Carbohydrate metabolism	358.772	Diatomeae	206.254	59.7188
('January_2021', '780')	map00052	Galactose metabolism	Metabolism; Carbohydrate metabolism	566.204	core-Noctilucales	148.545	32.5202
('January_2021', 'ZG02')	map00052	Galactose metabolism	Metabolism; Carbohydrate metabolism	648.478	Arthropoda	134.044	26.9588
('July_2020', '120')	map00052	Galactose metabolism	Metabolism; Carbohydrate metabolism	1029.41	Diatomeae	706.769	79.0094
('July_2020', '130')	map00052	Galactose metabolism	Metabolism; Carbohydrate metabolism	1123.01	Diatomeae	1019.31	93.905
('July_2020', '330')	map00052	Galactose metabolism	Metabolism; Carbohydrate metabolism	521.872	Diatomeae	235.174	48.8553
('July_2020', '700')	map00052	Galactose metabolism	Metabolism; Carbohydrate metabolism	1098.48	core-Noctilucales	1014.82	93.4131
('July_2020', '780')	map00052	Galactose metabolism	Metabolism; Carbohydrate metabolism	729.474	Diatomeae	370.463	54.4725
('July_2020', 'ZG02')	map00052	Galactose metabolism	Metabolism; Carbohydrate metabolism	638.65	core-Noctilucales	284.206	48.4184
('July_2021', '120')	map00052	Galactose metabolism	Metabolism; Carbohydrate metabolism	915.101	Diatomeae	558.979	70.7449
('July_2021', '130')	map00052	Galactose metabolism	Metabolism; Carbohydrate metabolism	735.348	core-Noctilucales	429.429	61.7607
('July_2021', '330')	map00052	Galactose metabolism	Metabolism; Carbohydrate metabolism	903.212	core-Noctilucales	687.648	79.9537
('July_2021', '700')	map00052	Galactose metabolism	Metabolism; Carbohydrate metabolism	765.675	Diatomeae	179.199	30.9724
('July_2021', '780')	map00052	Galactose metabolism	Metabolism; Carbohydrate metabolism	828.573	core-Noctilucales	373.089	51.049
('July_2021', 'ZG02')	map00052	Galactose metabolism	Metabolism; Carbohydrate metabolism	1096.56	Diatomeae	579.438	57.1286
('June_2021', '120')	map00052	Galactose metabolism	Metabolism; Carbohydrate metabolism	1133.38	core-Noctilucales	778.2	74.4462
('June_2021', '130')	map00052	Galactose metabolism	Metabolism; Carbohydrate metabolism	1310.16	core-Noctilucales	517.897	43.4775
('June_2021', '330')	map00052	Galactose metabolism	Metabolism; Carbohydrate metabolism	1253.25	Diatomeae	978.402	85.1012
('June_2021', '700')	map00052	Galactose metabolism	Metabolism; Carbohydrate metabolism	1183.69	Diatomeae	592.553	52.4733
('June_2021', '780')	map00052	Galactose metabolism	Metabolism; Carbohydrate metabolism	1045.71	core-Noctilucales	487.385	49.8204
('June_2021', 'ZG02')	map00052	Galactose metabolism	Metabolism; Carbohydrate metabolism	887.715	Diatomeae	595.69	74.3622
('May_2021', '120')	map00052	Galactose metabolism	Metabolism; Carbohydrate metabolism	484.184	core-Noctilucales	103.505	32.629
('May_2021', '130')	map00052	Galactose metabolism	Metabolism; Carbohydrate metabolism	819.899	core-Noctilucales	366.005	48.5296
('May_2021', '330')	map00052	Galactose metabolism	Metabolism; Carbohydrate metabolism	797.121	core-Noctilucales	604.737	80.9269
('May_2021', '700')	map00052	Galactose metabolism	Metabolism; Carbohydrate metabolism	605.91	core-Noctilucales	194.641	37.6362
('May_2021', '780')	map00052	Galactose metabolism	Metabolism; Carbohydrate metabolism	966.433	core-Noctilucales	643.704	70.864
('May_2021', 'ZG02')	map00052	Galactose metabolism	Metabolism; Carbohydrate metabolism	353.844	Arthropoda	103.876	38.1774
('November_2020', '120')	map00052	Galactose metabolism	Metabolism; Carbohydrate metabolism	757.644	Diatomeae	468.859	69.5273
('November_2020', '130')	map00052	Galactose metabolism	Metabolism; Carbohydrate metabolism	1020.64	Diatomeae	687.602	78.5528
('November_2020', '330')	map00052	Galactose metabolism	Metabolism; Carbohydrate metabolism	861.165	Diatomeae	510.418	65.1934
('November_2020', '700')	map00052	Galactose metabolism	Metabolism; Carbohydrate metabolism	709.861	Diatomeae	254.015	40.9009
('November_2020', '780')	map00052	Galactose metabolism	Metabolism; Carbohydrate metabolism	740.427	core-Noctilucales	242.343	35.4859
('November_2020', 'ZG02')	map00052	Galactose metabolism	Metabolism; Carbohydrate metabolism	1201.21	Diatomeae	971.114	85.1004
('September_2020', '120')	map00052	Galactose metabolism	Metabolism; Carbohydrate metabolism	821.747	Diatomeae	522.41	70.2149
('September_2020', '130')	map00052	Galactose metabolism	Metabolism; Carbohydrate metabolism	1189.5	Diatomeae	975.892	85.1126
('September_2020', '330')	map00052	Galactose metabolism	Metabolism; Carbohydrate metabolism	1092.21	Diatomeae	760.623	73.351
('September_2020', '700')	map00052	Galactose metabolism	Metabolism; Carbohydrate metabolism	916.132	Diatomeae	525.416	61.1014
('September_2020', '780')	map00052	Galactose metabolism	Metabolism; Carbohydrate metabolism	862.323	Diatomeae	319.177	39.8094
('September_2020', 'ZG02')	map00052	Galactose metabolism	Metabolism; Carbohydrate metabolism	885.145	Diatomeae	491.094	60.8914
('April_2021', '120')	map00790	Folate biosynthesis	Metabolism; Metabolism of cofactors and vitamins	543.879	core-Noctilucales	311.858	65.5089
('April_2021', '130')	map00790	Folate biosynthesis	Metabolism; Metabolism of cofactors and vitamins	619.452	Prymnesiophyceae	465.159	84.4391
('April_2021', '330')	map00790	Folate biosynthesis	Metabolism; Metabolism of cofactors and vitamins	567.109	Prymnesiophyceae	338.052	70.8859
('April_2021', 'ZG02')	map00790	Folate biosynthesis	Metabolism; Metabolism of cofactors and vitamins	472.89	Prymnesiophyceae	301.8	77.333
('August_2020', '120')	map00790	Folate biosynthesis	Metabolism; Metabolism of cofactors and vitamins	492.523	core-Noctilucales	223.025	52.7112
('August_2020', '130')	map00790	Folate biosynthesis	Metabolism; Metabolism of cofactors and vitamins	315.65	Ctenophora	128.381	48.1517
('August_2020', '330')	map00790	Folate biosynthesis	Metabolism; Metabolism of cofactors and vitamins	398.132	Dinophyceae	104.143	32.2849
('August_2020', '700')	map00790	Folate biosynthesis	Metabolism; Metabolism of cofactors and vitamins	393.672	Ctenophora	224.588	64.2317
('August_2020', '780')	map00790	Folate biosynthesis	Metabolism; Metabolism of cofactors and vitamins	518.472	Florideophyceae	56.3788	18.1944
('August_2020', 'ZG02')	map00790	Folate biosynthesis	Metabolism; Metabolism of cofactors and vitamins	394.009	Dinophyceae	55.5596	18.9547
('December_2020', '120')	map00790	Folate biosynthesis	Metabolism; Metabolism of cofactors and vitamins	278.61	Diatomeae	72.8412	38.6026
('December_2020', '130')	map00790	Folate biosynthesis	Metabolism; Metabolism of cofactors and vitamins	196.564	Diatomeae	72.8149	48.7981
('December_2020', '330')	map00790	Folate biosynthesis	Metabolism; Metabolism of cofactors and vitamins	392.634	Diatomeae	110.473	42.1032
('December_2020', '700')	map00790	Folate biosynthesis	Metabolism; Metabolism of cofactors and vitamins	240.81	Arthropoda	103.29	55.3852
('December_2020', '780')	map00790	Folate biosynthesis	Metabolism; Metabolism of cofactors and vitamins	486.649	core-Noctilucales	100.756	30.6324
('December_2020', 'ZG02')	map00790	Folate biosynthesis	Metabolism; Metabolism of cofactors and vitamins	385.992	Diatomeae	80.8008	35.8137
('February_2021', '120')	map00790	Folate biosynthesis	Metabolism; Metabolism of cofactors and vitamins	515.537	Arthropoda	117.302	28.0086
('February_2021', '130')	map00790	Folate biosynthesis	Metabolism; Metabolism of cofactors and vitamins	536.557	core-Noctilucales	162.467	35.5497
('February_2021', '330')	map00790	Folate biosynthesis	Metabolism; Metabolism of cofactors and vitamins	971.339	Cryptomonadales	269.349	38.5436
('February_2021', '700')	map00790	Folate biosynthesis	Metabolism; Metabolism of cofactors and vitamins	200.458	Diatomeae	69.297	39.7364
('February_2021', '780')	map00790	Folate biosynthesis	Metabolism; Metabolism of cofactors and vitamins	564.036	Spirotrichea	120.169	26.7433
('January_2021', '130')	map00790	Folate biosynthesis	Metabolism; Metabolism of cofactors and vitamins	396.942	Arthropoda	86.992	32.4979
('January_2021', '330')	map00790	Folate biosynthesis	Metabolism; Metabolism of cofactors and vitamins	389.184	Arthropoda	223.281	68.9073
('January_2021', '700')	map00790	Folate biosynthesis	Metabolism; Metabolism of cofactors and vitamins	140.109	Spirotrichea	41.2158	35.6776
('January_2021', '780')	map00790	Folate biosynthesis	Metabolism; Metabolism of cofactors and vitamins	389.169	Arthropoda	81.5464	29.4007
('January_2021', 'ZG02')	map00790	Folate biosynthesis	Metabolism; Metabolism of cofactors and vitamins	331.723	Arthropoda	103.97	47.5163
('July_2020', '120')	map00790	Folate biosynthesis	Metabolism; Metabolism of cofactors and vitamins	462.648	Diatomeae	149.582	61.3181
('July_2020', '130')	map00790	Folate biosynthesis	Metabolism; Metabolism of cofactors and vitamins	192.98	Diatomeae	135.694	79.8956
('July_2020', '330')	map00790	Folate biosynthesis	Metabolism; Metabolism of cofactors and vitamins	303.86	core-Noctilucales	130.212	58.4557
('July_2020', '700')	map00790	Folate biosynthesis	Metabolism; Metabolism of cofactors and vitamins	658.398	core-Noctilucales	610.439	96.723
('July_2020', '780')	map00790	Folate biosynthesis	Metabolism; Metabolism of cofactors and vitamins	355.025	core-Noctilucales	128.024	51.0338
('July_2020', 'ZG02')	map00790	Folate biosynthesis	Metabolism; Metabolism of cofactors and vitamins	413.381	core-Noctilucales	184.054	60.8856
('July_2021', '120')	map00790	Folate biosynthesis	Metabolism; Metabolism of cofactors and vitamins	406.146	Diatomeae	95.6218	37.8781
('July_2021', '130')	map00790	Folate biosynthesis	Metabolism; Metabolism of cofactors and vitamins	476.969	core-Noctilucales	275.359	63.1049
('July_2021', '330')	map00790	Folate biosynthesis	Metabolism; Metabolism of cofactors and vitamins	632.263	core-Noctilucales	463.294	80.0831
('July_2021', '700')	map00790	Folate biosynthesis	Metabolism; Metabolism of cofactors and vitamins	421.81	core-Noctilucales	73.8322	29.9047
('July_2021', '780')	map00790	Folate biosynthesis	Metabolism; Metabolism of cofactors and vitamins	545.952	core-Noctilucales	220.87	52.2207
('July_2021', 'ZG02')	map00790	Folate biosynthesis	Metabolism; Metabolism of cofactors and vitamins	478.862	core-Noctilucales	236.653	65.8614
('June_2021', '120')	map00790	Folate biosynthesis	Metabolism; Metabolism of cofactors and vitamins	680.751	core-Noctilucales	507.693	87.9284
('June_2021', '130')	map00790	Folate biosynthesis	Metabolism; Metabolism of cofactors and vitamins	610.164	core-Noctilucales	303.102	63.992
('June_2021', '330')	map00790	Folate biosynthesis	Metabolism; Metabolism of cofactors and vitamins	376.739	Diatomeae	123.957	63.9947
('June_2021', '700')	map00790	Folate biosynthesis	Metabolism; Metabolism of cofactors and vitamins	543.776	core-Noctilucales	271.239	63.1177
('June_2021', '780')	map00790	Folate biosynthesis	Metabolism; Metabolism of cofactors and vitamins	544.828	core-Noctilucales	306.895	70.3723
('June_2021', 'ZG02')	map00790	Folate biosynthesis	Metabolism; Metabolism of cofactors and vitamins	361.603	core-Noctilucales	88.0065	43.2566
('May_2021', '120')	map00790	Folate biosynthesis	Metabolism; Metabolism of cofactors and vitamins	824.987	Florideophyceae	528.709	75.7994
('May_2021', '130')	map00790	Folate biosynthesis	Metabolism; Metabolism of cofactors and vitamins	518.077	core-Noctilucales	231.454	57.9896
('May_2021', '330')	map00790	Folate biosynthesis	Metabolism; Metabolism of cofactors and vitamins	777.012	core-Noctilucales	374.362	52.2713
('May_2021', '700')	map00790	Folate biosynthesis	Metabolism; Metabolism of cofactors and vitamins	361.181	core-Noctilucales	99.2877	37.661
('May_2021', '780')	map00790	Folate biosynthesis	Metabolism; Metabolism of cofactors and vitamins	648.616	core-Noctilucales	374.305	66.2636
('May_2021', 'ZG02')	map00790	Folate biosynthesis	Metabolism; Metabolism of cofactors and vitamins	438.904	Arthropoda	101.486	32.142
('November_2020', '120')	map00790	Folate biosynthesis	Metabolism; Metabolism of cofactors and vitamins	297.244	Diatomeae	92.5094	47.568
('November_2020', '130')	map00790	Folate biosynthesis	Metabolism; Metabolism of cofactors and vitamins	406.881	Diatomeae	125.304	50.791
('November_2020', '330')	map00790	Folate biosynthesis	Metabolism; Metabolism of cofactors and vitamins	258.204	Arthropoda	95.8725	47.8613
('November_2020', '700')	map00790	Folate biosynthesis	Metabolism; Metabolism of cofactors and vitamins	371.563	Arthropoda	152.428	49.7395
('November_2020', '780')	map00790	Folate biosynthesis	Metabolism; Metabolism of cofactors and vitamins	404.019	Arthropoda	144.515	41.724
('November_2020', 'ZG02')	map00790	Folate biosynthesis	Metabolism; Metabolism of cofactors and vitamins	259.576	Diatomeae	97.0578	49.4189
('September_2020', '120')	map00790	Folate biosynthesis	Metabolism; Metabolism of cofactors and vitamins	374.627	Diatomeae	77.5986	28.8573
('September_2020', '130')	map00790	Folate biosynthesis	Metabolism; Metabolism of cofactors and vitamins	288.893	Diatomeae	127.035	52.0474
('September_2020', '330')	map00790	Folate biosynthesis	Metabolism; Metabolism of cofactors and vitamins	353.163	Diatomeae	90.486	29.9647
('September_2020', '700')	map00790	Folate biosynthesis	Metabolism; Metabolism of cofactors and vitamins	356.065	Arthropoda	82.2534	28.0258
('September_2020', '780')	map00790	Folate biosynthesis	Metabolism; Metabolism of cofactors and vitamins	413.114	core-Noctilucales	164.228	43.7309
('September_2020', 'ZG02')	map00790	Folate biosynthesis	Metabolism; Metabolism of cofactors and vitamins	399.27	Florideophyceae	73.6351	22.1903
('April_2021', '120')	map00520	Amino sugar and nucleotide sugar metabolism	Metabolism; Carbohydrate metabolism	1989.72	core-Noctilucales	1208.15	64.7305
('April_2021', '130')	map00520	Amino sugar and nucleotide sugar metabolism	Metabolism; Carbohydrate metabolism	4401.8	Prymnesiophyceae	3530.29	81.6902
('April_2021', '330')	map00520	Amino sugar and nucleotide sugar metabolism	Metabolism; Carbohydrate metabolism	3927.93	Prymnesiophyceae	2742.61	73.1928
('April_2021', 'ZG02')	map00520	Amino sugar and nucleotide sugar metabolism	Metabolism; Carbohydrate metabolism	4355.34	Prymnesiophyceae	3541.29	83.2802
('August_2020', '120')	map00520	Amino sugar and nucleotide sugar metabolism	Metabolism; Carbohydrate metabolism	2606.21	Diatomeae	1076.06	44.5262
('August_2020', '130')	map00520	Amino sugar and nucleotide sugar metabolism	Metabolism; Carbohydrate metabolism	2476.16	Ctenophora	1729.13	72.6458
('August_2020', '330')	map00520	Amino sugar and nucleotide sugar metabolism	Metabolism; Carbohydrate metabolism	1880.97	Diatomeae	599.796	35.5918
('August_2020', '700')	map00520	Amino sugar and nucleotide sugar metabolism	Metabolism; Carbohydrate metabolism	4077.26	Ctenophora	3510.99	89.8872
('August_2020', '780')	map00520	Amino sugar and nucleotide sugar metabolism	Metabolism; Carbohydrate metabolism	1440.65	Diatomeae	508.733	44.0263
('August_2020', 'ZG02')	map00520	Amino sugar and nucleotide sugar metabolism	Metabolism; Carbohydrate metabolism	2302.5	Diatomeae	1306.58	61.3183
('December_2020', '120')	map00520	Amino sugar and nucleotide sugar metabolism	Metabolism; Carbohydrate metabolism	1869.09	Diatomeae	1300.17	75.5603
('December_2020', '130')	map00520	Amino sugar and nucleotide sugar metabolism	Metabolism; Carbohydrate metabolism	1655.37	Diatomeae	1000.73	68.9451
('December_2020', '330')	map00520	Amino sugar and nucleotide sugar metabolism	Metabolism; Carbohydrate metabolism	2545.61	Diatomeae	1552.08	69.4705
('December_2020', '700')	map00520	Amino sugar and nucleotide sugar metabolism	Metabolism; Carbohydrate metabolism	1408.32	Diatomeae	876.437	67.2814
('December_2020', '780')	map00520	Amino sugar and nucleotide sugar metabolism	Metabolism; Carbohydrate metabolism	2423.52	Diatomeae	1574.85	69.1444
[truncated: 26,769 more rows]

## Sheet: pathway_grouped_deep_tax
Group	Pathway_ID	Pathway_Name	Pathway_Class	TPM_pathway_sum	Biggest_Contributor	Max_TPM	TPM_Fraction_of_annotated
('April_2021', '120')	map00010	Glycolysis / Gluconeogenesis	Metabolism; Carbohydrate metabolism	4212.79	Noctiluca scintillans	665.541	72.0264
('April_2021', '130')	map00010	Glycolysis / Gluconeogenesis	Metabolism; Carbohydrate metabolism	20784.4	Phaeocystis globosa	3682.12	90.341
('April_2021', '330')	map00010	Glycolysis / Gluconeogenesis	Metabolism; Carbohydrate metabolism	12781	Phaeocystis globosa	2759.78	86.1709
('April_2021', 'ZG02')	map00010	Glycolysis / Gluconeogenesis	Metabolism; Carbohydrate metabolism	17972.4	Phaeocystis globosa	4066.9	87.1878
('August_2020', '120')	map00010	Glycolysis / Gluconeogenesis	Metabolism; Carbohydrate metabolism	7624.99	Noctiluca scintillans	470.175	55.0361
('August_2020', '130')	map00010	Glycolysis / Gluconeogenesis	Metabolism; Carbohydrate metabolism	5770.13	Coscinodiscus wailesii	564.717	34.984
('August_2020', '330')	map00010	Glycolysis / Gluconeogenesis	Metabolism; Carbohydrate metabolism	6274.63	Trieres chinensis	326.406	28.5897
('August_2020', '700')	map00010	Glycolysis / Gluconeogenesis	Metabolism; Carbohydrate metabolism	4463.89	Mnemiopsis leidyi	401.513	32.8617
('August_2020', '780')	map00010	Glycolysis / Gluconeogenesis	Metabolism; Carbohydrate metabolism	6823.74	Trieres chinensis	901.014	50.1282
('August_2020', 'ZG02')	map00010	Glycolysis / Gluconeogenesis	Metabolism; Carbohydrate metabolism	6274.74	Mnemiopsis leidyi	118.121	19.7109
('December_2020', '120')	map00010	Glycolysis / Gluconeogenesis	Metabolism; Carbohydrate metabolism	19888.8	Ditylum brightwellii	1249.31	41.3401
('December_2020', '130')	map00010	Glycolysis / Gluconeogenesis	Metabolism; Carbohydrate metabolism	12704.5	Ditylum brightwellii	605.364	27.9466
('December_2020', '330')	map00010	Glycolysis / Gluconeogenesis	Metabolism; Carbohydrate metabolism	16720.8	Trieres chinensis	2981.91	62.38
('December_2020', '700')	map00010	Glycolysis / Gluconeogenesis	Metabolism; Carbohydrate metabolism	10946.4	Pseudictyota dubia	383.398	28.7397
('December_2020', '780')	map00010	Glycolysis / Gluconeogenesis	Metabolism; Carbohydrate metabolism	12047.4	Ditylum brightwellii	423.358	26.1589
('December_2020', 'ZG02')	map00010	Glycolysis / Gluconeogenesis	Metabolism; Carbohydrate metabolism	18723.3	Trieres chinensis	1623.09	41.236
('February_2021', '120')	map00010	Glycolysis / Gluconeogenesis	Metabolism; Carbohydrate metabolism	9689.92	Trieres chinensis	481.983	33.5938
('February_2021', '130')	map00010	Glycolysis / Gluconeogenesis	Metabolism; Carbohydrate metabolism	8276.82	Trieres chinensis	559.223	32.9655
('February_2021', '330')	map00010	Glycolysis / Gluconeogenesis	Metabolism; Carbohydrate metabolism	9617.1	Ditylum brightwellii	244.124	24.6696
('February_2021', '700')	map00010	Glycolysis / Gluconeogenesis	Metabolism; Carbohydrate metabolism	5457.63	Pseudictyota dubia	330.064	35.7732
('February_2021', '780')	map00010	Glycolysis / Gluconeogenesis	Metabolism; Carbohydrate metabolism	8293.3	Trieres chinensis	275.325	23.0776
('January_2021', '130')	map00010	Glycolysis / Gluconeogenesis	Metabolism; Carbohydrate metabolism	5751.58	Ditylum brightwellii	443.321	30.7592
('January_2021', '330')	map00010	Glycolysis / Gluconeogenesis	Metabolism; Carbohydrate metabolism	3357.99	Thalassiosira punctigera	103.445	20.1109
('January_2021', '700')	map00010	Glycolysis / Gluconeogenesis	Metabolism; Carbohydrate metabolism	3101.13	Trieres chinensis	187.485	28.7807
('January_2021', '780')	map00010	Glycolysis / Gluconeogenesis	Metabolism; Carbohydrate metabolism	2751.05	Noctiluca scintillans	184.672	31.1249
('January_2021', 'ZG02')	map00010	Glycolysis / Gluconeogenesis	Metabolism; Carbohydrate metabolism	3888.13	Thalassiosira punctigera	192.744	25.6301
('July_2020', '120')	map00010	Glycolysis / Gluconeogenesis	Metabolism; Carbohydrate metabolism	15283.7	Leptocylindrus aporus	137.454	39.2085
('July_2020', '130')	map00010	Glycolysis / Gluconeogenesis	Metabolism; Carbohydrate metabolism	35208.2	Thalassiosira rotula	7221.52	52.0103
('July_2020', '330')	map00010	Glycolysis / Gluconeogenesis	Metabolism; Carbohydrate metabolism	4884.56	Noctiluca scintillans	279.747	76.0201
('July_2020', '700')	map00010	Glycolysis / Gluconeogenesis	Metabolism; Carbohydrate metabolism	4975.65	Noctiluca scintillans	1390.09	93.5259
('July_2020', '780')	map00010	Glycolysis / Gluconeogenesis	Metabolism; Carbohydrate metabolism	8164.83	Noctiluca scintillans	297.678	61.0765
('July_2020', 'ZG02')	map00010	Glycolysis / Gluconeogenesis	Metabolism; Carbohydrate metabolism	5738.74	Noctiluca scintillans	395.722	76.7656
('July_2021', '120')	map00010	Glycolysis / Gluconeogenesis	Metabolism; Carbohydrate metabolism	11929.3	Noctiluca scintillans	195.468	30.2904
('July_2021', '130')	map00010	Glycolysis / Gluconeogenesis	Metabolism; Carbohydrate metabolism	4372.21	Noctiluca scintillans	594.848	58.3101
('July_2021', '330')	map00010	Glycolysis / Gluconeogenesis	Metabolism; Carbohydrate metabolism	4523.36	Noctiluca scintillans	919.869	81.1202
('July_2021', '700')	map00010	Glycolysis / Gluconeogenesis	Metabolism; Carbohydrate metabolism	7143.67	Noctiluca scintillans	183.216	20.5157
('July_2021', '780')	map00010	Glycolysis / Gluconeogenesis	Metabolism; Carbohydrate metabolism	5678.29	Noctiluca scintillans	510.58	58.2154
('July_2021', 'ZG02')	map00010	Glycolysis / Gluconeogenesis	Metabolism; Carbohydrate metabolism	11476.4	Noctiluca scintillans	466.307	81.6186
('June_2021', '120')	map00010	Glycolysis / Gluconeogenesis	Metabolism; Carbohydrate metabolism	7509.04	Noctiluca scintillans	1039.12	92.1068
('June_2021', '130')	map00010	Glycolysis / Gluconeogenesis	Metabolism; Carbohydrate metabolism	10384.4	Noctiluca scintillans	684.036	52.1647
('June_2021', '330')	map00010	Glycolysis / Gluconeogenesis	Metabolism; Carbohydrate metabolism	22807.7	Noctiluca scintillans	130.695	50.7115
('June_2021', '700')	map00010	Glycolysis / Gluconeogenesis	Metabolism; Carbohydrate metabolism	15365.9	Noctiluca scintillans	584.221	61.2075
('June_2021', '780')	map00010	Glycolysis / Gluconeogenesis	Metabolism; Carbohydrate metabolism	12165.5	Noctiluca scintillans	665.275	82.3746
('June_2021', 'ZG02')	map00010	Glycolysis / Gluconeogenesis	Metabolism; Carbohydrate metabolism	15833.7	Noctiluca scintillans	210.66	70.2723
('May_2021', '120')	map00010	Glycolysis / Gluconeogenesis	Metabolism; Carbohydrate metabolism	2701.99	Noctiluca scintillans	147.515	41.6862
('May_2021', '130')	map00010	Glycolysis / Gluconeogenesis	Metabolism; Carbohydrate metabolism	9947.21	Noctiluca scintillans	484.883	55.9356
('May_2021', '330')	map00010	Glycolysis / Gluconeogenesis	Metabolism; Carbohydrate metabolism	3618.97	Noctiluca scintillans	784.968	91.8476
('May_2021', '700')	map00010	Glycolysis / Gluconeogenesis	Metabolism; Carbohydrate metabolism	5144.44	Noctiluca scintillans	234.752	44.1857
('May_2021', '780')	map00010	Glycolysis / Gluconeogenesis	Metabolism; Carbohydrate metabolism	4709.46	Noctiluca scintillans	828.328	83.2512
('May_2021', 'ZG02')	map00010	Glycolysis / Gluconeogenesis	Metabolism; Carbohydrate metabolism	1495.19	Noctiluca scintillans	148.435	68.4089
('November_2020', '120')	map00010	Glycolysis / Gluconeogenesis	Metabolism; Carbohydrate metabolism	15375.9	Trieres chinensis	451.034	27.4482
('November_2020', '130')	map00010	Glycolysis / Gluconeogenesis	Metabolism; Carbohydrate metabolism	14821.4	Thalassiosira punctigera	1535.29	40.7189
('November_2020', '330')	map00010	Glycolysis / Gluconeogenesis	Metabolism; Carbohydrate metabolism	14412.4	Trieres chinensis	2930.83	61.6215
('November_2020', '700')	map00010	Glycolysis / Gluconeogenesis	Metabolism; Carbohydrate metabolism	6267.95	Thalassiosira punctigera	232.596	16.9037
('November_2020', '780')	map00010	Glycolysis / Gluconeogenesis	Metabolism; Carbohydrate metabolism	6082.01	Noctiluca scintillans	312.216	21.4729
('November_2020', 'ZG02')	map00010	Glycolysis / Gluconeogenesis	Metabolism; Carbohydrate metabolism	23226.2	Trieres chinensis	7792.09	80.2297
('September_2020', '120')	map00010	Glycolysis / Gluconeogenesis	Metabolism; Carbohydrate metabolism	16421.3	Trieres chinensis	1412.94	30.8749
('September_2020', '130')	map00010	Glycolysis / Gluconeogenesis	Metabolism; Carbohydrate metabolism	22239.8	Trieres chinensis	3451.48	50.5859
('September_2020', '330')	map00010	Glycolysis / Gluconeogenesis	Metabolism; Carbohydrate metabolism	17322.7	Trieres chinensis	2753.33	55.328
('September_2020', '700')	map00010	Glycolysis / Gluconeogenesis	Metabolism; Carbohydrate metabolism	13233.4	Trieres chinensis	535.082	21.0291
('September_2020', '780')	map00010	Glycolysis / Gluconeogenesis	Metabolism; Carbohydrate metabolism	9757.76	Trieres chinensis	665.761	33.7713
('September_2020', 'ZG02')	map00010	Glycolysis / Gluconeogenesis	Metabolism; Carbohydrate metabolism	13773	Trieres chinensis	1846.57	49.4542
('April_2021', '120')	map00071	Fatty acid degradation	Metabolism; Lipid metabolism	1362.24	Noctiluca scintillans	265.429	91.8898
('April_2021', '130')	map00071	Fatty acid degradation	Metabolism; Lipid metabolism	516.36	Phaeocystis globosa	119.105	81.3564
('April_2021', '330')	map00071	Fatty acid degradation	Metabolism; Lipid metabolism	1120.23	Phaeocystis globosa	167.397	62.241
('April_2021', 'ZG02')	map00071	Fatty acid degradation	Metabolism; Lipid metabolism	765.649	Phaeocystis globosa	175.081	79.2127
('August_2020', '120')	map00071	Fatty acid degradation	Metabolism; Lipid metabolism	1216.95	Noctiluca scintillans	223.368	50.5381
('August_2020', '130')	map00071	Fatty acid degradation	Metabolism; Lipid metabolism	686.075	Mnemiopsis leidyi	209.956	93.6094
('August_2020', '330')	map00071	Fatty acid degradation	Metabolism; Lipid metabolism	1060.46	Mnemiopsis leidyi	117.805	41.3526
('August_2020', '700')	map00071	Fatty acid degradation	Metabolism; Lipid metabolism	832.234	Mnemiopsis leidyi	307.138	94.0799
('August_2020', '780')	map00071	Fatty acid degradation	Metabolism; Lipid metabolism	1489.73	Schmidingerella taraikaensis	23.1999	23.3835
('August_2020', 'ZG02')	map00071	Fatty acid degradation	Metabolism; Lipid metabolism	980.16	Mnemiopsis leidyi	107.012	52.1195
('December_2020', '120')	map00071	Fatty acid degradation	Metabolism; Lipid metabolism	782.921	Thalassiosira punctigera	10.1518	26.28
('December_2020', '130')	map00071	Fatty acid degradation	Metabolism; Lipid metabolism	599.641	Thalassiosira punctigera	8.54837	21.8894
('December_2020', '330')	map00071	Fatty acid degradation	Metabolism; Lipid metabolism	1059.24	Trieres chinensis	68.123	55.6877
('December_2020', '700')	map00071	Fatty acid degradation	Metabolism; Lipid metabolism	928.973	Noctiluca scintillans	16.499	25.463
('December_2020', '780')	map00071	Fatty acid degradation	Metabolism; Lipid metabolism	924.485	Noctiluca scintillans	118.093	83.7403
('December_2020', 'ZG02')	map00071	Fatty acid degradation	Metabolism; Lipid metabolism	1078.55	Trieres chinensis	28.0017	44.5541
('February_2021', '120')	map00071	Fatty acid degradation	Metabolism; Lipid metabolism	1161.45	Trieres chinensis	17.4547	26.5457
('February_2021', '130')	map00071	Fatty acid degradation	Metabolism; Lipid metabolism	1236.4	Noctiluca scintillans	183.393	72.2142
('February_2021', '330')	map00071	Fatty acid degradation	Metabolism; Lipid metabolism	1998.16	Pleurobrachia bachei	9.65428	23.3232
('February_2021', '700')	map00071	Fatty acid degradation	Metabolism; Lipid metabolism	373.492	Polykrikos kofoidii	19.749	34.9623
('February_2021', '780')	map00071	Fatty acid degradation	Metabolism; Lipid metabolism	1131.44	Pleurobrachia bachei	39.9169	27.7981
('January_2021', '130')	map00071	Fatty acid degradation	Metabolism; Lipid metabolism	808.277	Thalassiosira punctigera	20.3624	63.5467
('January_2021', '330')	map00071	Fatty acid degradation	Metabolism; Lipid metabolism	1099.77	Calanus glacialis	12.4754	22.9712
('January_2021', '700')	map00071	Fatty acid degradation	Metabolism; Lipid metabolism	328.026	Noctiluca scintillans	31.6605	45.9707
('January_2021', '780')	map00071	Fatty acid degradation	Metabolism; Lipid metabolism	815.389	Noctiluca scintillans	80.5783	68.4196
('January_2021', 'ZG02')	map00071	Fatty acid degradation	Metabolism; Lipid metabolism	1004.33	Thalassiosira punctigera	9.3317	20.4207
('July_2020', '120')	map00071	Fatty acid degradation	Metabolism; Lipid metabolism	1048.48	Noctiluca scintillans	60.8479	80.4968
('July_2020', '130')	map00071	Fatty acid degradation	Metabolism; Lipid metabolism	390.97	Thalassiosira rotula	52.8259	67.5856
('July_2020', '330')	map00071	Fatty acid degradation	Metabolism; Lipid metabolism	724.544	Noctiluca scintillans	128.12	91.2706
('July_2020', '700')	map00071	Fatty acid degradation	Metabolism; Lipid metabolism	2078.1	Noctiluca scintillans	665.926	98.3266
('July_2020', '780')	map00071	Fatty acid degradation	Metabolism; Lipid metabolism	832.012	Noctiluca scintillans	138.485	87.9632
('July_2020', 'ZG02')	map00071	Fatty acid degradation	Metabolism; Lipid metabolism	910.983	Noctiluca scintillans	196.271	93.0587
('July_2021', '120')	map00071	Fatty acid degradation	Metabolism; Lipid metabolism	1198.36	Noctiluca scintillans	97.2199	81.0159
('July_2021', '130')	map00071	Fatty acid degradation	Metabolism; Lipid metabolism	1317.91	Noctiluca scintillans	273.832	75.4958
('July_2021', '330')	map00071	Fatty acid degradation	Metabolism; Lipid metabolism	1535.63	Noctiluca scintillans	399.25	84.797
('July_2021', '700')	map00071	Fatty acid degradation	Metabolism; Lipid metabolism	1763.23	Noctiluca scintillans	81.01	53.0784
('July_2021', '780')	map00071	Fatty acid degradation	Metabolism; Lipid metabolism	1428.86	Noctiluca scintillans	235.924	64.3468
('July_2021', 'ZG02')	map00071	Fatty acid degradation	Metabolism; Lipid metabolism	1228.64	Noctiluca scintillans	207.206	87.6327
('June_2021', '120')	map00071	Fatty acid degradation	Metabolism; Lipid metabolism	1995.51	Noctiluca scintillans	464.024	98.3782
('June_2021', '130')	map00071	Fatty acid degradation	Metabolism; Lipid metabolism	1788.25	Noctiluca scintillans	309.081	86.8643
('June_2021', '330')	map00071	Fatty acid degradation	Metabolism; Lipid metabolism	809.045	Noctiluca scintillans	56.4764	79.9542
('June_2021', '700')	map00071	Fatty acid degradation	Metabolism; Lipid metabolism	1297.72	Noctiluca scintillans	281.363	87.9918
('June_2021', '780')	map00071	Fatty acid degradation	Metabolism; Lipid metabolism	1329.8	Noctiluca scintillans	306.318	93.3482
('June_2021', 'ZG02')	map00071	Fatty acid degradation	Metabolism; Lipid metabolism	865.796	Noctiluca scintillans	93.3044	93.0895
('May_2021', '120')	map00071	Fatty acid degradation	Metabolism; Lipid metabolism	1258.85	Noctiluca scintillans	69.7123	78.6129
('May_2021', '130')	map00071	Fatty acid degradation	Metabolism; Lipid metabolism	1110.23	Noctiluca scintillans	229.657	95.6965
('May_2021', '330')	map00071	Fatty acid degradation	Metabolism; Lipid metabolism	1594.15	Noctiluca scintillans	389.656	96.2381
('May_2021', '700')	map00071	Fatty acid degradation	Metabolism; Lipid metabolism	970.698	Noctiluca scintillans	119.418	80.4965
('May_2021', '780')	map00071	Fatty acid degradation	Metabolism; Lipid metabolism	1419.18	Noctiluca scintillans	389.938	92.8582
('May_2021', 'ZG02')	map00071	Fatty acid degradation	Metabolism; Lipid metabolism	852.182	Noctiluca scintillans	80.548	76.4866
('November_2020', '120')	map00071	Fatty acid degradation	Metabolism; Lipid metabolism	725.355	Thalassiosira punctigera	6.53137	18.1101
('November_2020', '130')	map00071	Fatty acid degradation	Metabolism; Lipid metabolism	1016.48	Thalassiosira punctigera	47.2867	48.8413
('November_2020', '330')	map00071	Fatty acid degradation	Metabolism; Lipid metabolism	856.439	Trieres chinensis	27.3206	31.4393
('November_2020', '700')	map00071	Fatty acid degradation	Metabolism; Lipid metabolism	817.193	Noctiluca scintillans	70.3918	70.2777
('November_2020', '780')	map00071	Fatty acid degradation	Metabolism; Lipid metabolism	1066.14	Noctiluca scintillans	146.625	85.2682
('November_2020', 'ZG02')	map00071	Fatty acid degradation	Metabolism; Lipid metabolism	810.471	Trieres chinensis	89.2768	59.5369
('September_2020', '120')	map00071	Fatty acid degradation	Metabolism; Lipid metabolism	1039.44	Thalassiosira punctigera	53.8317	38.1507
('September_2020', '130')	map00071	Fatty acid degradation	Metabolism; Lipid metabolism	753.743	Trieres chinensis	30.645	22.8792
('September_2020', '330')	map00071	Fatty acid degradation	Metabolism; Lipid metabolism	987.478	Trieres chinensis	67.7916	37.0335
('September_2020', '700')	map00071	Fatty acid degradation	Metabolism; Lipid metabolism	1041.96	Noctiluca scintillans	86.6436	64.5417
('September_2020', '780')	map00071	Fatty acid degradation	Metabolism; Lipid metabolism	1195.01	Noctiluca scintillans	169.12	75.1443
('September_2020', 'ZG02')	map00071	Fatty acid degradation	Metabolism; Lipid metabolism	1159.22	Trieres chinensis	53.3584	28.072
('April_2021', '120')	map00350	Tyrosine metabolism	Metabolism; Amino acid metabolism	726.485	Noctiluca scintillans	170.662	87.5949
('April_2021', '130')	map00350	Tyrosine metabolism	Metabolism; Amino acid metabolism	1084.33	Phaeocystis globosa	47.8308	62.8149
('April_2021', '330')	map00350	Tyrosine metabolism	Metabolism; Amino acid metabolism	1979.87	Hemistasia phaeocysticola	53.6378	43.977
('April_2021', 'ZG02')	map00350	Tyrosine metabolism	Metabolism; Amino acid metabolism	2153.92	Phaeocystis globosa	45.9862	56.6185
('August_2020', '120')	map00350	Tyrosine metabolism	Metabolism; Amino acid metabolism	806.644	Mnemiopsis leidyi	179.321	53.4682
('August_2020', '130')	map00350	Tyrosine metabolism	Metabolism; Amino acid metabolism	614.574	Mnemiopsis leidyi	166.101	96.9854
('August_2020', '330')	map00350	Tyrosine metabolism	Metabolism; Amino acid metabolism	829.021	Tripos fusus	104.64	55.7518
('August_2020', '700')	map00350	Tyrosine metabolism	Metabolism; Amino acid metabolism	670.471	Mnemiopsis leidyi	275.979	96.4945
('August_2020', '780')	map00350	Tyrosine metabolism	Metabolism; Amino acid metabolism	2039.33	Schmidingerella taraikaensis	18.6124	26.2016
('August_2020', 'ZG02')	map00350	Tyrosine metabolism	Metabolism; Amino acid metabolism	632.916	Mnemiopsis leidyi	65.0346	45.3358
('December_2020', '120')	map00350	Tyrosine metabolism	Metabolism; Amino acid metabolism	359.68	Thalassiosira punctigera	9.79871	33.3962
('December_2020', '130')	map00350	Tyrosine metabolism	Metabolism; Amino acid metabolism	276.418	Thalassiosira punctigera	7.33376	22.9013
('December_2020', '330')	map00350	Tyrosine metabolism	Metabolism; Amino acid metabolism	572.69	Trieres chinensis	63.7365	66.1093
('December_2020', '700')	map00350	Tyrosine metabolism	Metabolism; Amino acid metabolism	327.525	Noctiluca scintillans	8.06035	25.6687
('December_2020', '780')	map00350	Tyrosine metabolism	Metabolism; Amino acid metabolism	537.371	Noctiluca scintillans	69.316	78.565
('December_2020', 'ZG02')	map00350	Tyrosine metabolism	Metabolism; Amino acid metabolism	558.007	Trieres chinensis	20.8038	42.5175
('February_2021', '120')	map00350	Tyrosine metabolism	Metabolism; Amino acid metabolism	495.188	Trieres chinensis	14.761	25.161
('February_2021', '130')	map00350	Tyrosine metabolism	Metabolism; Amino acid metabolism	581.184	Noctiluca scintillans	112.24	67.0049
[truncated: 28,626 more rows]
